# Supplementary material for: Single-molecule kinetic locking allows fluorescence-free quantification of protein/nucleic-acid binding
Source: Commun Biol. 2021 Sep 15;4:1083. doi: 10.1038/s42003-021-02606-z (PMC8443601; doi:10.1038/s42003-021-02606-z)
Supplement: Supplementary file 4 — Supplementary Data 1 [file 42003_2021_2606_MOESM4_ESM.xlsx]

## Sheet: Fig1.b
Time (ms)	Molecule extension (nm)
0	44.785
0.8	43.597
1.6	45.136
2.4	42.545
3.1	36.684
3.9	35.441
4.7	35.811
5.5	34.978
6.3	37.849
7	36.434
7.8	34.924
8.6	35.729
9.4	36.359
10.2	36.637
10.9	36.394
11.7	38.082
12.5	36.992
13.3	35.738
14.1	36.866
14.8	36.545
15.6	35.719
16.4	36.436
17.2	36.223
18	36.918
18.7	35.934
19.5	36.859
20.3	36.783
21.1	36.683
21.8	35.892
22.6	37.383
23.4	35.802
24.2	36.74
25	36.071
25.7	35.62
26.5	36.184
27.3	33.589
28.1	36.777
28.9	36.078
29.6	35.249
30.4	36.784
31.2	35.738
32	36.715
32.8	36.87
33.5	44.036
34.3	45.827
35.1	45.319
35.9	44.913
36.7	46.334
37.4	43.975
38.2	44.329
39	45.465
39.8	44.32
40.5	38.081
41.3	37.115
42.1	39.996
42.9	46.345
43.7	44.937
44.4	43.437
45.2	42.99
46	42.948
46.8	44.443
47.6	42.841
48.3	43.494
49.1	43.332
49.9	43.685
50.7	44.133
51.5	43.723
52.2	44.264
53	43.835
53.8	43.181
54.6	44.518
55.4	44.45
56.1	44.008
56.9	44.476
57.7	44.863
58.5	43.581
59.2	44.153
60	44.304
60.8	44.763
61.6	44.031
62.4	43.608
63.1	44.761
63.9	46.437
64.7	44.844
65.5	44.484
66.3	44.867
67	45.098
67.8	43.476
68.6	44.814
69.4	45.376
70.2	42.766
70.9	42.766
71.7	45.663
72.5	44.586
73.3	45.253
74.1	44.688
74.8	45.121
75.6	44.891
76.4	45.534
77.2	44.197
78	45.762
78.7	43.916
79.5	45.115
80.3	44.829
81.1	44.767
81.9	44.554
82.6	44.038
83.4	44.133
84.2	45.403
85	45.32
85.7	44.552
86.5	42.166
87.3	44.808
88.1	42.445
88.9	44.143
89.6	43.252
90.4	42.619
91.2	44.313
92	44.712
92.8	44.792
93.5	43.256
94.3	44.449
95.1	44.335
95.9	44.614
96.7	44.601
97.4	45.31
98.2	37.195
99	35.934
99.8	36.019
100.6	36.426
101.3	37.399
102.1	36.746
102.9	36.713
103.7	36.566
104.5	35.818
105.2	36.108
106	37.804
106.8	44.574
107.6	45.113
108.4	44.787
109.1	44.682
109.9	44.614
110.7	44.5
111.5	44.217
112.3	43.867
113	42.868
113.8	44.941
114.6	42.341
115.4	44.695
116.1	44.268
116.9	41.097
117.7	35.373
118.5	35.76
119.3	36.544
120	34.962
120.8	36.859
121.6	36.949
122.4	35.865
123.2	35.27
123.9	35.287
124.7	36.042
125.5	35.884
126.3	35.984
127.1	36.957
127.8	37.01
128.6	41.399
129.4	45.131
130.2	44.993
131	45.56
131.7	45.581
132.5	44.155
133.3	43.436
134.1	44.225
134.8	44.488
135.6	44.232
136.4	43.546
137.2	44.034
138	44.474
138.7	43.46
139.5	44.762
140.3	44.222
141.1	44.078
141.9	44.312
142.6	43.645
143.4	44.09
144.2	45.299
145	43.104
145.8	43.599
146.5	43.97
147.3	45.163
148.1	45.78
148.9	45.498
149.7	45.334
150.4	45.85
151.2	45.598
152	45.533
152.8	44.035
153.5	44.494
154.3	44.081
155.1	44.32
155.9	44.661
156.7	44.051
157.4	43.233
158.2	43.832
159	44.994
159.8	43.823
160.6	44.773
161.3	42.288
162.1	43.979
162.9	44.861
163.7	43.182
164.5	43.251
165.2	44.768
166	42.867
166.8	43.404
167.6	43.557
168.4	43.241
169.1	43.648
169.9	42.861
170.7	42.861
171.5	44.635
172.3	44.901
173	43.248
173.8	42.45
174.6	44.821
175.4	44.216
176.2	44.624
176.9	45.365
177.7	43.625
178.5	44.442
179.3	45.321
180	44.992
180.8	44.921
181.6	44.597
182.4	43.773
183.2	44.183
183.9	46.018
184.7	44.512
185.5	44.236
186.3	43.803
187.1	44.397
187.8	45.341
188.6	43.57
189.4	43.283
190.2	44.402
191	44.107
191.7	44.834
192.5	45.258
193.3	45.085
194.1	43.559
194.9	44.061
195.6	44.192
196.4	42.647
197.2	36.312
198	36.713
198.8	36.72
199.5	36.701
200.3	36.133
201.1	36.048
201.9	40.156
202.7	45.08
203.4	44.036
204.2	45.315
205	44.879
205.8	45.13
206.5	44.395
207.3	45.021
208.1	43.709
208.9	43.358
209.7	43.984
210.4	45.539
211.2	45.822
212	45.543
212.8	45.274
213.6	43.263
214.3	44.464
215.1	44.539
215.9	43.277
216.7	44.141
217.5	44.341
218.2	44.917
219	44.575
219.8	44.305
220.6	43.331
221.4	45.052
222.1	45.574
222.9	45.872
223.7	45.575
224.5	44.585
225.2	43.718
226	44.658
226.8	45.51
227.6	45.31
228.4	43.491
229.1	44.417
229.9	44.449
230.7	44.747
231.5	44.39
232.3	44.356
233	43.785
233.8	44.344
234.6	44.286
235.4	44.516
236.2	43.965
236.9	43.44
237.7	44.645
238.5	44.946
239.3	44.44
240.1	43.599
240.8	44.047
241.6	45.105
242.4	45.806
243.2	45.401
243.9	45.021
244.7	44.026
245.5	44.891
246.3	45.002
247.1	44.413
247.8	44.268
248.6	43.545
249.4	42.214
250.2	44.248
251	44.518
251.7	43.774
252.5	43.678
253.3	44.719
254.1	45.033
254.9	43.554
255.6	44.297
256.4	43.76
257.2	43.14
258	44
258.8	43.052
259.5	43.03
260.3	43.335
261.1	43.661
261.9	44.548
262.7	45.527
263.4	44.34
264.2	43.718
265	43.924
265.8	42.896
266.6	35.742
267.3	34.292
268.1	35.895
268.9	36.331
269.7	35.65
270.4	35.65
271.2	35.662
272	35.823
272.8	37.058
273.6	34.626
274.3	35.075
275.1	35.88
275.9	36.643
276.7	36.992
277.5	42.246
278.2	43.634
279	44.596
279.8	44.628
280.6	44.783
281.4	44.988
282.1	43.877
282.9	43.943
283.7	44.354
284.5	44.782
285.3	46.15
286	44.754
286.8	44.332
287.6	44.101
288.4	44.196
289.2	43.364
289.9	44.319
290.7	42.949
291.5	44.064
292.3	44.918
293.1	44.367
293.8	43.586
294.6	42.574
295.4	42.1
296.2	36.437
296.9	36.909
297.7	42.446
298.5	43.331
299.3	43.57
300.1	44.168
300.8	42.628
301.6	43.548
302.4	42.284
303.2	44.184
304	44.862
304.7	43.955
305.5	44.273
306.3	44.239
307.1	44.849
307.9	39.249
308.6	35.63
309.4	36.037
310.2	35.676
311	35.551
311.8	35.406
312.5	35.972
313.3	35.205
314.1	36.486
314.9	36.536
315.7	36.364
316.4	35.444
317.2	35.421
318	34.837
318.8	35.873
319.5	36.884
320.3	36.348
321.1	35.97
321.9	35.165
322.7	35.809
323.4	35.827
324.2	36.018
325	36.633
325.8	36.187
326.6	35.113
327.3	35.84
328.1	38.594
328.9	43.879
329.7	44.505
330.5	44.948
331.2	43.974
332	42.994
332.8	44.015
333.6	44.449
334.4	43.376
335.1	44.66
335.9	44.73
336.7	43.481
337.5	44.397
338.2	40.022
339	37.09
339.8	35.57
340.6	35.717
341.4	36.262
342.1	36.343
342.9	36.092
343.7	36.485
344.5	36.938
345.3	37.077
346	37.405
346.8	35.788
347.6	36.281
348.4	37.262
349.2	37.693
349.9	36.617
350.7	36.965
351.5	34.815
352.3	36.037
353.1	37.651
353.8	35.803
354.6	36.044
355.4	37.494
356.2	35.659
357	36.012
357.7	37.238
358.5	36.817
359.3	34.913
360.1	37.058
360.9	36.157
361.6	35.03
362.4	35.722
363.2	36.703
364	36.689
364.7	43.017
365.5	45.141
366.3	44.431
367.1	43.864
367.9	43.745
368.6	44.731
369.4	43.431
370.2	43.431
371	44.949
371.8	43.722
372.5	42.925
373.3	43.409
374.1	43.681
374.9	44.055
375.7	45.686
376.4	44.226
377.2	44.321
378	44.167
378.8	44.448
379.6	45.488
380.3	44.811
381.1	43.869
381.9	43.629
382.7	43.769
383.5	45.576
384.2	46.183
385	44.679
385.8	43.628
386.6	43.686
387.4	44.289
388.1	44.671
388.9	44.308
389.7	45.34
390.5	44.482
391.2	45.061
392	44.626
392.8	43.197
393.6	44.192
394.4	44.201
395.1	45.638
395.9	45.007
396.7	44.862
397.5	44.924
398.3	45.338

## Sheet: Fig1.c_top
Time (s)	Tclosed (s)	Error (s)
0.682	0.0105113	0.000102956
0.872	0.0102681	8.4237e-06
0.365	0.0103126	0.000102872
0.31	0.0105481	0.000108646
0.42	0.0104645	0.000108513
0.46	0.0102515	0.000103081
0.94	0.0105932	0.000109242
0.83	0.0111452	0.000393192
0.24	0.0104602	0.000104976
0.75	0.0106488	0.000108108
0.23	0.0106608	0.00010787
0.95	0.0104901	0.000103153
0.84	0.0104853	0.000105071
0.88	0.0105229	0.000110664
0.08	0.0107091	0.000107129
0.45	0.0105052	0.000107726
0.67	0.0105362	0.000104014
0.89	0.0106591	0.000111251
0.1	0.0105383	0.000107205
0.77	0.0104472	0.00010665

## Sheet: Fig1.c_bottom
Time (s)	Topen (s)	Error (s)
0.664	0.0251278	0.000246514
0.855	0.0240969	0.000236135
0.347	0.0246545	0.000239344
0.29	0.0243785	0.000241257
0.4	0.0241658	0.000239531
0.45	0.0246733	0.000241217
0.92	0.0239761	0.000233588
0.81	0.0246467	0.000269805
0.23	0.0242448	0.000242139
0.73	0.0244673	0.000239275
0.21	0.0246872	0.000240305
0.94	0.0248871	0.000245992
0.83	0.0250031	0.000246233
0.86	0.024734	0.000248152
0.07	0.0247724	0.000244706
0.43	0.0246716	0.000249788
0.66	0.0245761	0.000244602
0.87	0.0249056	0.000246748
0.08	0.0244652	0.000241403
0.75	0.0242861	0.000237237

## Sheet: Fig2b_top
Time (s)	Molecule extension (nm)
0	35.85
0.000730015	35.58
0.00146003	32.47
0.00219005	35.09
0.00292006	34.88
0.00365008	33.86
0.00438009	34.06
0.00511011	33.32
0.00584012	39.71
0.00657014	39.23
0.00730015	32.02
0.00803017	33.14
0.00876018	31.79
0.0094902	32.78
0.0102202	32.34
0.0109502	31.9
0.0116802	35.2
0.0124103	33.09
0.0131403	33.01
0.0138703	35.17
0.0146003	32.26
0.0153303	34.18
0.0160603	32.76
0.0167904	34.23
0.0175204	34.09
0.0182504	32.59
0.0189804	33.08
0.0197104	30.68
0.0204404	32.11
0.0211704	34.58
0.0219005	33.36
0.0226305	33.65
0.0233605	33.9
0.0240905	33.09
0.0248205	33.62
0.0255505	33.52
0.0262806	32.48
0.0270106	32.26
0.0277406	32
0.0284706	33.51
0.0292006	32.95
0.0299306	34.44
0.0306606	32.77
0.0313907	32.32
0.0321207	34.82
0.0328507	35.04
0.0335807	35.75
0.0343107	34.63
0.0350407	33.41
0.0357708	33.5
0.0365008	34.18
0.0372308	31.04
0.0379608	34.78
0.0386908	33.63
0.0394208	34.5
0.0401508	33.16
0.0408809	34.25
0.0416109	40.09
0.0423409	43.22
0.0430709	41.24
0.0438009	40.94
0.0445309	38.88
0.045261	42.26
0.045991	41.21
0.046721	41.44
0.047451	41.11
0.048181	33.23
0.048911	34.26
0.049641	38.2
0.0503711	34.08
0.0511011	33.52
0.0518311	33.63
0.0525611	34.07
0.0532911	40.68
0.0540211	41.26
0.0547512	43.65
0.0554812	41.46
0.0562112	42.23
0.0569412	43.66
0.0576712	44.93
0.0584012	44.49
0.0591312	43.61
0.0598613	43.61
0.0605913	43.16
0.0613213	41.92
0.0620513	41.38
0.0627813	42.1
0.0635113	42.02
0.0642414	42.54
0.0649714	42.58
0.0657014	43.19
0.0664314	42.98
0.0671614	43.3
0.0678914	42.18
0.0686214	41.97
0.0693515	40.58
0.0700815	42.97
0.0708115	41.87
0.0715415	43.55
0.0722715	39.15
0.0730015	40.48
0.0737316	41.23
0.0744616	34.98
0.0751916	33.85
0.0759216	35.58
0.0766516	42.27
0.0773816	39.77
0.0781116	41.69
0.0788417	41.75
0.0795717	42.28
0.0803017	38.86
0.0810317	40.44
0.0817617	40.39
0.0824917	42.84
0.0832218	41.16
0.0839518	40.73
0.0846818	39.24
0.0854118	40.53
0.0861418	40.75
0.0868718	39.3
0.0876018	40.55
0.0883319	39.76
0.0890619	38.61
0.0897919	38.52
0.0905219	39.85
0.0912519	40.46
0.0919819	40.35
0.092712	38.98
0.093442	38.9
0.094172	39.79
0.094902	40.92
0.095632	40.66
0.096362	41.19
0.097092	41.08
0.0978221	33.37
0.0985521	32.66
0.0992821	33.49
0.100012	30.28
0.100742	32.59
0.101472	30.83
0.102202	32.95
0.102932	32.86
0.103662	32.43
0.104392	32.41
0.105122	33.03
0.105852	32.63
0.106582	32.97
0.107312	33.62
0.108042	33.55
0.108772	34.9
0.109502	33.32
0.110232	33.37
0.110962	32.76
0.111692	34.14
0.112422	33.82
0.113152	32.65
0.113882	33.57
0.114612	33.54
0.115342	35.13
0.116072	33.99
0.116802	35.62
0.117532	39.74
0.118262	35.75
0.118993	33.89
0.119723	35.81
0.120453	35.04
0.121183	35.78
0.121913	35.56
0.122643	35.14
0.123373	32.91
0.124103	35.02
0.124833	34.37
0.125563	34.78
0.126293	34.48
0.127023	32.65
0.127753	32.74
0.128483	33.11
0.129213	38.49
0.129943	43.6
0.130673	44.56
0.131403	43.38
0.132133	43.28
0.132863	44.56
0.133593	42.9
0.134323	44.25
0.135053	41.31
0.135783	40.84
0.136513	42.47
0.137243	42.5
0.137973	43.39
0.138703	42.48
0.139433	42.48
0.140163	42.31
0.140893	41.73
0.141623	42.61
0.142353	40.22
0.143083	41.45
0.143813	42.13
0.144543	42.54
0.145273	42.78
0.146003	41.57
0.146733	43.57
0.147463	42.16
0.148193	41.88
0.148923	44.03
0.149653	43.15
0.150383	43.86
0.151113	41.6
0.151843	40.8
0.152573	39.42
0.153303	39.42
0.154033	40.98
0.154763	41.79
0.155493	41.15
0.156223	41.8
0.156953	41.23
0.157683	36.31
0.158413	33.48
0.159143	33.37
0.159873	33.09
0.160603	32.95
0.161333	33.21
0.162063	32.89
0.162793	33.98
0.163523	32.76
0.164253	32.65
0.164983	32.75
0.165713	32.16
0.166444	33.75
0.167174	33.5
0.167904	32.47
0.168634	32.39
0.169364	32.55
0.170094	32
0.170824	32.27
0.171554	33.15
0.172284	32.43
0.173014	33.77
0.173744	33.43
0.174474	31.81
0.175204	31.01
0.175934	31.36
0.176664	33.46
0.177394	31.48
0.178124	33.59
0.178854	33.06
0.179584	33.19
0.180314	34.19
0.181044	34.18
0.181774	33.49
0.182504	32.6
0.183234	33.21
0.183964	33.95
0.184694	32.88
0.185424	35.75
0.186154	33.56
0.186884	33.71
0.187614	34.71
0.188344	34.2
0.189074	33.27
0.189804	34.04
0.190534	34.67
0.191264	34.35
0.191994	34.84
0.192724	38.93
0.193454	41.7
0.194184	41.56
0.194914	42.27
0.195644	42.75
0.196374	42.8
0.197104	41.96
0.197834	41.6
0.198564	42.13
0.199294	41.33
0.200024	40.75
0.200754	37.51
0.201484	31.46
0.202214	33.71
0.202944	32.73
0.203674	33.47
0.204404	33.76
0.205134	33.93
0.205864	34.07
0.206594	33.58
0.207324	34.16
0.208054	34.81
0.208784	35.12
0.209514	33.97
0.210244	33.02
0.210974	33.3
0.211704	36.92
0.212434	34.03
0.213164	34.49
0.213895	33.09
0.214625	33.02
0.215355	33.44
0.216085	33.91
0.216815	34.05
0.217545	32.34
0.218275	32.56
0.219005	32
0.219735	33.73
0.220465	32.97
0.221195	32.85
0.221925	32.09
0.222655	31.96
0.223385	32.54
0.224115	30.24
0.224845	32.41
0.225575	30.92
0.226305	33.69
0.227035	32.82
0.227765	32.12
0.228495	32
0.229225	32.48
0.229955	32.27
0.230685	32.59
0.231415	32.3
0.232145	32.54
0.232875	32.57
0.233605	32.26
0.234335	32.52
0.235065	32.69
0.235795	33.55
0.236525	35.5
0.237255	32.94
0.237985	33.94
0.238715	33.58
0.239445	33.51
0.240175	40.07
0.240905	41.05
0.241635	40.77
0.242365	42.34
0.243095	42.62
0.243825	43.37
0.244555	42.97
0.245285	42.51
0.246015	42.95
0.246745	42.95
0.247475	41.59
0.248205	42.72
0.248935	43.86
0.249665	43.56
0.250395	43.63
0.251125	42.38
0.251855	43.25
0.252585	43.25
0.253315	42.27
0.254045	42.23
0.254775	41.3
0.255505	41.69
0.256235	42.06
0.256965	42.09
0.257695	41.97
0.258425	42.27
0.259155	43.04
0.259885	44.84
0.260615	42.39
0.261346	43.72
0.262076	42.7
0.262806	40.91
0.263536	42.84
0.264266	43.04
0.264996	41.97
0.265726	42.71
0.266456	41.59
0.267186	42.92
0.267916	39.95
0.268646	34.66
0.269376	33.98
0.270106	33.69
0.270836	31.53
0.271566	33.23
0.272296	33.38
0.273026	32.41
0.273756	32.35
0.274486	32.02
0.275216	33.81
0.275946	32.77
0.276676	33.13
0.277406	31.53
0.278136	33.08
0.278866	31.99
0.279596	32.72
0.280326	32.65
0.281056	31.16
0.281786	30.04
0.282516	31.29
0.283246	33.47
0.283976	32.46
0.284706	32.1
0.285436	33.78
0.286166	32.49
0.286896	33.39
0.287626	33.51
0.288356	33.18
0.289086	34.1
0.289816	32.86
0.290546	32.12
0.291276	32.39
0.292006	35.82
0.292736	41.33
0.293466	41.77
0.294196	40.55
0.294926	41
0.295656	40.28
0.296386	41.74
0.297116	42.41
0.297846	41.38
0.298576	41.73
0.299306	42.96
0.300036	42.5
0.300766	42
0.301496	40.99
0.302226	40.97
0.302956	41.52
0.303686	41.91
0.304416	41.78
0.305146	42.39
0.305876	42.55
0.306606	41.93
0.307336	40.1
0.308066	38.6
0.308797	42.49
0.309527	40.79
0.310257	43.31
0.310987	42.51
0.311717	43.3
0.312447	42.39
0.313177	39.23
0.313907	39.53
0.314637	41.74
0.315367	41.49
0.316097	42.36
0.316827	42.5
0.317557	42.21
0.318287	42.98
0.319017	39.58
0.319747	41.47
0.320477	39.58
0.321207	41.43
0.321937	42.28
0.322667	42.89
0.323397	43.78
0.324127	42.87
0.324857	43.58
0.325587	42.52
0.326317	42.62
0.327047	43.4
0.327777	43.23
0.328507	42.36
0.329237	45.28
0.329967	42.53
0.330697	41.57
0.331427	42.04
0.332157	44.14
0.332887	43.06
0.333617	42.63
0.334347	41.47
0.335077	42.01
0.335807	41.03
0.336537	41.67
0.337267	41.8
0.337997	41.6
0.338727	41.13
0.339457	41.5
0.340187	41.5
0.340917	40.77
0.341647	42.57
0.342377	42.72
0.343107	43.9
0.343837	40.47
0.344567	43.02
0.345297	41.38
0.346027	45.17
0.346757	43.82
0.347487	43.16
0.348217	41.7
0.348947	43
0.349677	35.47
0.350407	34.19
0.351137	32.68
0.351867	34.17
0.352597	33.99
0.353327	34.65
0.354057	34.26
0.354787	33.68
0.355517	33.08
0.356248	33.03
0.356978	33.33
0.357708	33.02
0.358438	32.85
0.359168	34.84
0.359898	33.26
0.360628	31.97
0.361358	31.79
0.362088	41.16
0.362818	43.46
0.363548	41.39
0.364278	38.22
0.365008	33.51
0.365738	34.56
0.366468	32.55
0.367198	33.74
0.367928	33.82
0.368658	34.53
0.369388	35.57
0.370118	34.8
0.370848	34.85
0.371578	35.01
0.372308	33.55
0.373038	33.73
0.373768	34.76
0.374498	35.62
0.375228	32.62
0.375958	34.58
0.376688	34.18
0.377418	34.56
0.378148	35.11
0.378878	34.98
0.379608	36.03
0.380338	34.85
0.381068	36.61
0.381798	33.99
0.382528	35.31
0.383258	34.69
0.383988	34.45
0.384718	35.01
0.385448	34.85
0.386178	35.33
0.386908	34.39
0.387638	34.08
0.388368	35.15
0.389098	35.55
0.389828	34.85
0.390558	33.55
0.391288	34.48
0.392018	34.24
0.392748	35.52
0.393478	35.79
0.394208	32.65
0.394938	34.05
0.395668	32.5
0.396398	34.97
0.397128	34.83
0.397858	34.49
0.398588	33.33
0.399318	33.77
0.400048	34.81
0.400778	35.35
0.401508	33.88
0.402238	36.14
0.402968	34.23
0.403699	33.88
0.404429	34.5
0.405159	34.38
0.405889	36.36
0.406619	34.71
0.407349	36.19
0.408079	39.28
0.408809	41.84
0.409539	43.6
0.410269	41.68
0.410999	36.09
0.411729	33.62
0.412459	35.21
0.413189	34.21
0.413919	34.09
0.414649	34.91
0.415379	33.83
0.416109	31.96
0.416839	35.31
0.417569	34.56
0.418299	32.92
0.419029	33.54
0.419759	40.94
0.420489	41.8
0.421219	43.5
0.421949	41.61
0.422679	42.77
0.423409	41.72
0.424139	42.97
0.424869	42.27
0.425599	43.41
0.426329	42.94
0.427059	43.21
0.427789	42.55
0.428519	41.4
0.429249	42.41
0.429979	41.78
0.430709	42.92
0.431439	43.42
0.432169	42.86
0.432899	42.34
0.433629	42.34
0.434359	43.06
0.435089	42.31
0.435819	42.54
0.436549	41.6
0.437279	41.99
0.438009	42.11
0.438739	42.21
0.439469	41.59
0.440199	40.8
0.440929	42.39
0.441659	41.04
0.442389	41.9
0.443119	41.99
0.443849	41.14
0.444579	42.3
0.445309	39.83
0.446039	41.29
0.446769	42.3
0.447499	40.53
0.448229	40.31
0.448959	42.51
0.449689	42.26
0.450419	42.73
0.45115	40.98
0.45188	42.29
0.45261	43.61
0.45334	42.31
0.45407	40.1
0.4548	41.07
0.45553	41.68
0.45626	41.99
0.45699	41.57
0.45772	42.16
0.45845	40.38
0.45918	42.24
0.45991	43.44
0.46064	42.55
0.46137	42.79
0.4621	41.32
0.46283	39.43
0.46356	36.77
0.46429	34.17
0.46502	40.89
0.46575	42.48
0.46648	42.47
0.46721	41.86
0.46794	33.53
0.46867	33.81
0.4694	35.95
0.47013	32.38
0.47086	33.88
0.47159	35.99
0.47232	34.33
0.47305	33.81
0.47378	31.54
0.47451	33.8
0.47524	33.23
0.47597	33.78
0.4767	34.46
0.47743	34.35
0.47816	35.7
0.47889	36.12
0.47962	33.55
0.48035	34.85
0.48108	32.7
0.48181	34.79
0.48254	34.73
0.48327	34.58
0.484	34.39
0.48473	34.31
0.48546	34.19
0.48619	36.41
0.48692	36.09
0.48765	34.4
0.48838	33.4
0.48911	34
0.48984	32.17
0.49057	34.12
0.4913	34.8
0.49203	35.24
0.49276	34.49
0.49349	35.07
0.49422	34.78
0.49495	34.59
0.49568	34.41
0.49641	34.66
0.49714	32.43
0.49787	33.65
0.4986	33.88
0.499331	33.91
0.500061	35.71
0.500791	33.78
0.501521	35.74
0.502251	44.31
0.502981	43.13
0.503711	42.84
0.504441	43.68
0.505171	43.8
0.505901	42.19
0.506631	40.29
0.507361	35.72
0.508091	34.86
0.508821	33.22
0.509551	33.05
0.510281	34.72
0.511011	34.87
0.511741	32.19
0.512471	33.97
0.513201	33.71
0.513931	32.84
0.514661	33.91
0.515391	33.79
0.516121	33.22
0.516851	33.37
0.517581	31.95
0.518311	33.1
0.519041	32.35
0.519771	33.35
0.520501	33.75
0.521231	31.42
0.521961	32.88
0.522691	32.54
0.523421	32.72
0.524151	34.08
0.524881	34.47
0.525611	33.96
0.526341	33.09
0.527071	33.09
0.527801	33.29
0.528531	34.16
0.529261	33.43
0.529991	33.27
0.530721	34.74
0.531451	33.45
0.532181	33.03
0.532911	32.63
0.533641	32.44
0.534371	32.19
0.535101	34.79
0.535831	33.29
0.536561	34.04
0.537291	32.96
0.538021	39.06
0.538751	43.39
0.539481	38.87
0.540211	31.89
0.540941	33.16
0.541671	32.88
0.542401	34.41
0.543131	32.81
0.543861	37.15
0.544591	41.67
0.545321	41.21
0.546051	43.26
0.546782	42.78
0.547512	42.95
0.548242	40.79
0.548972	42.69
0.549702	43.2
0.550432	41.86
0.551162	40.47
0.551892	42.02
0.552622	41.55
0.553352	42.14
0.554082	40.64
0.554812	40.68
0.555542	41.47
0.556272	42.16
0.557002	41.85
0.557732	40.71
0.558462	43.74
0.559192	42.93
0.559922	41.21
0.560652	42.84
0.561382	44
0.562112	43.25
0.562842	43.08
0.563572	43.1
0.564302	42.82
0.565032	42.16
0.565762	41.22
0.566492	42.41
0.567222	42.81
0.567952	42.88
0.568682	42.6
0.569412	41.82
0.570142	42.58
0.570872	43.52
0.571602	42
0.572332	42.91
0.573062	42.99
0.573792	44.99
0.574522	42.48
0.575252	44.43
0.575982	43.36
0.576712	43.77
0.577442	41.58
0.578172	43.01
0.578902	43.49
0.579632	43.1
0.580362	42.12
0.581092	44.16
0.581822	42.06
0.582552	41.36
0.583282	40.64
0.584012	39.95
0.584742	41.37
0.585472	35.81
0.586202	34.33
0.586932	33.34
0.587662	34.36
0.588392	34.61
0.589122	34.42
0.589852	33.2
0.590582	34.59
0.591312	32.15
0.592042	34.89
0.592772	32.78
0.593502	34.49
0.594233	32.27
0.594963	33.1
0.595693	34.36
0.596423	33.4
0.597153	31.39
0.597883	32.85
0.598613	32.61
0.599343	32.54
0.600073	32.6
0.600803	33.56
0.601533	33.44
0.602263	34.49
0.602993	34.86
0.603723	35.66
0.604453	33.98
0.605183	32.15
0.605913	33.19
0.606643	34.65
0.607373	34.28
0.608103	31.68
0.608833	33.12
0.609563	34.85
0.610293	34.35
0.611023	34.12
0.611753	33.46
0.612483	34.39
0.613213	34.02
0.613943	34.82
0.614673	36
0.615403	34.47
0.616133	33.25
0.616863	34.32
0.617593	34.35
0.618323	34.69
0.619053	32.97
0.619783	32.76
0.620513	32.76
0.621243	34.59
0.621973	35.46
0.622703	34.07
0.623433	33.02
0.624163	33.17
0.624893	33.16
0.625623	33.31
0.626353	33.01
0.627083	33.58
0.627813	33.16
0.628543	33.47
0.629273	35.57
0.630003	34.86
0.630733	34.21
0.631463	34.87
0.632193	35.03
0.632923	32.26
0.633653	31.26
0.634383	33.45
0.635113	34.1
0.635843	33.8
0.636573	33.03
0.637303	34.12
0.638033	33.36
0.638763	33.78
0.639493	32.99
0.640223	33.15
0.640953	34.48
0.641684	34.22
0.642414	33.32
0.643144	33.44
0.643874	33.63
0.644604	31.84
0.645334	36.94
0.646064	39.38
0.646794	34.36
0.647524	31.95
0.648254	32.56
0.648984	33.65
0.649714	31.97
0.650444	33.18
0.651174	35.06
0.651904	33.21
0.652634	31.62
0.653364	34.31
0.654094	33.29
0.654824	34.34
0.655554	32.57
0.656284	32.57
0.657014	32.4
0.657744	33.09
0.658474	34.03
0.659204	33.08
0.659934	32.46
0.660664	32.59
0.661394	32.1
0.662124	34.39
0.662854	32.46
0.663584	33.46
0.664314	34.72
0.665044	33.26
0.665774	32.7
0.666504	33.58
0.667234	34.9
0.667964	31.96
0.668694	33.23
0.669424	32.59
0.670154	32.73
0.670884	34.2
0.671614	34.47
0.672344	32.95
0.673074	33.62
0.673804	32.71
0.674534	33.01
0.675264	31.62
0.675994	33.55
0.676724	34.51
0.677454	33.07
0.678184	33.04
0.678914	33.56
0.679644	35.24
0.680374	33.95
0.681104	33.86
0.681834	33.5
0.682564	32.52
0.683294	34.09
0.684024	34.14
0.684754	34.8
0.685484	33.88
0.686214	32.77
0.686944	34.52
0.687674	43.03
0.688404	33.13
0.689135	34.8
0.689865	41.44
0.690595	42.17
0.691325	41.8
0.692055	41.33
0.692785	40.45
0.693515	41.73
0.694245	42.38
0.694975	42.85
0.695705	42.84
0.696435	42.87
0.697165	43.74
0.697895	42.63
0.698625	42.48
0.699355	44.11
0.700085	36.33
0.700815	33.16
0.701545	32.94
0.702275	33.36
0.703005	33.44
0.703735	34.05
0.704465	33.57
0.705195	34.05
0.705925	32.21
0.706655	31.76
0.707385	33.45
0.708115	34.2
0.708845	40.41
0.709575	41.04
0.710305	32.53
0.711035	32.23
0.711765	33.21
0.712495	32.09
0.713225	31.05
0.713955	31.05
0.714685	33.7
0.715415	32.54
0.716145	33.03
0.716875	38.23
0.717605	41.02
0.718335	42.23
0.719065	41.64
0.719795	39.94
0.720525	42.97
0.721255	41.91
0.721985	41.12
0.722715	41.63
0.723445	41.91
0.724175	40.79
0.724905	41.83
0.725635	42.6
0.726365	42
0.727095	42.75
0.727825	41.46
0.728555	40
0.729285	40.78
0.730015	43.22
0.730745	42.17
0.731475	41.47
0.732205	42.38
0.732935	42.93
0.733665	42.65
0.734395	42.38
0.735125	40.15
0.735855	41.96
0.736586	41.04
0.737316	40.86
0.738046	41.03
0.738776	41.97
0.739506	42.28
0.740236	43.04
0.740966	36.25
0.741696	34.09
0.742426	33.45
0.743156	37.28
0.743886	42.06
0.744616	44.07
0.745346	41.14
0.746076	42.61
0.746806	41.69
0.747536	41.83
0.748266	42.4
0.748996	42.1
0.749726	41.43
0.750456	40.54
0.751186	43.05
0.751916	41.36
0.752646	42.32
0.753376	43.14
0.754106	37.51
0.754836	34.16
0.755566	35.06
0.756296	34.3
0.757026	34.8
0.757756	36.19
0.758486	37.97
0.759216	33.01
0.759946	34.99
0.760676	35.31
0.761406	34.37
0.762136	34.96
0.762866	32.13
0.763596	34.84
0.764326	33.18
0.765056	31.84
0.765786	34.12
0.766516	33.23
0.767246	33.01
0.767976	33.87
0.768706	32.98
0.769436	32.4
0.770166	33.04
0.770896	33.64
0.771626	32.64
0.772356	40.56
0.773086	41.87
0.773816	34.79
0.774546	32.97
0.775276	35.12
0.776006	33.61
0.776736	32.27
0.777466	34.08
0.778196	32.43
0.778926	31.89
0.779656	32.76
0.780386	33.15
0.781116	33.83
0.781846	33.83
0.782576	32.08
0.783306	31.18
0.784037	31.35
0.784767	33.07
0.785497	32.76
0.786227	32.93
0.786957	32.08
0.787687	32.66
0.788417	32.31
0.789147	32.82
0.789877	30.91
0.790607	32.47
0.791337	31.07
0.792067	33
0.792797	32.54
0.793527	31.17
0.794257	33.69
0.794987	32.89
0.795717	33.42
0.796447	32.94
0.797177	32.85
0.797907	32.49
0.798637	31.92
0.799367	32.4
0.800097	30.19
0.800827	31.27
0.801557	34.48
0.802287	34.15
0.803017	34.57
0.803747	33.31
0.804477	34.23
0.805207	42.01
0.805937	43.5
0.806667	42.06
0.807397	42.06
0.808127	42.14
0.808857	42.07
0.809587	41.22
0.810317	42.17
0.811047	42.86
0.811777	41.53
0.812507	42.62
0.813237	39.12
0.813967	41.65
0.814697	34.33
0.815427	33.98
0.816157	33.48
0.816887	34.69
0.817617	33.71
0.818347	32.06
0.819077	37.24
0.819807	40.56
0.820537	41.72
0.821267	42.38
0.821997	41.69
0.822727	42.59
0.823457	41.77
0.824187	39.06
0.824917	40.98
0.825647	39.72
0.826377	41.02
0.827107	40.74
0.827837	41.3
0.828567	43.6
0.829297	40.42
0.830027	39.26
0.830757	34.18
0.831488	32.1
0.832218	33.15
0.832948	31.93
0.833678	32.51
0.834408	32.37
0.835138	32.19
0.835868	32.07
0.836598	32.59
0.837328	33.22
0.838058	33.33
0.838788	32.39
0.839518	31.56
0.840248	31.23
0.840978	31.58
0.841708	31.9
0.842438	31.39
0.843168	32.22
0.843898	31.5
0.844628	33.57
0.845358	33.03
0.846088	31.69
0.846818	32.76
0.847548	32.1
0.848278	32.48
0.849008	33.62
0.849738	32.65
0.850468	33.46
0.851198	34.99
0.851928	33.6
0.852658	33.2
0.853388	32.66
0.854118	34.13
0.854848	32.09
0.855578	33.4
0.856308	33.96
0.857038	34.5
0.857768	34.61
0.858498	33.68
0.859228	33.81
0.859958	34.09
0.860688	33.97
0.861418	33.96
0.862148	39.03
0.862878	42.7
0.863608	43.49
0.864338	42.09
0.865068	43.11
0.865798	42.11
0.866528	39.73
0.867258	42.87
0.867988	41.71
0.868718	41.71
0.869448	34.96
0.870178	33.45
0.870908	33.98
0.871638	33.31
0.872368	32.31
0.873098	33.79
0.873828	32.68
0.874558	40.6
0.875288	41.77
0.876018	42.12
0.876748	43.54
0.877478	40.58
0.878208	42.76
0.878939	41.42
0.879669	41.79
0.880399	40.76
0.881129	40.53
0.881859	41.61
0.882589	37.71
0.883319	33.26
0.884049	33.13
0.884779	34.17
0.885509	34.07
0.886239	32.44
0.886969	33.34
0.887699	32.11
0.888429	33.19
0.889159	30.52
0.889889	32.47
0.890619	32.19
0.891349	32.63
0.892079	34.08
0.892809	34.3
0.893539	32.06
0.894269	32.08
0.894999	31.8
0.895729	33.08
0.896459	38.27
0.897189	41.89
0.897919	40.55
0.898649	40.63
0.899379	41.86
0.900109	41.51
0.900839	41.51
0.901569	41.62
0.902299	41.14
0.903029	39.74
0.903759	41.86
0.904489	34.23
0.905219	33.52
0.905949	33.14
0.906679	33.12
0.907409	31.48
0.908139	33.72
0.908869	32.39
0.909599	32.37
0.910329	34.08
0.911059	32.25
0.911789	31.53
0.912519	33.04
0.913249	32.99
0.913979	34.71
0.914709	39.39
0.915439	42.36
0.916169	41.05
0.916899	43.16
0.917629	39.99
0.918359	39.11
0.919089	42.64
0.919819	36.51
0.920549	35.65
0.921279	33.04
0.922009	33.29
0.922739	33.42
0.923469	36.02
0.924199	34.13
0.924929	32.53
0.925659	35.25
0.92639	34.6
0.92712	34.98
0.92785	33.77
0.92858	34.74
0.92931	34.63
0.93004	33.88
0.93077	35
0.9315	36.31
0.93223	43.15
0.93296	35.47
0.93369	34.71
0.93442	33.47
0.93515	34.02
0.93588	34.23
0.93661	35.22
0.93734	34.75
0.93807	34.54
0.9388	33.7
0.93953	35.52
0.94026	33.06
0.94099	40.45
0.94172	41.88
0.94245	43.56
0.94318	43.88
0.94391	42.97
0.94464	40.48
0.94537	36.22
0.9461	32.14
0.94683	33.69
0.94756	34.12
0.94829	33.54
0.94902	32.61
0.94975	33.27
0.95048	32.76
0.95121	32.68
0.95194	33.74
0.95267	32.69
0.9534	32.61
0.95413	31.51
0.95486	31.59
0.95559	34.14
0.95632	33.96
0.95705	33.86
0.95778	31.75
0.95851	32.38
0.95924	32.03
0.95997	31.38
0.9607	33.34
0.96143	33.36
0.96216	31.38
0.96289	33.96
0.96362	32.66
0.96435	32.72
0.96508	32.55
0.96581	31.97
0.96654	31.64
0.96727	30.92
0.968	31.5
0.96873	31.84
0.96946	29.56
0.97019	31.73
0.97092	31.31
0.97165	31.13
0.97238	32.45
0.97311	31.64
0.973841	32.29
0.974571	33.26
0.975301	32.88
0.976031	31.94
0.976761	33.51
0.977491	33.71
0.978221	33.96
0.978951	33.73
0.979681	31.97
0.980411	33.07
0.981141	34.32
0.981871	33.38
0.982601	32.86
0.983331	32.78
0.984061	33.64
0.984791	33.42
0.985521	33.53
0.986251	34.85
0.986981	32.42
0.987711	33.21
0.988441	34.31
0.989171	34.57
0.989901	34.64
0.990631	33.79
0.991361	33.84
0.992091	34.56
0.992821	33.89
0.993551	34.59
0.994281	34.59
0.995011	31.98
0.995741	34.11
0.996471	35.13
0.997201	41.73
0.997931	42.22
0.998661	39.63
0.999391	41.25
1.00012	40.23
1.00085	42.46
1.00158	41.82
1.00231	41.51
1.00304	42.49
1.00377	43.1
1.0045	40.07
1.00523	42.12
1.00596	41.05
1.00669	41.21
1.00742	41.65
1.00815	40.01
1.00888	34.84
1.00961	34
1.01034	33.19
1.01107	31.46
1.0118	34.85
1.01253	35.19
1.01326	33.92
1.01399	33.49
1.01472	35.58
1.01545	33.86
1.01618	32.7
1.01691	33.14
1.01764	34.84
1.01837	33.95
1.0191	33.99
1.01983	34.49
1.02056	34.25
1.02129	34.13
1.02202	32.88
1.02275	32.79
1.02348	34.71
1.02421	35.55
1.02494	32.74
1.02567	34.27
1.0264	34.64
1.02713	35.78
1.02786	34.64
1.02859	34.58
1.02932	35.26
1.03005	33.97
1.03078	33.95
1.03151	33.58
1.03224	33.58
1.03297	34.58
1.0337	33.32
1.03443	32.22
1.03516	32.05
1.03589	32.27
1.03662	32.78
1.03735	34.33
1.03808	34.53
1.03881	32.31
1.03954	37.18
1.04027	41.95
1.041	42.1
1.04173	41.52
1.04246	41.82
1.04319	42.57
1.04392	40.98
1.04465	44.37
1.04538	36.09
1.04611	33.51
1.04684	31.57
1.04757	31.83
1.0483	38.36
1.04903	41.87
1.04976	43
1.05049	41.72
1.05122	42.57
1.05195	40.98
1.05268	42.99
1.05341	39.7
1.05414	36.75
1.05487	31.17
1.0556	33.85
1.05633	33.55
1.05706	33.82
1.05779	33.31
1.05852	32.69
1.05925	32.74
1.05998	33.75
1.06071	32.75
1.06144	33.38
1.06217	33.68
1.0629	33.48
1.06363	33.16
1.06436	31.58
1.06509	34.87
1.06582	32.7
1.06655	33.8
1.06728	31.97
1.06801	33.03
1.06874	33.64
1.06947	35.49
1.0702	33.96
1.07093	33.17
1.07166	33.89
1.07239	34.55
1.07312	34.65
1.07385	33.4
1.07458	34.87
1.07531	34.13
1.07604	34.49
1.07677	34.97
1.0775	33.53
1.07823	34.43
1.07896	34.02
1.07969	34.9
1.08042	33.98
1.08115	33.38
1.08188	33.17
1.08261	36.1
1.08334	43.28
1.08407	42.4
1.0848	41.87
1.08553	41.23
1.08626	42.46
1.08699	41.57
1.08772	41.57
1.08845	41.81
1.08918	41.86
1.08991	42.87
1.09064	40.61
1.09137	42.39
1.0921	36.75
1.09283	33.05
1.09356	39.47
1.09429	43.21
1.09502	38.36
1.09575	34.1
1.09648	42.75
1.09721	42.41
1.09794	43.66
1.09867	43.05
1.0994	42.7
1.10013	39.5
1.10086	42.54
1.10159	41.89
1.10232	42.29
1.10305	43.35
1.10378	43.2
1.10451	44.47
1.10524	44.57
1.10597	43.19
1.1067	44.1
1.10743	44.64
1.10816	42.58
1.10889	43.05
1.10962	43.29
1.11035	41.03
1.11108	42.73
1.11181	43.59
1.11254	41.96
1.11327	41.58
1.114	42.99
1.11473	42.55
1.11546	41.45
1.11619	40.77
1.11692	42.02
1.11765	43.05
1.11838	43.74
1.11911	41.94
1.11984	41.63
1.12057	42.38
1.1213	42.14
1.12203	43.54
1.12276	41.86
1.12349	43.14
1.12422	43.51
1.12495	43.7
1.12568	40.62
1.12641	35.44
1.12714	41.68
1.12787	42.01
1.1286	41.69
1.12933	43.97
1.13006	42.72
1.13079	42.02
1.13152	41.86
1.13225	43.47
1.13298	42.75
1.13371	42.46
1.13444	43.03
1.13517	42.93
1.1359	43.75
1.13663	39.69
1.13736	41.19
1.13809	43.27
1.13882	41.3
1.13955	43.17
1.14028	42.31
1.14101	41.95
1.14174	42.4
1.14247	44.48
1.1432	44.49
1.14393	42.62
1.14466	42.46
1.14539	42.11
1.14612	41.12
1.14685	41.77
1.14758	41.51
1.14831	40.15
1.14904	42.42
1.14977	41.93
1.1505	42.65
1.15123	42.49
1.15196	41.44
1.15269	42.22
1.15342	42.6
1.15415	41.7
1.15488	42.77
1.15561	42.03
1.15634	42.1
1.15707	42.29
1.1578	42.05
1.15853	43.7
1.15926	42.82
1.15999	40.03
1.16072	42.12
1.16145	43.17
1.16218	34.93
1.16291	33.45
1.16364	33.02
1.16437	32.67
1.1651	32.87
1.16583	32.99
1.16656	34.05
1.16729	32.68
1.16802	32.63
1.16875	34.31
1.16948	33.57
1.17021	34.13
1.17094	34.84
1.17167	33.47
1.1724	32.68
1.17313	32.08
1.17386	31.4
1.17459	30.42
1.17532	30.26
1.17605	29.79
1.17678	31.95
1.17751	32.63
1.17824	33.28
1.17897	38.43
1.1797	40.05
1.18043	39.8
1.18116	39.8
1.18189	40.96
1.18262	40.83
1.18335	40.5
1.18408	41.63
1.18481	42.34
1.18554	34.05
1.18627	33.25
1.187	32.36
1.18774	32.67
1.18847	33.9
1.1892	31.58
1.18993	34.58
1.19066	32.59
1.19139	33.73
1.19212	35.01
1.19285	33.46
1.19358	33.62
1.19431	34.23
1.19504	33.33
1.19577	35.56
1.1965	44.23
1.19723	42.74
1.19796	41.3
1.19869	42.42
1.19942	43.18
1.20015	42.9
1.20088	39.31
1.20161	41.23
1.20234	42.31
1.20307	42.1
1.2038	41.09
1.20453	34.38
1.20526	34.23
1.20599	32.9
1.20672	33.04
1.20745	33.42
1.20818	33.13
1.20891	34.73
1.20964	34.06
1.21037	32.71
1.2111	32.93
1.21183	33.95
1.21256	32.79
1.21329	33.1
1.21402	33.33
1.21475	37.29
1.21548	39.87
1.21621	33.22
1.21694	32.79
1.21767	33.89
1.2184	33.44
1.21913	32.92
1.21986	33.22
1.22059	33.95
1.22132	33.37
1.22205	31.82
1.22278	33.68
1.22351	32.09
1.22424	32.31
1.22497	34.67
1.2257	33.56
1.22643	32.99
1.22716	33.02
1.22789	32.41
1.22862	33.08
1.22935	33.22
1.23008	33.6
1.23081	33.64
1.23154	33.21
1.23227	33.08
1.233	33.31
1.23373	34.02
1.23446	33.91
1.23519	33.52
1.23592	33.94
1.23665	32.4
1.23738	33.43
1.23811	33.36
1.23884	34.18
1.23957	32.78
1.2403	35.53
1.24103	35.1
1.24176	35.59
1.24249	35.66
1.24322	33.6
1.24395	32.98
1.24468	34.05
1.24541	33.57
1.24614	32.41
1.24687	32.03
1.2476	33.63
1.24833	33.58
1.24906	33.98
1.24979	32.86
1.25052	32.99
1.25125	34.83
1.25198	34.82
1.25271	37.9
1.25344	42.66
1.25417	40.15
1.2549	33.36
1.25563	32.41
1.25636	34.31
1.25709	33.27
1.25782	32.93
1.25855	33.5
1.25928	38.18
1.26001	42.27
1.26074	42.71
1.26147	41.88
1.2622	43.11
1.26293	40.23
1.26366	42.61
1.26439	43.7
1.26512	41.37
1.26585	43.64
1.26658	43.44
1.26731	41.32
1.26804	42.48
1.26877	44.22
1.2695	41.89
1.27023	42.22
1.27096	42.05
1.27169	42.24
1.27242	41.76
1.27315	42.45
1.27388	40.85
1.27461	40.85
1.27534	42.81
1.27607	42.33
1.2768	41.16
1.27753	40.46
1.27826	41
1.27899	40.63
1.27972	41.36
1.28045	41.29
1.28118	32.93
1.28191	33
1.28264	33.88
1.28337	33.46
1.2841	33.3
1.28483	34.36
1.28556	31.98
1.28629	34.32
1.28702	33.19
1.28775	32.4
1.28848	32.01
1.28921	42.71
1.28994	42.66
1.29067	42.71
1.2914	43.77
1.29213	39.46
1.29286	32.94
1.29359	34.13
1.29432	32.14
1.29505	33.37
1.29578	33.36
1.29651	34.55
1.29724	33.68
1.29797	34.21
1.2987	32.65
1.29943	33.64
1.30016	33.34
1.30089	34.03
1.30162	37.3
1.30235	41.32
1.30308	40.47
1.30381	38.18
1.30454	34.56
1.30527	33.14
1.306	35.79
1.30673	35.4
1.30746	35.93
1.30819	34.75
1.30892	35.16
1.30965	34.25
1.31038	35.88
1.31111	33.93
1.31184	35.26
1.31257	34.59
1.3133	35.13
1.31403	33.9
1.31476	35
1.31549	35.12
1.31622	33.77
1.31695	34.06
1.31768	33.71
1.31841	41.47
1.31914	41.97
1.31987	40.82
1.3206	41.99
1.32133	41.26
1.32206	40.65
1.32279	40.55
1.32352	41.21
1.32425	41.54
1.32498	41.95
1.32571	42.51
1.32644	43.11
1.32717	42.66
1.3279	40.39
1.32863	42.3
1.32936	41.3
1.33009	39.95
1.33082	42.2
1.33155	41.33
1.33228	41.19
1.33301	40.56
1.33374	40.93
1.33447	40.91
1.3352	41.3
1.33593	41.01
1.33666	41.02
1.33739	42.03
1.33812	41.57
1.33885	41.18
1.33958	41.48
1.34031	42.11
1.34104	42.65
1.34177	43.6
1.3425	42.39
1.34323	41.72
1.34396	39.37
1.34469	42.27
1.34542	41.97
1.34615	42.1
1.34688	43.7
1.34761	43.06
1.34834	42.2
1.34907	44.07
1.3498	42.01
1.35053	42.29
1.35126	42.57
1.35199	42.89
1.35272	41
1.35345	43.82
1.35418	43.48
1.35491	43.98
1.35564	42.81
1.35637	36.27
1.3571	33.95
1.35783	32.71
1.35856	33.74
1.35929	33.72
1.36002	34.99
1.36075	33.88
1.36148	35.27
1.36221	34.95
1.36294	35.46
1.36367	34.86
1.3644	34.43
1.36513	33.97
1.36586	33.95
1.36659	34.77
1.36732	36.05
1.36805	36.05
1.36878	35.53
1.36951	34.93
1.37024	35.99
1.37097	33.8
1.3717	35.01
1.37243	33.58
1.37316	34.02
1.37389	33.68
1.37462	32.7
1.37535	33.17
1.37608	35.09
1.37681	32.99
1.37754	34.61
1.37827	34.7
1.379	34.91
1.37973	34.16
1.38046	33.9
1.38119	33.72
1.38192	32.93
1.38265	33.67
1.38338	34.18
1.38411	36.88
1.38484	43.72
1.38557	42.54
1.3863	35.62
1.38703	35
1.38776	35.4
1.38849	34.25
1.38922	33.91
1.38995	32.81
1.39068	34.82
1.39141	41.66
1.39214	40.66
1.39287	43.25
1.3936	43.01
1.39433	42.19
1.39506	41.58
1.39579	42.06
1.39652	42.67
1.39725	42.98
1.39798	41.51
1.39871	42.49
1.39944	41.67
1.40017	45.05
1.4009	42.16
1.40163	42.77
1.40236	43.23
1.40309	43.01
1.40382	43.27
1.40455	40.98
1.40528	42.3
1.40601	36.06
1.40674	35.48
1.40747	34.27
1.4082	33.5
1.40893	32.56
1.40966	31.94
1.41039	34.09
1.41112	32.81
1.41185	32.97
1.41258	35.39
1.41331	41.49
1.41404	42.25
1.41477	42.15
1.4155	41.85
1.41623	41.77
1.41696	41.06
1.41769	43.14
1.41842	42.03
1.41915	41.73
1.41988	38.62
1.42061	42.36
1.42134	43.46
1.42207	43.47
1.4228	42.25
1.42353	44.19
1.42426	40.92
1.42499	42.44
1.42572	43.1
1.42645	42.32
1.42718	43.81
1.42791	42.5
1.42864	43.95
1.42937	44.34
1.4301	42.15
1.43083	42.04
1.43156	41.6
1.43229	39.69
1.43302	39.33
1.43375	43.11
1.43448	43.1
1.43521	40.61
1.43594	43
1.43667	43.15
1.4374	42.47
1.43813	41.68
1.43886	42.5
1.43959	35.41
1.44032	35.85
1.44105	34.18
1.44178	34.3
1.44251	34.31
1.44324	36.1
1.44397	33.89
1.4447	34
1.44543	34.54
1.44616	34.02
1.44689	34.64
1.44762	43.16
1.44835	42.13
1.44908	41.99
1.44981	42.48
1.45054	42.41
1.45127	42.66
1.452	42.11
1.45273	44
1.45346	36.18
1.45419	33.4
1.45492	31.87
1.45565	32.88
1.45638	32.46
1.45711	32.83
1.45784	33.18
1.45857	34.28
[truncated: 3,205 more rows]

## Sheet: Fig2b.bottom
Time (s)	Molecule extension (nm)
0	34.72
0.000729937	35.3
0.00145987	34.34
0.00218981	34.09
0.00291975	32.1
0.00364968	35.17
0.00437962	35.01
0.00510956	35.35
0.00583949	32.66
0.00656943	34.73
0.00729937	35.99
0.0080293	34.61
0.00875924	34.69
0.00948918	35.32
0.0102191	35.24
0.010949	33.74
0.011679	33.21
0.0124089	35.47
0.0131389	36.07
0.0138688	35.79
0.0145987	35.66
0.0153287	36.54
0.0160586	35
0.0167885	36.23
0.0175185	33.99
0.0182484	34.78
0.0189784	43.76
0.0197083	43.46
0.0204382	44.06
0.0211682	42.76
0.0218981	43.88
0.022628	44.61
0.023358	43.94
0.0240879	42.98
0.0248178	37.27
0.0255478	34.89
0.0262777	35.98
0.0270077	35.42
0.0277376	35.71
0.0284675	35.85
0.0291975	35.85
0.0299274	35.25
0.0306573	33.79
0.0313873	35.11
0.0321172	34.36
0.0328471	38.06
0.0335771	45.26
0.034307	43.64
0.035037	42.91
0.0357669	43.97
0.0364968	43.11
0.0372268	43.57
0.0379567	43.89
0.0386866	41.08
0.0394166	43.68
0.0401465	44.53
0.0408764	44.36
0.0416064	42.65
0.0423363	44.34
0.0430663	41.83
0.0437962	34.8
0.0445261	41.46
0.0452561	43.53
0.045986	42.88
0.0467159	43.78
0.0474459	44.75
0.0481758	43.4
0.0489058	43.49
0.0496357	43.07
0.0503656	44.38
0.0510956	43.95
0.0518255	43.79
0.0525554	44.84
0.0532854	42.24
0.0540153	43.74
0.0547452	42.97
0.0554752	43.67
0.0562051	42.77
0.0569351	43.61
0.057665	43.84
0.0583949	43.37
0.0591249	42.9
0.0598548	44.39
0.0605847	43.61
0.0613147	43.74
0.0620446	43.55
0.0627745	42.93
0.0635045	42.79
0.0642344	42.61
0.0649644	44.1
0.0656943	42.57
0.0664242	43.16
0.0671542	43.32
0.0678841	42.44
0.068614	43.73
0.069344	42.17
0.0700739	43.3
0.0708039	42.44
0.0715338	43.53
0.0722637	43.4
0.0729937	44.46
0.0737236	42.72
0.0744535	43.2
0.0751835	42.83
0.0759134	44.75
0.0766433	45.36
0.0773733	42.9
0.0781032	44.3
0.0788332	43.66
0.0795631	44.38
0.080293	42.72
0.081023	43.68
0.0817529	43.28
0.0824828	42.93
0.0832128	42.98
0.0839427	40.75
0.0846726	41.43
0.0854026	37.7
0.0861325	34.9
0.0868625	35.42
0.0875924	34.59
0.0883223	35.28
0.0890523	36.37
0.0897822	34.08
0.0905121	34.8
0.0912421	34.25
0.091972	37.38
0.0927019	43.88
0.0934319	42.48
0.0941618	43.63
0.0948918	43.31
0.0956217	43.3
0.0963516	44.31
0.0970816	42.4
0.0978115	43.24
0.0985414	44.89
0.0992714	43.79
0.100001	42.14
0.100731	42.25
0.101461	44.99
0.102191	44.28
0.102921	43.55
0.103651	42.82
0.104381	44.17
0.105111	43.83
0.105841	44.4
0.106571	44
0.107301	42.71
0.108031	40.23
0.108761	36.79
0.10949	34.64
0.11022	34.45
0.11095	34.14
0.11168	35.24
0.11241	44.12
0.11314	43.57
0.11387	44.64
0.1146	41.48
0.11533	44.71
0.11606	44.56
0.11679	38.28
0.11752	43.99
0.11825	43.34
0.11898	42.73
0.11971	41.57
0.12044	35.38
0.121169	34.99
0.121899	36.35
0.122629	36.35
0.123359	33.15
0.124089	35.26
0.124819	36.86
0.125549	34.7
0.126279	35.3
0.127009	35.98
0.127739	37.25
0.128469	36.42
0.129199	43.17
0.129929	44.48
0.130659	41.53
0.131389	44.07
0.132119	42.37
0.132848	44.2
0.133578	43.61
0.134308	43.49
0.135038	42.2
0.135768	42.14
0.136498	41.77
0.137228	38.69
0.137958	41.3
0.138688	41.6
0.139418	41.15
0.140148	43.04
0.140878	42.64
0.141608	43.07
0.142338	42.32
0.143068	40.92
0.143798	43.58
0.144527	41.7
0.145257	41.35
0.145987	41.63
0.146717	42.51
0.147447	43.62
0.148177	43.61
0.148907	41.79
0.149637	43.46
0.150367	45.08
0.151097	42.24
0.151827	43.03
0.152557	42.14
0.153287	41.64
0.154017	42.18
0.154747	43.41
0.155476	42.52
0.156206	43.13
0.156936	43.08
0.157666	43.55
0.158396	41.92
0.159126	41.69
0.159856	42.58
0.160586	44.15
0.161316	43.38
0.162046	44.11
0.162776	43.82
0.163506	44.76
0.164236	44.49
0.164966	44.23
0.165696	44
0.166426	43.49
0.167155	44.5
0.167885	42.73
0.168615	43.68
0.169345	42.56
0.170075	43.2
0.170805	42.75
0.171535	41.66
0.172265	42.76
0.172995	44.18
0.173725	43.83
0.174455	42.77
0.175185	42.16
0.175915	40.29
0.176645	41.05
0.177375	44.31
0.178105	43.51
0.178834	40.9
0.179564	42.85
0.180294	44.49
0.181024	41.86
0.181754	43.2
0.182484	41.9
0.183214	43.48
0.183944	42.81
0.184674	44.77
0.185404	42.5
0.186134	43.6
0.186864	44.27
0.187594	44.02
0.188324	42.42
0.189054	42.27
0.189784	43.58
0.190513	42.06
0.191243	42.68
0.191973	43.58
0.192703	42.65
0.193433	42.98
0.194163	44.55
0.194893	42.61
0.195623	42.41
0.196353	42.88
0.197083	42.57
0.197813	42.04
0.198543	41.94
0.199273	43.54
0.200003	43.03
0.200733	43.09
0.201463	42.67
0.202192	42.77
0.202922	42.26
0.203652	42.75
0.204382	42.23
0.205112	41.54
0.205842	41.84
0.206572	41.06
0.207302	41.19
0.208032	41.35
0.208762	40.83
0.209492	42.25
0.210222	42.5
0.210952	43.7
0.211682	42.09
0.212412	41.51
0.213141	43.75
0.213871	44
0.214601	44.11
0.215331	42.64
0.216061	42.64
0.216791	43.25
0.217521	43.9
0.218251	43.32
0.218981	41.33
0.219711	42.72
0.220441	43.71
0.221171	42.01
0.221901	42.69
0.222631	43.32
0.223361	44.12
0.224091	43.19
0.22482	43.55
0.22555	43.54
0.22628	43.26
0.22701	43.28
0.22774	40.4
0.22847	43.06
0.2292	42.97
0.22993	44.82
0.23066	42.4
0.23139	42.9
0.23212	42.79
0.23285	42.56
0.23358	42.35
0.23431	42.79
0.23504	42.33
0.23577	44.15
0.236499	42.01
0.237229	41.68
0.237959	42.73
0.238689	42.78
0.239419	43.67
0.240149	43.47
0.240879	42.55
0.241609	43.03
0.242339	42.04
0.243069	43.36
0.243799	43.93
0.244529	41.29
0.245259	42.63
0.245989	41.89
0.246719	41.04
0.247449	42.44
0.248178	42.63
0.248908	42.53
0.249638	41.92
0.250368	42.36
0.251098	42.74
0.251828	42.58
0.252558	43.99
0.253288	41.85
0.254018	42.12
0.254748	44.11
0.255478	42.34
0.256208	44.42
0.256938	42.21
0.257668	43.13
0.258398	44.47
0.259127	43.6
0.259857	43.77
0.260587	43.28
0.261317	41.62
0.262047	43.51
0.262777	41.2
0.263507	41.58
0.264237	42.52
0.264967	42.04
0.265697	44.86
0.266427	43.32
0.267157	42.53
0.267887	42
0.268617	42.41
0.269347	41.82
0.270077	43.25
0.270806	42.69
0.271536	43.7
0.272266	43.39
0.272996	44.05
0.273726	42.39
0.274456	42.25
0.275186	42.97
0.275916	42.1
0.276646	42.69
0.277376	41.31
0.278106	41.84
0.278836	43
0.279566	44.88
0.280296	42.69
0.281026	42.49
0.281756	43.22
0.282485	42.22
0.283215	44.22
0.283945	44.6
0.284675	42.49
0.285405	42.99
0.286135	43.25
0.286865	41.64
0.287595	42.87
0.288325	44.04
0.289055	42.3
0.289785	43.24
0.290515	43.47
0.291245	43.24
0.291975	44.67
0.292705	43.86
0.293435	43.14
0.294164	42.27
0.294894	44.32
0.295624	43.4
0.296354	42.64
0.297084	42.67
0.297814	43.01
0.298544	43.2
0.299274	44.37
0.300004	42.61
0.300734	41.63
0.301464	42.29
0.302194	44.09
0.302924	41.56
0.303654	41.89
0.304384	42.14
0.305113	40.92
0.305843	42.47
0.306573	42.58
0.307303	42.32
0.308033	42.5
0.308763	41.7
0.309493	41.7
0.310223	42.59
0.310953	40.21
0.311683	43.36
0.312413	44.43
0.313143	42.14
0.313873	41.67
0.314603	43.02
0.315333	42.12
0.316063	42.1
0.316792	40.81
0.317522	41.29
0.318252	42.75
0.318982	42.92
0.319712	42.08
0.320442	42.69
0.321172	43.28
0.321902	43.14
0.322632	42.96
0.323362	40.4
0.324092	42.43
0.324822	43.5
0.325552	41.67
0.326282	42.02
0.327012	41.88
0.327742	41.8
0.328471	41.33
0.329201	41.14
0.329931	43.47
0.330661	40.82
0.331391	42.43
0.332121	44.08
0.332851	43.68
0.333581	43.42
0.334311	44.12
0.335041	43.25
0.335771	42.71
0.336501	43.17
0.337231	43.54
0.337961	42.79
0.338691	42.76
0.339421	43.04
0.34015	42.42
0.34088	44.3
0.34161	42.49
0.34234	44.98
0.34307	41.85
0.3438	43.3
0.34453	44.46
0.34526	43.01
0.34599	41.5
0.34672	41.73
0.34745	43.11
0.34818	43.31
0.34891	42.62
0.34964	42.6
0.35037	42.64
0.3511	44.02
0.351829	44.14
0.352559	44.57
0.353289	43.84
0.354019	44.23
0.354749	42.92
0.355479	44.28
0.356209	43.92
0.356939	45.19
0.357669	41.69
0.358399	44.28
0.359129	44.39
0.359859	42.04
0.360589	42.18
0.361319	41.77
0.362049	42.69
0.362778	44.31
0.363508	43.54
0.364238	42.73
0.364968	42.87
0.365698	42.76
0.366428	42.22
0.367158	43.27
0.367888	42.73
0.368618	42.98
0.369348	42.64
0.370078	43.38
0.370808	42.05
0.371538	43.19
0.372268	42.53
0.372998	42.78
0.373728	41.48
0.374457	42.67
0.375187	41.74
0.375917	41.16
0.376647	42.54
0.377377	42.18
0.378107	44.02
0.378837	43.28
0.379567	40.21
0.380297	42.56
0.381027	43.07
0.381757	41.69
0.382487	42.53
0.383217	41.34
0.383947	43
0.384677	44.58
0.385407	42.43
0.386136	41.45
0.386866	41.2
0.387596	43.28
0.388326	44.83
0.389056	43.01
0.389786	41.53
0.390516	43.8
0.391246	43.77
0.391976	43.76
0.392706	42.54
0.393436	43.06
0.394166	43.49
0.394896	42.85
0.395626	43.4
0.396356	43.04
0.397086	43.15
0.397815	42.23
0.398545	42.89
0.399275	44
0.400005	44.01
0.400735	43.51
0.401465	43.16
0.402195	42.09
0.402925	42.09
0.403655	45
0.404385	44.58
0.405115	42.16
0.405845	41.43
0.406575	43
0.407305	44
0.408035	43.33
0.408764	44.26
0.409494	41.02
0.410224	42.77
0.410954	44.62
0.411684	43.38
0.412414	42.16
0.413144	41.41
0.413874	44.56
0.414604	43.86
0.415334	43.96
0.416064	44.14
0.416794	43.13
0.417524	41.41
0.418254	42.6
0.418984	41.65
0.419714	43.29
0.420443	44.03
0.421173	43.28
0.421903	43.41
0.422633	43.64
0.423363	42.74
0.424093	42.4
0.424823	43.76
0.425553	42.42
0.426283	42.66
0.427013	42.67
0.427743	42.61
0.428473	43.78
0.429203	44.73
0.429933	43.31
0.430663	39.84
0.431393	35.28
0.432122	34.98
0.432852	39.81
0.433582	44.81
0.434312	45.07
0.435042	43.39
0.435772	44.52
0.436502	43.94
0.437232	36.87
0.437962	35.09
0.438692	34.57
0.439422	33.77
0.440152	35.7
0.440882	37.42
0.441612	34.8
0.442342	34.53
0.443072	34.74
0.443801	33.74
0.444531	35.44
0.445261	36.03
0.445991	33.52
0.446721	33.75
0.447451	36.91
0.448181	36.44
0.448911	35.34
0.449641	35.34
0.450371	36.34
0.451101	34.79
0.451831	35.5
0.452561	36.07
0.453291	36.44
0.454021	35.87
0.454751	39.44
0.45548	40.78
0.45621	44.02
0.45694	44.35
0.45767	37.53
0.4584	35.28
0.45913	34.85
0.45986	33.81
0.46059	35.52
0.46132	33.39
0.46205	33.99
0.46278	33.92
0.46351	35.34
0.46424	42.52
0.46497	42.53
0.4657	43.6
0.466429	39.24
0.467159	35.35
0.467889	33.82
0.468619	34.38
0.469349	34.65
0.470079	34.38
0.470809	36.21
0.471539	34.7
0.472269	37.2
0.472999	36.84
0.473729	36
0.474459	35.25
0.475189	36.65
0.475919	36.14
0.476649	37.31
0.477379	35.19
0.478108	35.3
0.478838	35.74
0.479568	35.77
0.480298	37.18
0.481028	37.09
0.481758	34.77
0.482488	35.52
0.483218	35.87
0.483948	35.63
0.484678	36.91
0.485408	34.66
0.486138	37.33
0.486868	35.51
0.487598	34.91
0.488328	35.31
0.489058	41.2
0.489787	43.84
0.490517	44.76
0.491247	44.59
0.491977	41.72
0.492707	44.97
0.493437	41.33
0.494167	35.51
0.494897	36.41
0.495627	35.09
0.496357	35.09
0.497087	36.39
0.497817	36.93
0.498547	35.1
0.499277	35.73
0.500007	34.26
0.500737	34.5
0.501466	33.69
0.502196	34.94
0.502926	36.01
0.503656	35.79
0.504386	33.88
0.505116	33.15
0.505846	39.03
0.506576	44.17
0.507306	41.93
0.508036	41.12
0.508766	42.4
0.509496	43.12
0.510226	41.93
0.510956	41.79
0.511686	43.88
0.512415	43.77
0.513145	35.66
0.513875	33.68
0.514605	31.65
0.515335	35.23
0.516065	35.06
0.516795	33.17
0.517525	34.4
0.518255	34.23
0.518985	33.76
0.519715	34.35
0.520445	34.11
0.521175	35.05
0.521905	35.98
0.522635	36.11
0.523365	35.65
0.524094	36.13
0.524824	36.18
0.525554	37.16
0.526284	35.42
0.527014	34.98
0.527744	34.97
0.528474	34.24
0.529204	36.21
0.529934	34.85
0.530664	35.97
0.531394	36.13
0.532124	34.87
0.532854	36.54
0.533584	34.63
0.534314	34.34
0.535044	35.53
0.535773	35.61
0.536503	33.53
0.537233	33.09
0.537963	33.98
0.538693	34.58
0.539423	35.08
0.540153	34.65
0.540883	35.48
0.541613	35.96
0.542343	36.08
0.543073	34.76
0.543803	35.5
0.544533	34.69
0.545263	35.81
0.545993	37.48
0.546723	36.33
0.547452	36.63
0.548182	36.12
0.548912	36.04
0.549642	35.25
0.550372	34.73
0.551102	32.76
0.551832	34.84
0.552562	34.69
0.553292	35.47
0.554022	35.46
0.554752	34.66
0.555482	34.18
0.556212	35.61
0.556942	35.33
0.557672	35.6
0.558401	39.22
0.559131	43.87
0.559861	44.02
0.560591	43.25
0.561321	43.6
0.562051	43.73
0.562781	42.43
0.563511	42.47
0.564241	43.74
0.564971	43.79
0.565701	37.79
0.566431	33.1
0.567161	35.41
0.567891	35.79
0.568621	34.65
0.569351	34.01
0.57008	34.22
0.57081	34.52
0.57154	35.98
0.57227	36.52
0.573	34.08
0.57373	34.23
0.57446	35.17
0.57519	36
0.57592	34.5
0.57665	35.53
0.57738	42.35
0.57811	41.68
0.57884	45.11
0.57957	43.71
0.5803	43.04
0.58103	43.16
0.581759	45.44
0.582489	43.35
0.583219	42.38
0.583949	44.53
0.584679	45.53
0.585409	45.1
0.586139	42.58
0.586869	43.95
0.587599	42.76
0.588329	44.7
0.589059	43.43
0.589789	43.43
0.590519	43.83
0.591249	44.2
0.591979	43.98
0.592709	45.13
0.593438	42.89
0.594168	42.03
0.594898	43.44
0.595628	45.43
0.596358	43.58
0.597088	44.19
0.597818	45.33
0.598548	44.52
0.599278	44.14
0.600008	43.89
0.600738	44
0.601468	43.3
0.602198	43.45
0.602928	44.94
0.603658	42.18
0.604388	43.78
0.605117	43.55
0.605847	42.8
0.606577	44.03
0.607307	44.64
0.608037	45.67
0.608767	44.39
0.609497	44.15
0.610227	43.16
0.610957	43.77
0.611687	43.2
0.612417	38.38
0.613147	37.53
0.613877	35.6
0.614607	34.16
0.615337	36.68
0.616066	34.92
0.616796	36.07
0.617526	35.28
0.618256	34.5
0.618986	34.15
0.619716	34.81
0.620446	34.62
0.621176	34.72
0.621906	34.08
0.622636	35.55
0.623366	33.59
0.624096	34.87
0.624826	34.71
0.625556	34.2
0.626286	34.96
0.627016	35.67
0.627745	36.65
0.628475	34.56
0.629205	37.1
0.629935	33.89
0.630665	36.27
0.631395	34.98
0.632125	35.46
0.632855	34.12
0.633585	32.59
0.634315	35.28
0.635045	35.3
0.635775	33.88
0.636505	35.93
0.637235	40.76
0.637965	44.2
0.638695	43.63
0.639424	43.81
0.640154	44.18
0.640884	43.88
0.641614	44.56
0.642344	43.74
0.643074	44.52
0.643804	41.84
0.644534	43.97
0.645264	43.56
0.645994	44.58
0.646724	42.33
0.647454	42.84
0.648184	44.39
0.648914	37.19
0.649644	35.83
0.650374	36.17
0.651103	37.5
0.651833	36.48
0.652563	36.59
0.653293	37.23
0.654023	35.51
0.654753	35.96
0.655483	36.06
0.656213	35.03
0.656943	35.58
0.657673	34.83
0.658403	35.48
0.659133	35.07
0.659863	33.46
0.660593	34.67
0.661323	35
0.662052	34.03
0.662782	34.84
0.663512	36.47
0.664242	34.38
0.664972	35.26
0.665702	36.21
0.666432	37.16
0.667162	35.45
0.667892	36.41
0.668622	35.12
0.669352	34.01
0.670082	35.37
0.670812	33.5
0.671542	35.68
0.672272	36.28
0.673002	36.34
0.673731	35.7
0.674461	37
0.675191	36.61
0.675921	35.12
0.676651	35.44
0.677381	35.98
0.678111	37.32
0.678841	34.42
0.679571	34.88
0.680301	36.58
0.681031	36.85
0.681761	36.07
0.682491	33.06
0.683221	33.06
0.683951	36.65
0.684681	35.11
0.68541	35.69
0.68614	36.21
0.68687	36.54
0.6876	42.51
0.68833	43.17
0.68906	43.32
0.68979	44
0.69052	42.83
0.69125	43.03
0.69198	44.23
0.69271	44.4
0.69344	44.73
0.69417	44.54
0.6949	43.98
0.69563	42.53
0.69636	45.42
0.697089	45.19
0.697819	42.13
0.698549	41.61
0.699279	44.14
0.700009	43.5
0.700739	44.65
0.701469	44.96
0.702199	43.88
0.702929	43.87
0.703659	42.75
0.704389	43.72
0.705119	42.35
0.705849	42.44
0.706579	44.28
0.707309	44.12
0.708039	44.39
0.708768	43.63
0.709498	42.8
0.710228	45.62
0.710958	43.17
0.711688	45.04
0.712418	43.82
0.713148	41.56
0.713878	43.3
0.714608	43.9
0.715338	42.48
0.716068	44.55
0.716798	43.78
0.717528	36.91
0.718258	35.66
0.718988	36.02
0.719717	35.75
0.720447	36.4
0.721177	33.89
0.721907	34.98
0.722637	35.77
0.723367	37.65
0.724097	36.32
0.724827	34.18
0.725557	35.9
0.726287	36.19
0.727017	35.29
0.727747	33.38
0.728477	35.14
0.729207	34.51
0.729937	35.49
0.730667	35.82
0.731396	35.44
0.732126	34.92
0.732856	35.21
0.733586	35.39
0.734316	35.02
0.735046	34.75
0.735776	35.19
0.736506	36.29
0.737236	34.88
0.737966	34.14
0.738696	36.42
0.739426	36.44
0.740156	35.9
0.740886	34.91
0.741616	35.84
0.742346	37.06
0.743075	34.92
0.743805	35.21
0.744535	34.51
0.745265	44.85
0.745995	42.61
0.746725	44.14
0.747455	44.54
0.748185	44.17
0.748915	44.9
0.749645	43.94
0.750375	42.72
0.751105	43.74
0.751835	44.22
0.752565	42.03
0.753295	43.14
0.754025	34.82
0.754754	34.72
0.755484	35.39
0.756214	36.17
0.756944	33.85
0.757674	34.35
0.758404	35.04
0.759134	34.96
0.759864	34.73
0.760594	36.35
0.761324	35.86
0.762054	35.74
0.762784	34.62
0.763514	35.79
0.764244	42.97
0.764974	42.95
0.765703	44.03
0.766433	44.01
0.767163	45.45
0.767893	43.77
0.768623	45.75
0.769353	43.69
0.770083	42.43
0.770813	42.09
0.771543	43.13
0.772273	44.48
0.773003	44.82
0.773733	44.42
0.774463	43.22
0.775193	43.19
0.775923	44.1
0.776653	44.1
0.777382	42.72
0.778112	42.25
0.778842	44.12
0.779572	41.15
0.780302	34.33
0.781032	33.1
0.781762	34.57
0.782492	36.27
0.783222	33.99
0.783952	37
0.784682	36.55
0.785412	36.89
0.786142	38.29
0.786872	42.7
0.787602	42.29
0.788332	44.68
0.789061	44.2
0.789791	42.11
0.790521	42.6
0.791251	43.55
0.791981	44.47
0.792711	43.28
0.793441	43.87
0.794171	37.81
0.794901	37.34
0.795631	43.34
0.796361	43.07
0.797091	43.39
0.797821	42.8
0.798551	44.12
0.799281	41.85
0.800011	42.35
0.80074	43.44
0.80147	39.07
0.8022	34.5
0.80293	34.47
0.80366	34.24
0.80439	34.83
0.80512	35.19
0.80585	35.13
0.80658	42.04
0.80731	35.46
0.80804	35.51
0.80877	33.81
0.8095	33.59
0.81023	34.49
0.81096	34.42
0.811689	35.42
0.812419	34.64
0.813149	34.32
0.813879	35.15
0.814609	35.21
0.815339	35
0.816069	36.69
0.816799	34.98
0.817529	40.13
0.818259	45.31
0.818989	45.8
0.819719	43.36
0.820449	45.03
0.821179	45.05
0.821909	42.69
0.822639	43.73
0.823368	43.09
0.824098	43.25
0.824828	43.92
0.825558	44.48
0.826288	43.72
0.827018	44.41
0.827748	43.86
0.828478	44.52
0.829208	46.11
0.829938	45.42
0.830668	43.85
0.831398	40.99
0.832128	45.8
0.832858	43.25
0.833588	43.3
0.834318	40.46
0.835047	36.06
0.835777	36.59
0.836507	35.32
0.837237	35.46
0.837967	36.67
0.838697	35.11
0.839427	34.9
0.840157	34.58
0.840887	36.1
0.841617	35.22
0.842347	35.87
0.843077	34.78
0.843807	35.39
0.844537	35.03
0.845267	35.87
0.845997	35.16
0.846726	35.9
0.847456	36.73
0.848186	37.31
0.848916	35.57
0.849646	35.04
0.850376	37.26
0.851106	36.58
0.851836	34.84
0.852566	36.02
0.853296	33.62
0.854026	35.23
0.854756	43.74
0.855486	43.29
0.856216	42.57
0.856946	42
0.857676	44.29
0.858405	43.79
0.859135	41.8
0.859865	43.22
0.860595	42.54
0.861325	43.05
0.862055	43.19
0.862785	42.73
0.863515	41.91
0.864245	42.33
0.864975	43.22
0.865705	42.18
0.866435	42.54
0.867165	42.24
0.867895	40.57
0.868625	43.48
0.869354	42.64
0.870084	42.64
0.870814	41.12
0.871544	41.59
0.872274	41.97
0.873004	40.56
0.873734	41.73
0.874464	41.99
0.875194	41.54
0.875924	41.94
0.876654	40.35
0.877384	42.25
0.878114	41.13
0.878844	41.67
0.879574	41.26
0.880304	42.8
0.881033	42.93
0.881763	42.59
0.882493	43.31
0.883223	43.53
0.883953	42.63
0.884683	43.74
0.885413	42.52
0.886143	42.65
0.886873	43.35
0.887603	44.4
0.888333	43.87
0.889063	43.09
0.889793	41.55
0.890523	42.53
0.891253	41.64
0.891983	41.63
0.892712	41.52
0.893442	42.72
0.894172	42.88
0.894902	41.93
0.895632	42.94
0.896362	42.7
0.897092	43.45
0.897822	43.69
0.898552	41.99
0.899282	45.05
0.900012	43.39
0.900742	43.43
0.901472	43.57
0.902202	43.14
0.902932	43.32
0.903662	43.75
0.904391	43.51
0.905121	42.19
0.905851	43.01
0.906581	43.44
0.907311	42.91
0.908041	42.16
0.908771	43.42
0.909501	42.55
0.910231	42.08
0.910961	42.65
0.911691	43.19
0.912421	42.92
0.913151	43.01
0.913881	43.09
0.914611	40.6
0.91534	41.94
0.91607	41.93
0.9168	43.69
0.91753	41.63
0.91826	41.42
0.91899	43.46
0.91972	42.66
0.92045	43.02
0.92118	40.96
0.92191	42.58
0.92264	40.74
0.92337	43.89
0.9241	43.36
0.92483	41.86
0.92556	41.34
0.92629	41.76
0.927019	43.44
0.927749	40.17
0.928479	42.58
0.929209	42.97
0.929939	42.99
0.930669	42.74
0.931399	41.48
0.932129	41.51
0.932859	43.48
0.933589	42.63
0.934319	43.07
0.935049	43.03
0.935779	43.81
0.936509	43.72
0.937239	43.13
0.937969	40.71
0.938698	42.11
0.939428	43.93
0.940158	43.62
0.940888	43.23
0.941618	43.74
0.942348	43.62
0.943078	43.85
0.943808	43.78
0.944538	41.65
0.945268	41.24
0.945998	41.99
0.946728	41.11
0.947458	42.93
0.948188	41.25
0.948918	41.47
0.949648	43.53
0.950377	42.66
0.951107	41.97
0.951837	42.2
0.952567	41.04
0.953297	42.07
0.954027	42.42
0.954757	41.44
0.955487	44.13
0.956217	43.54
0.956947	42.87
0.957677	43.85
0.958407	43.45
0.959137	43.87
0.959867	43.16
0.960597	42.33
0.961327	40.95
0.962056	43.54
0.962786	45.22
0.963516	45.22
0.964246	42.33
0.964976	42.96
0.965706	42.66
0.966436	42.7
0.967166	40.31
0.967896	41.91
0.968626	42.38
0.969356	43.29
0.970086	43.37
0.970816	43.63
0.971546	43.37
0.972276	43.12
0.973005	42.93
0.973735	44.09
0.974465	43.29
0.975195	43.67
0.975925	43.24
0.976655	44.18
0.977385	44.49
0.978115	42.91
0.978845	44.67
0.979575	43.77
0.980305	42.69
0.981035	43.92
0.981765	44.17
0.982495	43.94
0.983225	43.13
0.983955	42
0.984684	40.18
0.985414	44.02
0.986144	42.61
0.986874	41.97
0.987604	42.7
0.988334	42.16
0.989064	41.2
0.989794	42.54
0.990524	41.81
0.991254	42.42
0.991984	42.08
0.992714	43.13
0.993444	43.18
0.994174	42.7
0.994904	42.5
0.995634	43.45
0.996363	41.64
0.997093	42.19
0.997823	42.1
0.998553	42.62
0.999283	43.13
1.00001	42.85
1.00074	43.24
1.00147	42.92
1.0022	42.84
1.00293	43.58
1.00366	42.86
1.00439	42.29
1.00512	43.21
1.00585	42.78
1.00658	41.53
1.00731	40.72
1.00804	42.6
1.00877	42.75
1.0095	41.38
1.01023	42.97
1.01096	41.8
1.01169	42.71
1.01242	43.88
1.01315	43.5
1.01388	42.37
1.01461	43.05
1.01534	42.7
1.01607	42.45
1.0168	43.5
1.01753	43.86
1.01826	44.46
1.01899	43.58
1.01972	41.48
1.02045	42.55
1.02118	44.02
1.02191	43.57
1.02264	44.94
1.02337	43.34
1.0241	43.35
1.02483	42.75
1.02556	43.05
1.02629	43.58
1.02702	42.26
1.02775	40.62
1.02848	41.69
1.02921	43.83
1.02994	40.53
1.03067	42.47
1.0314	44.11
1.03213	44.12
1.03286	44.25
1.03359	43.88
1.03432	43.1
1.03505	43.66
1.03578	42.55
1.03651	40.76
1.03724	41.56
1.03797	43.32
1.0387	42.71
1.03943	42.41
1.04016	43.79
1.04089	42.87
1.04162	42.56
1.04235	43.44
1.04308	43.07
1.04381	43.41
1.04454	42.97
1.04527	43.3
1.046	43.57
1.04673	41.37
1.04746	42.9
1.04819	41.75
1.04892	41.81
1.04965	43.56
1.05038	41.95
1.05111	43.67
1.05184	42.96
1.05257	43.22
1.0533	43.54
1.05403	44.54
1.05476	41.88
1.05549	41.5
1.05622	40.82
1.05695	40.82
1.05768	43.66
1.05841	43.23
1.05914	43.25
1.05987	41.2
1.0606	43.1
1.06133	43.55
1.06206	44.18
1.06279	42.7
1.06352	42.35
1.06425	44.33
1.06498	43.75
1.06571	42.45
1.06644	42.55
1.06717	41.35
1.0679	42.18
1.06863	41.22
1.06936	41.65
1.07009	41.26
1.07082	42.69
1.07155	44.14
1.07228	43.26
1.07301	41.85
1.07374	41.25
1.07447	41.32
1.0752	42.14
1.07593	42.14
1.07666	40.76
1.07739	42.61
1.07812	41.89
1.07885	40.48
1.07958	42.15
1.08031	41.1
1.08104	43.69
1.08177	42.19
1.0825	41.01
1.08323	41.23
1.08396	41.86
1.08469	42.86
1.08542	41.35
1.08615	42.82
1.08688	44
1.08761	42.03
1.08834	43.66
1.08907	43.8
1.0898	43.48
1.09053	42.53
1.09126	43.76
1.09199	43.34
1.09272	42.76
1.09345	42.43
1.09417	43.87
1.0949	42.43
1.09563	42.58
1.09636	43.77
1.09709	41.43
1.09782	42.69
1.09855	42.62
1.09928	42.37
1.10001	43.84
1.10074	43.66
1.10147	43.18
1.1022	42.29
1.10293	42.39
1.10366	42.9
1.10439	44.12
1.10512	43.66
1.10585	43.81
1.10658	42.89
1.10731	41.92
1.10804	42.97
1.10877	40.42
1.1095	42.65
1.11023	42.19
1.11096	40.9
1.11169	42.67
1.11242	43.74
1.11315	42
1.11388	43.44
1.11461	42.9
1.11534	43.91
1.11607	43.09
1.1168	42.66
1.11753	42.33
1.11826	40.34
1.11899	42.08
1.11972	41.53
1.12045	43.27
1.12118	41.88
1.12191	43.79
1.12264	42.66
1.12337	42.48
1.1241	44.33
1.12483	44.29
1.12556	39.77
1.12629	41.82
1.12702	42.03
1.12775	43.69
1.12848	42.53
1.12921	38.98
1.12994	42.75
1.13067	43.18
1.1314	42.19
1.13213	41.41
1.13286	43.67
1.13359	43.15
1.13432	43.61
1.13505	43.66
1.13578	42.43
1.13651	42.57
1.13724	43.4
1.13797	44.1
1.1387	42.05
1.13943	42.38
1.14016	41.9
1.14089	44.03
1.14162	43.79
1.14235	40.08
1.14308	43.74
1.14381	43.7
1.14454	43.51
1.14527	44
1.146	42.03
1.14673	35.24
1.14746	35.46
1.14819	35.12
1.14892	35.48
1.14965	36.51
1.15038	36.51
1.15111	35.36
1.15184	38.83
1.15257	44.04
1.1533	43.25
1.15403	39.76
1.15476	35.12
1.15549	34.05
1.15622	34.8
1.15695	34.31
1.15768	34.03
1.15841	34.24
1.15914	34.59
1.15987	34.94
1.1606	35.57
1.16133	33.74
1.16206	34.54
1.16279	35.81
1.16352	35.89
1.16425	35.64
1.16498	34.45
1.16571	35.1
1.16644	35.63
1.16717	35.35
1.1679	32.41
1.16863	34.84
1.16936	35.97
1.17009	35.78
1.17082	35.81
1.17155	35.56
1.17228	34.33
1.17301	34.07
1.17374	35.71
1.17447	35.08
1.1752	35.82
1.17593	34.16
1.17666	37.26
1.17739	35.46
1.17812	35.13
1.17885	35.38
1.17958	36.57
1.18031	36.57
1.18104	35.86
1.18177	35.69
1.1825	35.32
1.18323	40.63
1.18396	42.86
1.18469	42.36
1.18542	43.4
1.18615	43.14
1.18688	43.36
1.18761	43.78
1.18834	42.21
1.18907	44.61
1.1898	42.97
1.19053	41.19
1.19126	42.8
1.19199	42.29
1.19272	44.1
1.19345	44.59
1.19418	43.73
1.19491	40.01
1.19564	43.69
1.19637	42.28
1.1971	42.49
1.19783	43.22
1.19856	44.39
1.19929	44.36
1.20002	44.39
1.20075	44.58
1.20148	40.78
1.20221	42.83
1.20294	44.64
1.20367	42.96
1.2044	44.11
1.20513	42.7
1.20586	43.31
1.20659	43.6
1.20732	40.85
1.20805	43.99
1.20878	44.28
1.2095	45.4
1.21023	44.76
1.21096	43.74
1.21169	42.73
1.21242	42.13
1.21315	45.12
1.21388	43.94
1.21461	42.99
1.21534	44.44
1.21607	44.71
1.2168	44.73
1.21753	44
1.21826	42.07
1.21899	40.33
1.21972	42.26
1.22045	44.55
1.22118	42.94
1.22191	43.17
1.22264	40.24
1.22337	36.21
1.2241	36.29
1.22483	44.02
1.22556	43.98
1.22629	44.87
1.22702	45.24
1.22775	44.43
1.22848	46.11
1.22921	43.56
1.22994	43.21
1.23067	41.13
1.2314	41.31
1.23213	41.9
1.23286	43.49
1.23359	43.5
1.23432	44.12
1.23505	44.56
1.23578	43.98
1.23651	45.64
1.23724	43.73
1.23797	43.39
1.2387	44.88
1.23943	44.08
1.24016	43.6
1.24089	42.73
1.24162	41.45
1.24235	40.81
1.24308	43.13
1.24381	43.13
1.24454	42.01
1.24527	40.25
1.246	37.04
1.24673	36.41
1.24746	35.52
1.24819	34.29
1.24892	34.7
1.24965	40.61
1.25038	42.88
1.25111	41.13
1.25184	41.88
1.25257	38.55
1.2533	34.24
1.25403	34.9
1.25476	35.64
1.25549	36.79
1.25622	36.82
1.25695	35.56
1.25768	35.71
1.25841	35.75
1.25914	37.24
1.25987	36.91
1.2606	36.15
1.26133	36.21
1.26206	36.56
1.26279	37.7
1.26352	35.89
1.26425	36.47
1.26498	36.47
1.26571	36.13
1.26644	34.24
1.26717	36.05
1.2679	35.72
1.26863	44.03
1.26936	43.82
1.27009	43.73
1.27082	42.83
1.27155	43.88
1.27228	45.7
1.27301	44.43
1.27374	43.75
1.27447	42.29
1.2752	43.01
1.27593	43.45
1.27666	41.55
1.27739	43.52
1.27812	43.53
1.27885	43.04
1.27958	43.72
1.28031	42.45
1.28104	41.99
1.28177	41.11
1.2825	43.66
1.28323	43.42
1.28396	35.66
1.28469	35.42
1.28542	35.8
1.28615	37.17
1.28688	36.21
1.28761	35.67
1.28834	37.97
1.28907	34.58
1.2898	34.26
1.29053	36.06
1.29126	35.93
1.29199	35.86
1.29272	34.77
1.29345	34.79
1.29418	36.14
1.29491	36.4
1.29564	35.14
1.29637	36.38
1.2971	33.74
1.29783	37.39
1.29856	35.69
1.29929	35.95
1.30002	34.31
1.30075	38.78
1.30148	44.2
1.30221	44.47
1.30294	42.39
1.30367	43.75
1.3044	45.13
1.30513	44.45
1.30586	37
1.30659	35.85
1.30732	35.92
1.30805	37.49
1.30878	35.74
1.30951	35.55
1.31024	35.94
1.31097	35.56
1.3117	34.84
1.31243	33.6
1.31316	35.28
1.31389	33.97
1.31462	35.02
1.31535	33.71
1.31608	34.68
1.31681	34.64
1.31754	36.23
1.31827	35.08
1.319	33.7
1.31973	33.78
1.32046	41.48
1.32119	42.74
1.32192	42.91
1.32265	40.98
1.32338	43.89
1.3241	42.9
1.32483	43.14
1.32556	43
1.32629	42.72
1.32702	44.72
1.32775	44.13
1.32848	45.23
1.32921	43.49
1.32994	43.97
1.33067	44.07
1.3314	43.83
1.33213	43.77
1.33286	44.19
1.33359	44.2
1.33432	44.01
1.33505	43.02
1.33578	43.68
1.33651	43.71
1.33724	43.71
1.33797	44.15
1.3387	42.38
1.33943	43.34
1.34016	44.9
1.34089	43.09
1.34162	43.04
1.34235	44.25
1.34308	44.65
1.34381	42.67
1.34454	38.94
1.34527	33.04
1.346	34.82
1.34673	34.69
1.34746	35.39
1.34819	34.54
1.34892	33.01
1.34965	34.63
1.35038	34.67
1.35111	34.18
1.35184	34.76
1.35257	35.18
1.3533	35.74
1.35403	34.75
1.35476	34.82
1.35549	35.72
1.35622	33.49
1.35695	35.57
1.35768	34.59
1.35841	37.17
1.35914	36.02
1.35987	36.68
1.3606	37.39
1.36133	36.15
1.36206	36.09
1.36279	36
1.36352	36.8
1.36425	40.68
1.36498	44.96
1.36571	44.49
1.36644	44.04
1.36717	43.04
1.3679	43.53
1.36863	42.41
1.36936	42.88
1.37009	42.19
1.37082	45.02
1.37155	43.87
1.37228	41.93
1.37301	36.42
1.37374	36.41
1.37447	35.98
1.3752	35.46
1.37593	35.92
1.37666	35.44
1.37739	33.15
1.37812	33.72
1.37885	41.07
1.37958	41.93
1.38031	42.63
1.38104	40.38
1.38177	43.13
1.3825	42.66
1.38323	37.09
1.38396	36.41
1.38469	35.1
1.38542	33.36
1.38615	36
1.38688	36.18
1.38761	35.53
1.38834	34.79
1.38907	33.2
1.3898	43.34
1.39053	44.49
1.39126	41.33
1.39199	42.43
1.39272	40.78
1.39345	34.93
1.39418	35.86
1.39491	34.37
1.39564	34.77
1.39637	34.74
1.3971	34.75
1.39783	34.88
1.39856	35.54
1.39929	36.48
1.40002	36.97
1.40075	34.85
1.40148	34.11
1.40221	32.69
1.40294	35.23
1.40367	34.59
1.4044	34.8
1.40513	33.89
1.40586	42.59
1.40659	43.69
1.40732	42.1
1.40805	42.66
1.40878	38.65
1.40951	35.43
1.41024	35.9
1.41097	36.52
1.4117	35.49
1.41243	36.03
1.41316	37.55
1.41389	37.52
1.41462	36.58
1.41535	35.98
1.41608	34.95
1.41681	37.45
1.41754	35.4
1.41827	33.9
1.419	34.97
1.41973	36.15
1.42046	44.2
1.42119	45.07
1.42192	44.61
1.42265	44.4
1.42338	43.63
1.42411	42.54
1.42484	42.55
1.42557	42.82
1.4263	44.24
1.42703	42.73
1.42776	43.18
1.42849	44.06
1.42922	43.72
1.42995	43.75
1.43068	43.75
1.43141	43.58
1.43214	42.08
1.43287	44.05
1.4336	43.77
1.43433	44.14
1.43506	41.59
1.43579	34.32
1.43652	38.29
1.43725	38
1.43798	35.8
1.43871	34.48
1.43943	36.98
1.44016	36.5
1.44089	34.49
1.44162	34.42
1.44235	35.33
1.44308	35.88
1.44381	35.53
1.44454	35.6
1.44527	35.71
1.446	35.98
1.44673	35.15
1.44746	34.08
1.44819	35.59
1.44892	34.71
1.44965	35.07
1.45038	34.41
1.45111	44.47
1.45184	42.38
1.45257	36.19
1.4533	36.19
1.45403	38.23
1.45476	36.76
1.45549	43.02
1.45622	44.39
1.45695	44.61
1.45768	43.13
1.45841	43.4
[truncated: 3,206 more rows]

## Sheet: Fig2.c
Concentration (uM)	Time (s)	Probability density (s-1)	Error (s-1)	Concentration (uM)	Time (s)	Probability density (s-1)	Error (s-1)	Concentration (uM)	Time (s)	Probability density (s-1)	Error (s-1)	Concentration (uM)	Time (s)	Probability density (s-1)	Error (s-1)	Concentration (uM)	Time (s)	Probability density (s-1)	Error (s-1)	Concentration (uM)	Time (s)	Probability density (s-1)	Error (s-1)
0	0.0036	0.268018	0.420803	0.1	0.0036	0.372954	0.219364	0.2	0.0036	0.231511	0.0300187	0.4	0.0036	0.952013	0.0832526	0.6	0.0036	0.367293	0.367222	0.8	0.0036	0.545466	0.295937
	0.00504	0.173182	0.858511		0.00504	0.174621	0.644637		0.00504	0.00285142	0.356666		0.00504	0.00391353	0.473995		0.00504	0.187364	0.6891		0.00504	0.284531	0.633859
	0.007056	0.726282	0.822413		0.007056	0.747659	0.719683		0.007056	0.0393916	0.534835		0.007056	0.465388	0.323037		0.007056	0.234713	0.804652		0.007056	0.864939	0.709948
	0.0098784	0.21947	0.352824		0.0098784	0.824175	0.273842		0.0098784	0.792094	0.127017		0.0098784	0.0496838	0.745488		0.0098784	0.195709	0.305429		0.0098784	0.34678	0.235152
	0.0138298	0.218111	0.0878159		0.0138298	0.658391	0.996079		0.0138298	0.915029	0.906108		0.0138298	0.65538	0.342549		0.0138298	0.0310294	0.0460349		0.0138298	0.118411	0.000152419
	0.0193617	0.153366	0.667622		0.0193617	0.133173	0.623877		0.0193617	0.21424	0.552492		0.0193617	0.53261	0.861045		0.0193617	0.771197	0.612432		0.0193617	0.476273	0.58798
	0.0271063	0.301405	0.440829		0.0271063	0.174687	0.410023		0.0271063	0.139833	0.371156		0.0271063	0.430746	0.542971		0.0271063	0.0612814	0.408355		0.0271063	0.593454	0.386895
	0.0379489	0.546926	0.22651		0.0379489	0.692449	0.215137		0.0379489	0.16058	0.20452		0.0379489	0.5457	0.289385		0.0379489	0.358247	0.216634		0.0379489	0.144693	0.20453
	0.0531284	0.578595	0.112798		0.0531284	0.613342	0.106614		0.0531284	0.87047	0.104063		0.0531284	0.494989	0.140259		0.0531284	0.479146	0.106663		0.0531284	0.407728	0.100741
	0.0743798	0.28615	0.040588		0.0743798	0.363285	0.0427573		0.0743798	0.499184	0.0454348		0.0743798	0.444937	0.0646691		0.0743798	0.490881	0.0519316		0.0743798	0.450961	0.0481894
	0.104132	0.0437985	0.0134204		0.104132	0.0382853	0.0117311		0.104132	0.103123	0.0174531		0.104132	0.150961	0.0318358		0.104132	0.176476	0.0263161		0.104132	0.287291	0.0325072
	0.145784	0.00173804	0.00156423		0.145784	0.0197503	0.00712109		0.145784	0.0449445	0.00973798		0.145784	0.0879659	0.0205389		0.145784	0.150933	0.0205687		0.145784	0.234746	0.0248343
					0.204098	0.0184481	0.00581663		0.204098	0.0285362	0.00655789		0.204098	0.0648596	0.0149054		0.204098	0.113733	0.0150902		0.204098	0.182111	0.0184866
					0.285737	0.0162778	0.00461773		0.285737	0.0178351	0.00438168		0.285737	0.0477761	0.0108118		0.285737	0.0770068	0.0104943		0.285737	0.108664	0.0120689
					0.400032	0.00664398	0.00249334		0.400032	0.0104645	0.00283659		0.400032	0.0341258	0.00772269		0.400032	0.0519826	0.00728706		0.400032	0.0798833	0.0087456
					0.560045	0.00395475	0.00162578		0.560045	0.00844958	0.00215423		0.560045	0.0184663	0.00480124		0.560045	0.0241779	0.00420019		0.560045	0.0380396	0.00510054
					0.784063	0.000847447	0.000636056		0.784063	0.00232131	0.000954283		0.784063	0.00791414	0.00265645		0.784063	0.0104853	0.00233769		0.784063	0.0153199	0.00273566

## Sheet: Fig2.d
Concentration (uM)	Delta Topen (ms)	X-Error (ms)	Y-Error low (ms)	Y-Error high (ms)
0	1	0	0.0162106	0.0151352
0.1	1.11561	0.005	0.0319766	0.0296547
0.2	1.27192	0.01	0.0422549	0.0392838
0.4	1.65008	0.02	0.109891	0.10681
0.6	1.86773	0.03	0.0954389	0.0896754
0.8	2.23512	0.04	0.102275	0.100598

## Sheet: Fig2e
Oligonucleotide	-DeltaG(kcal/mol)	Error (kcal/mol)
5-mer	4.22	0.11
6-mer	6.01	0.12
7-mer	8.45	0.09
Cy3 5-mer	6.12	0.1
Acr 5-mer	7.24	0.05

## Sheet: Fig3a_middle
Time (s)	Molecule Extension(nm)
1929.26	33.909
1929.26	35.135
1929.26	34.773
1929.26	33.728
1929.26	36.083
1929.26	34.745
1929.26	35.33
1929.27	35.804
1929.27	34.341
1929.27	34.508
1929.27	34.006
1929.27	36.096
1929.27	34.313
1929.27	34.968
1929.27	34.996
1929.27	35.818
1929.27	34.689
1929.27	34.564
1929.27	35.637
1929.28	34.118
1929.28	34.076
1929.28	34.647
1929.28	34.243
1929.28	34.466
1929.28	35.971
1929.28	35.079
1929.28	33.352
1929.28	34.118
1929.28	36.292
1929.28	34.327
1929.28	35.86
1929.29	35.26
1929.29	41.307
1929.29	45.042
1929.29	44.317
1929.29	43.927
1929.29	43.815
1929.29	43.551
1929.29	45.097
1929.29	45.682
1929.29	43.007
1929.29	44.61
1929.29	42.868
1929.3	44.122
1929.3	43.69
1929.3	43.174
1929.3	46.532
1929.3	44.373
1929.3	36.905
1929.3	31.582
1929.3	32.822
1929.3	33.045
1929.3	37.141
1929.3	43.174
1929.3	44.08
1929.31	41.656
1929.31	42.91
1929.31	41.586
1929.31	44.888
1929.31	44.916
1929.31	43.662
1929.31	45.599
1929.31	45.069
1929.31	42.993
1929.31	44.498
1929.31	43.3
1929.31	46.323
1929.32	36.18
1929.32	34.132
1929.32	34.578
1929.32	35.316
1929.32	33.129
1929.32	33.519
1929.32	35.483
1929.32	36.18
1929.32	34.954
1929.32	34.188
1929.32	34.383
1929.32	43.356
1929.33	44.219
1929.33	44.86
1929.33	44.833
1929.33	45.85
1929.33	42.018
1929.33	43.23
1929.33	42.687
1929.33	46.114
1929.33	36.626
1929.33	34.48
1929.33	34.996
1929.33	34.912
1929.34	33.923
1929.34	32.669
1929.34	33.519
1929.34	33.031
1929.34	34.188
1929.34	34.926
1929.34	33.798
1929.34	33.352
1929.34	34.104
1929.34	37.281
1929.34	35.692
1929.34	44.624
1929.34	45.014
1929.35	35.776
1929.35	35.846
1929.35	34.508
1929.35	37.685
1929.35	44.038
1929.35	43.035
1929.35	41.614
1929.35	44.749
1929.35	47.285
1929.35	44.596
1929.35	44.679
1929.35	44.721
1929.36	42.366
1929.36	46.086
1929.36	44.805
1929.36	44.846
1929.36	45.543
1929.36	43.23
1929.36	43.161
1929.36	43.161
1929.36	42.854
1929.36	44.373
1929.36	43.774
1929.36	43.133
1929.37	43.425
1929.37	44.15
1929.37	42.603
1929.37	44.693
1929.37	44.387
1929.37	44.387
1929.37	44.972
1929.37	46.323
1929.37	47.341
1929.37	45.153
1929.37	45.278
1929.37	45.348
1929.38	44.693
1929.38	44.484
1929.38	42.798
1929.38	44.54
1929.38	42.882
1929.38	35.581
1929.38	37.699
1929.38	45.042
1929.38	44.735
1929.38	43.077
1929.38	45.334
1929.38	43.815
1929.39	43.788
1929.39	43.3
1929.39	43.62
1929.39	41.837
1929.39	44.554
1929.39	43.704
1929.39	44.707
1929.39	44.735
1929.39	43.049
1929.39	43.3
1929.39	42.394
1929.39	42.965
1929.4	44.916
1929.4	43.815
1929.4	45.209
1929.4	46.337
1929.4	45.947
1929.4	45.209
1929.4	43.495
1929.4	43.592
1929.4	43.927
1929.4	39.524
1929.4	33.895
1929.4	35.302
1929.41	33.825
1929.41	34.661
1929.41	34.202
1929.41	35.079
1929.41	35.776
1929.41	34.982
1929.41	32.864
1929.41	34.522
1929.41	34.717
1929.41	34.271
1929.41	33.421
1929.41	33.575
1929.42	34.02
1929.42	34.006
1929.42	34.006
1929.42	34.703
1929.42	34.982
1929.42	32.153
1929.42	33.811
1929.42	32.307
1929.42	40.569
1929.42	43.063
1929.42	43.969
1929.42	45.223
1929.42	43.927
1929.43	43.857
1929.43	43.871
1929.43	41.781
1929.43	33.867
1929.43	32.878
1929.43	35.205
1929.43	33.714
1929.43	33.798
1929.43	36.779
1929.43	35.651
1929.43	33.881
1929.43	34.606
1929.44	34.229
1929.44	33.254
1929.44	34.174
1929.44	44.275
1929.44	43.843
1929.44	45.097
1929.44	41.976
1929.44	32.822
1929.44	34.006
1929.44	34.647
1929.44	34.745
1929.44	35.163
1929.45	35.915
1929.45	35.442
1929.45	35.079
1929.45	35.051
1929.45	34.243
1929.45	37.838
1929.45	36.096
1929.45	37.169
1929.45	45
1929.45	35.762
1929.45	33.714
1929.45	35.581
1929.46	33.087
1929.46	35.233
1929.46	35.595
1929.46	41.516
1929.46	44.916
1929.46	45.264
1929.46	43.383
1929.46	44.331
1929.46	44.846
1929.46	43.328
1929.46	34.578
1929.46	33.993
1929.47	34.397
1929.47	34.773
1929.47	34.773
1929.47	35.065
1929.47	36.208
1929.47	35.943
1929.47	35.804
1929.47	32.279
1929.47	33.881
1929.47	38.939
1929.47	35.525
1929.47	36.222
1929.48	34.188
1929.48	36.319
1929.48	32.92
1929.48	37.532
1929.48	36.445
1929.48	34.508
1929.48	34.522
1929.48	33.38
1929.48	32.989
1929.48	33.184
1929.48	34.55
1929.48	35.901
1929.49	35.511
1929.49	34.02
1929.49	32.836
1929.49	35.86
1929.49	35.637
1929.49	35.525
1929.49	34.341
1929.49	31.917
1929.49	33.003
1929.49	32.864
1929.49	32.766
1929.49	33.031
1929.5	32.432
1929.5	34.689
1929.5	34.647
1929.5	35.623
1929.5	33.825
1929.5	33.533
1929.5	34.606
1929.5	32.39
1929.5	34.271
1929.5	33.756
1929.5	34.411
1929.5	34.801
1929.5	35.205
1929.51	34.787
1929.51	32.502
1929.51	35.762
1929.51	34.968
1929.51	35.567
1929.51	34.188
1929.51	34.801
1929.51	34.912
1929.51	33.784
1929.51	34.341
1929.51	33.324
1929.51	34.773
1929.52	36.027
1929.52	35.065
1929.52	35.024
1929.52	34.536
1929.52	33.24
1929.52	33.784
1929.52	32.85
1929.52	34.689
1929.52	45.069
1929.52	45.292
1929.52	45.32
1929.52	44.066
1929.53	45.473
1929.53	45.055
1929.53	43.592
1929.53	35.456
1929.53	35.776
1929.53	34.508
1929.53	34.062
1929.53	35.706
1929.53	34.174
1929.53	35.483
1929.53	34.815
1929.53	43.133
1929.54	40.151
1929.54	34.745
1929.54	36.041
1929.54	32.557
1929.54	35.915
1929.54	40.165
1929.54	43.147
1929.54	42.826
1929.54	43.718
1929.54	45.961
1929.54	41.865
1929.54	44.958
1929.55	40.75
1929.55	43.565
1929.55	43.941
1929.55	42.157
1929.55	45.348
1929.55	44.568
1929.55	45.097
1929.55	45.655
1929.55	46.769
1929.55	45.39
1929.55	38.409
1929.55	43.634
1929.56	45.153
1929.56	44.498
1929.56	43.105
1929.56	43.495
1929.56	43.495
1929.56	42.38
1929.56	44.024
1929.56	44.721
1929.56	41.99
1929.56	43.411
1929.56	43.592
1929.56	43.885
1929.57	43.829
1929.57	44.61
1929.57	35.483
1929.57	34.801
1929.57	35.107
1929.57	33.24
1929.57	35.01
1929.57	33.101
1929.57	35.692
1929.57	35.692
1929.57	40.75
1929.57	31.819
1929.58	33.045
1929.58	33.254
1929.58	34.257
1929.58	35.957
1929.58	34.438
1929.58	43.147
1929.58	41.335
1929.58	42.199
1929.58	45.097
1929.58	44.554
1929.58	44.331
1929.58	44.317
1929.58	46.546
1929.59	43.927
1929.59	46.435
1929.59	45.264
1929.59	44.219
1929.59	44.665
1929.59	41.865
1929.59	43.592
1929.59	45.71
1929.59	44.178
1929.59	45.069
1929.59	46.017
1929.59	44.498
1929.6	44.624
1929.6	44.846
1929.6	43.746
1929.6	45.418
1929.6	45.014
1929.6	43.955
1929.6	44.61
1929.6	46.073
1929.6	44.944
1929.6	43.063
1929.6	45.32
1929.6	44.707
1929.61	42.812
1929.61	45.028
1929.61	40.778
1929.61	35.483
1929.61	44.289
1929.61	44.498
1929.61	44.317
1929.61	36.11
1929.61	33.157
1929.61	34.815
1929.61	34.898
1929.61	32.864
1929.62	34.048
1929.62	34.759
1929.62	34.104
1929.62	33.965
1929.62	39.566
1929.62	43.774
1929.62	43.913
1929.62	42.575
1929.62	44.735
1929.62	43.899
1929.62	45.348
1929.62	44.763
1929.63	45.557
1929.63	43.091
1929.63	42.993
1929.63	44.275
1929.63	45.251
1929.63	43.188
1929.63	43.425
1929.63	42.506
1929.63	43.091
1929.63	42.798
1929.63	45.376
1929.63	45.529
1929.64	44.637
1929.64	45.515
1929.64	45.278
1929.64	44.86
1929.64	44.721
1929.64	44.164
1929.64	44.54
1929.64	43.565
1929.64	44.261
1929.64	44.679
1929.64	44.86
1929.64	44.066
1929.65	43.899
1929.65	45.348
1929.65	45.557
1929.65	45.111
1929.65	42.729
1929.65	45.446
1929.65	43.955
1929.65	45
1929.65	45.989
1929.65	46.421
1929.65	43.105
1929.65	43.983
1929.66	44.373
1929.66	43.161
1929.66	43.23
1929.66	42.784
1929.66	44.707
1929.66	45.529
1929.66	36.278
1929.66	32.683
1929.66	34.954
1929.66	34.968
1929.66	35.051
1929.66	34.09
1929.66	34.62
1929.67	33.658
1929.67	34.801
1929.67	35.497
1929.67	35.233
1929.67	35.985
1929.67	40.374
1929.67	44.554
1929.67	44.164
1929.67	43.342
1929.67	44.498
1929.67	34.717
1929.67	32.725
1929.68	34.425
1929.68	33.825
1929.68	33.77
1929.68	33.77
1929.68	43.356
1929.68	41.642
1929.68	34.717
1929.68	33.366
1929.68	33.77
1929.68	33.073
1929.68	35.191
1929.68	33.951
1929.69	33.672
1929.69	33.742
1929.69	34.94
1929.69	34.787
1929.69	33.073
1929.69	35.024
1929.69	32.989
1929.69	33.282
1929.69	41.447
1929.69	45.069
1929.69	44.122
1929.69	42.603
1929.7	44.484
1929.7	42.965
1929.7	44.61
1929.7	45.32
1929.7	43.676
1929.7	42.965
1929.7	43.523
1929.7	45.014
1929.7	46.184
1929.7	43.885
1929.7	44.261
1929.7	45.264
1929.71	44.15
1929.71	43.579
1929.71	46.588
1929.71	44.944
1929.71	44.038
1929.71	42.77
1929.71	43.439
1929.71	45.306
1929.71	45.529
1929.71	45.306
1929.71	45.836
1929.71	45.947
1929.72	36.305
1929.72	35.386
1929.72	35.4
1929.72	35.177
1929.72	35.428
1929.72	34.118
1929.72	35.665
1929.72	43.941
1929.72	45.432
1929.72	45.195
1929.72	46.477
1929.72	43.481
1929.73	43.899
1929.73	45.195
1929.73	43.927
1929.73	43.997
1929.73	44.819
1929.73	46.156
1929.73	45.292
1929.73	43.69
1929.73	44.178
1929.73	43.509
1929.73	44.958
1929.73	44.233
1929.74	43.718
1929.74	43.579
1929.74	43.871
1929.74	45.097
1929.74	45.278
1929.74	40.917
1929.74	34.829
1929.74	32.948
1929.74	38.005
1929.74	45.306
1929.74	44.233
1929.74	44.038
1929.74	46.574
1929.75	44.554
1929.75	45.223
1929.75	45.933
1929.75	42.952
1929.75	43.537
1929.75	43.969
1929.75	45.599
1929.75	43.885
1929.75	42.38
1929.75	47.048
1929.75	45.919
1929.75	45.432
1929.76	45.111
1929.76	41.921
1929.76	41.921
1929.76	42.352
1929.76	44.707
1929.76	43.161
1929.76	45.306
1929.76	44.763
1929.76	39.608
1929.76	34.16
1929.76	35.051
1929.76	34.48
1929.77	36.013
1929.77	34.759
1929.77	34.006
1929.77	34.229
1929.77	34.48
1929.77	37.629
1929.77	37.002
1929.77	35.386
1929.77	35.01
1929.77	35.651
1929.77	34.16
1929.77	34.02
1929.78	36.389
1929.78	36.152
1929.78	34.982
1929.78	35.456
1929.78	34.341
1929.78	34.299
1929.78	42.84
1929.78	44.93
1929.78	44.219
1929.78	45.209
1929.78	45.209
1929.78	43.035
1929.79	45.515
1929.79	43.732
1929.79	41.015
1929.79	43.174
1929.79	44.275
1929.79	43.383
1929.79	34.592
1929.79	34.968
1929.79	34.731
1929.79	35.609
1929.79	34.592
1929.79	34.703
1929.8	35.915
1929.8	35.358
1929.8	35.093
1929.8	34.564
1929.8	33.798
1929.8	37.991
1929.8	34.842
1929.8	33.338
1929.8	35.01
1929.8	34.856
1929.8	33.644
1929.8	33.087
1929.81	33.547
1929.81	43.467
1929.81	44.206
1929.81	45.473
1929.81	44.582
1929.81	43.69
1929.81	39.19
1929.81	33.77
1929.81	35.818
1929.81	35.539
1929.81	33.449
1929.81	34.898
1929.81	35.581
1929.82	35.33
1929.82	34.034
1929.82	37.267
1929.82	44.108
1929.82	42.84
1929.82	44.415
1929.82	34.731
1929.82	33.505
1929.82	34.383
1929.82	34.48
1929.82	33.644
1929.82	35.107
1929.83	34.94
1929.83	33.728
1929.83	36.069
1929.83	35.623
1929.83	35.609
1929.83	36.765
1929.83	44.888
1929.83	47.104
1929.83	45.167
1929.83	45
1929.83	45.571
1929.83	45.738
1929.84	45.71
1929.84	44.874
1929.84	44.651
1929.84	46.1
1929.84	43.704
1929.84	43.941
1929.84	45.752
1929.84	45.613
1929.84	45.613
1929.84	44.958
1929.84	45.669
1929.84	44.136
1929.85	42.91
1929.85	44.387
1929.85	45.529
1929.85	46.435
1929.85	46.435
1929.85	46.1
1929.85	44.373
1929.85	45.418
1929.85	45.933
1929.85	44.958
1929.85	45.543
1929.85	45.613
1929.86	47.368
1929.86	45.919
1929.86	44.428
1929.86	44.86
1929.86	46.212
1929.86	44.624
1929.86	45.055
1929.86	44.944
1929.86	44.735
1929.86	44.094
1929.86	35.567
1929.86	34.94
1929.87	35.247
1929.87	35.651
1929.87	39.134
1929.87	35.595
1929.87	35.678
1929.87	38.855
1929.87	42.589
1929.87	41.698
1929.87	34.188
1929.87	35.483
1929.87	35.051
1929.87	37.002
1929.88	43.481
1929.88	45.487
1929.88	43.746
1929.88	44.679
1929.88	42.715
1929.88	44.568
1929.88	44.247
1929.88	44.707
1929.88	43.356
1929.88	45.71
1929.88	46.797
1929.88	45.473
1929.89	46.393
1929.89	45.487
1929.89	45.515
1929.89	45.278
1929.89	45.585
1929.89	45.585
1929.89	47.173
1929.89	44.721
1929.89	35.887
1929.89	33.923
1929.89	36.417
1929.89	35.804
1929.89	34.926
1929.9	34.717
1929.9	35.177
1929.9	34.104
1929.9	35.72
1929.9	36.069
1929.9	36.055
1929.9	35.386
1929.9	36.612
1929.9	36.305
1929.9	36.027
1929.9	34.87
1929.9	36.389
1929.91	35.72
1929.91	35.191
1929.91	36.487
1929.91	34.355
1929.91	33.296
1929.91	36.765
1929.91	37.95
1929.91	37.141
1929.91	35.483
1929.91	34.996
1929.91	36.431
1929.91	35.762
1929.92	35.525
1929.92	35.302
1929.92	35.233
1929.92	34.062
1929.92	32.989
1929.92	36.654
1929.92	36.891
1929.92	33.226
1929.92	34.48
1929.92	34.87
1929.92	33.979
1929.92	33.449
1929.93	33.714
1929.93	33.561
1929.93	34.87
1929.93	35.33
1929.93	33.937
1929.93	34.968
1929.93	32.265
1929.93	35.456
1929.93	33.784
1929.93	36.431
1929.93	36.654
1929.93	32.725
1929.94	34.633
1929.94	34.313
1929.94	35.4
1929.94	42.338
1929.94	46.059
1929.94	45.808
1929.94	43.216
1929.94	43.328
1929.94	44.679
1929.94	44.359
1929.94	42.924
1929.94	44.387
1929.95	45.223
1929.95	45.669
1929.95	44.47
1929.95	45.557
1929.95	45.487
1929.95	43.69
1929.95	45.139
1929.95	44.373
1929.95	47.549
1929.95	46.254
1929.95	44.317
1929.95	43.397
1929.96	45.515
1929.96	44.763
1929.96	44.54
1929.96	44.289
1929.96	45.042
1929.96	45.446
1929.96	46.532
1929.96	44.54
1929.96	43.397
1929.96	44.916
1929.96	45.543
1929.96	44.066
1929.97	43.119
1929.97	45.627
1929.97	43.258
1929.97	44.247
1929.97	45.501
1929.97	46.059
1929.97	43.941
1929.97	45.195
1929.97	43.467
1929.97	44.206
1929.97	44.624
1929.97	44.456
1929.97	46.505
1929.98	44.01
1929.98	45.306
1929.98	45.766
1929.98	45.209
1929.98	37.141
1929.98	36.542
1929.98	34.02
1929.98	34.006
1929.98	33.296
1929.98	33.073
1929.98	32.432
1929.98	33.421
1929.99	34.215
1929.99	33.031
1929.99	33.143
1929.99	30.718
1929.99	40.722
1929.99	44.791
1929.99	44.192
1929.99	43.467
1929.99	43.983
1929.99	43.704
1929.99	44.289
1929.99	44.289
1930	45.223
1930	44.498
1930	43.425
1930	45.237
1930	43.606
1930	44.93
1930	45.933
1930	44.888
1930	45.404
1930	43.913
1930	45.097
1930	45.042
1930.01	45.125
1930.01	43.969
1930.01	34.926
1930.01	35.553
1930.01	35.051
1930.01	35.651
1930.01	33.463
1930.01	34.87
1930.01	32.906
1930.01	33.171
1930.01	33.923
1930.01	33.728
1930.02	36.389
1930.02	35.553
1930.02	33.993
1930.02	34.16
1930.02	33.7
1930.02	34.285
1930.02	34.884
1930.02	40.639
1930.02	46.463
1930.02	44.637
1930.02	44.038
1930.02	42.826
1930.03	35.511
1930.03	35.428
1930.03	35.469
1930.03	34.09
1930.03	32.641
1930.03	34.062
1930.03	34.243
1930.03	33.296
1930.03	34.647
1930.03	33.24
1930.03	31.93
1930.03	34.104
1930.04	35.024
1930.04	35.539
1930.04	33.937
1930.04	34.438
1930.04	35.469
1930.04	35.316
1930.04	33.296
1930.04	39.747
1930.04	43.453
1930.04	44.819
1930.04	43.899
1930.04	43.606
1930.05	42.979
1930.05	44.624
1930.05	41.948
1930.05	44.526
1930.05	44.888
1930.05	44.763
1930.05	44.735
1930.05	43.69
1930.05	45.557
1930.05	45.055
1930.05	46.184
1930.05	45.418
1930.05	44.122
1930.06	45.808
1930.06	43.871
1930.06	45.097
1930.06	42.38
1930.06	41.001
1930.06	43.523
1930.06	43.216
1930.06	43.342
1930.06	44.679
1930.06	44.582
1930.06	44.094
1930.06	35.706
1930.07	36.041
1930.07	35.4
1930.07	37.169
1930.07	35.233
1930.07	37.977
1930.07	36.124
1930.07	35.288
1930.07	34.508
1930.07	35.483
1930.07	35.762
1930.07	39.733
1930.07	37.754
1930.08	36.278
1930.08	34.397
1930.08	36.194
1930.08	36.041
1930.08	33.77
1930.08	35.706
1930.08	35.943
1930.08	38.159
1930.08	44.317
1930.08	44.749
1930.08	43.37
1930.08	42.757
1930.09	45.599
1930.09	44.874
1930.09	45.752
1930.09	43.857
1930.09	36.556
1930.09	34.62
1930.09	34.438
1930.09	34.773
1930.09	38.813
1930.09	35.386
1930.09	36.278
1930.09	33.115
1930.1	34.118
1930.1	35.4
1930.1	33.756
1930.1	35.971
1930.1	36.278
1930.1	35.86
1930.1	35.86
1930.1	33.324
1930.1	35.609
1930.1	34.954
1930.1	36.236
1930.1	35.79
1930.11	35.483
1930.11	34.982
1930.11	34.062
1930.11	35.957
1930.11	35.024
1930.11	33.686
1930.11	34.09
1930.11	35.525
1930.11	36.988
1930.11	33.226
1930.11	32.321
1930.11	33.923
1930.12	34.773
1930.12	34.104
1930.12	33.547
1930.12	34.118
1930.12	35.623
1930.12	34.341
1930.12	33.421
1930.12	35.372
1930.12	33.143
1930.12	34.257
1930.12	34.076
1930.12	33.143
1930.13	35.135
1930.13	33.073
1930.13	35.678
1930.13	33.742
1930.13	41.461
1930.13	43.969
1930.13	39.19
1930.13	36.64
1930.13	34.759
1930.13	34.132
1930.13	42.032
1930.13	43.843
1930.13	45.543
1930.14	46.337
1930.14	45.223
1930.14	43.634
1930.14	44.275
1930.14	43.857
1930.14	43.69
1930.14	44.01
1930.14	44.791
1930.14	45.961
1930.14	46.226
1930.14	46.602
1930.14	44.791
1930.15	46.56
1930.15	45.32
1930.15	43.3
1930.15	44.024
1930.15	46.156
1930.15	45.864
1930.15	44.303
1930.15	44.08
1930.15	46.268
1930.15	46.296
1930.15	47.187
1930.15	44.958
1930.16	44.261
1930.16	45.669
1930.16	46.323
1930.16	44.819
1930.16	43.551
1930.16	46.351
1930.16	45.278
1930.16	44.902
1930.16	44.596
1930.16	45.446
1930.16	46.95
1930.16	44.749
1930.17	34.397
1930.17	39.608
1930.17	44.052
1930.17	46.421
1930.17	47.229
1930.17	44.763
1930.17	44.345
1930.17	45.028
1930.17	45.264
1930.17	45.557
1930.17	46.309
1930.17	46.393
1930.18	44.387
1930.18	42.701
1930.18	44.93
1930.18	44.791
1930.18	45.014
1930.18	44.428
1930.18	46.212
1930.18	45.125
1930.18	43.746
1930.18	36.013
1930.18	33.77
1930.18	35.051
1930.19	35.483
1930.19	34.215
1930.19	34.411
1930.19	31.861
1930.19	35.623
1930.19	34.006
1930.19	35.149
1930.19	37.824
1930.19	46.156
1930.19	44.512
1930.19	44.066
1930.19	43.815
1930.2	43.216
1930.2	46.56
1930.2	45.167
1930.2	38.019
1930.2	34.968
1930.2	35.762
1930.2	35.957
1930.2	36.083
1930.2	35.637
1930.2	37.504
1930.2	36.668
1930.2	34.02
1930.21	34.411
1930.21	34.411
1930.21	35.386
1930.21	35.386
1930.21	33.017
1930.21	34.773
1930.21	35.469
1930.21	35.4
1930.21	34.62
1930.21	36.055
1930.21	33.435
1930.21	35.274
1930.21	41.098
1930.22	43.551
1930.22	42.157
1930.22	42.157
1930.22	44.846
1930.22	43.37
1930.22	43.425
1930.22	44.178
1930.22	43.955
1930.22	45.209
1930.22	44.749
1930.22	45.515
1930.22	44.651
1930.23	45.195
1930.23	43.565
1930.23	46.184
1930.23	46.546
1930.23	45.32
1930.23	46.463
1930.23	44.958
1930.23	45.738
1930.23	43.397
1930.23	45.696
1930.23	34.842
1930.23	35.609
1930.24	34.926
1930.24	38.117
1930.24	41.21
1930.24	44.972
1930.24	43.174
1930.24	43.314
1930.24	41.321
1930.24	32.92
1930.24	33.31
1930.24	33.31
1930.24	35.525
1930.24	35.665
1930.25	34.87
1930.25	35.678
1930.25	34.411
1930.25	34.034
1930.25	44.178
1930.25	46.031
1930.25	44.192
1930.25	44.484
1930.25	44.428
1930.25	45.418
1930.25	45.111
1930.25	43.244
1930.26	43.857
1930.26	45.251
1930.26	45.919
1930.26	46.156
1930.26	45.32
1930.26	44.331
1930.26	43.495
1930.26	44.707
1930.26	45.766
1930.26	46.059
1930.26	44.164
1930.26	44.192
1930.27	45.069
1930.27	45.181
1930.27	45.696
1930.27	45.669
1930.27	44.986
1930.27	44.665
1930.27	45.237
1930.27	42.116
1930.27	32.697
1930.27	33.393
1930.27	33.895
1930.27	37.253
1930.28	37.337
1930.28	37.49
1930.28	35.818
1930.28	34.661
1930.28	37.88
1930.28	35.33
1930.28	34.94
1930.28	36.264
1930.28	37.183
1930.28	33.393
1930.28	32.892
1930.28	34.731
1930.29	33.505
1930.29	34.146
1930.29	35.177
1930.29	35.762
1930.29	36.083
1930.29	34.215
1930.29	34.494
1930.29	34.243
1930.29	34.313
1930.29	36.849
1930.29	35.943
1930.29	35.135
1930.29	34.815
1930.3	34.661
1930.3	36.445
1930.3	33.965
1930.3	35.86
1930.3	34.536
1930.3	43.857
1930.3	44.289
1930.3	45.083
1930.3	43.161
1930.3	43.523
1930.3	41.656
1930.3	44.819
1930.31	42.757
1930.31	43.425
1930.31	45.627
1930.31	46.198
1930.31	44.93
1930.31	43.927
1930.31	45.432
1930.31	45.432
1930.31	43.216
1930.31	44.247
1930.31	46.184
1930.31	44.178
1930.32	43.37
1930.32	45.097
1930.32	44.665
1930.32	43.356
1930.32	43.606
1930.32	44.178
1930.32	43.634
1930.32	43.913
1930.32	38.242
1930.32	35.609
1930.32	32.571
1930.32	34.87
1930.33	33.7
1930.33	34.703
1930.33	36.389
1930.33	35.678
1930.33	34.202
1930.33	34.55
1930.33	35.637
1930.33	42.269
1930.33	38.033
1930.33	34.048
1930.33	34.425
1930.33	34.759
1930.34	33.825
1930.34	33.798
1930.34	34.661
1930.34	34.285
1930.34	41.544
1930.34	45.376
1930.34	44.512
1930.34	47.131
1930.34	45.515
1930.34	43.774
1930.34	44.805
1930.34	45.237
1930.35	46.435
1930.35	45.348
1930.35	47.076
1930.35	44.373
1930.35	43.147
1930.35	44.902
1930.35	43.286
1930.35	42.213
1930.35	43.76
1930.35	43.746
1930.35	44.164
1930.35	44.61
1930.36	42.074
1930.36	41.071
1930.36	43.718
1930.36	45.404
1930.36	45.599
1930.36	44.763
1930.36	45.362
1930.36	44.888
1930.36	45.181
1930.36	45.167
1930.36	45.014
1930.36	45.822
1930.37	45
1930.37	41.503
1930.37	35.734
1930.37	34.411
1930.37	35.247
1930.37	36.765
1930.37	36.584
1930.37	34.717
1930.37	34.801
1930.37	36.292
1930.37	35.72
1930.37	33.965
1930.37	33.435
1930.38	42.506
1930.38	44.972
1930.38	45.585
1930.38	47.257
1930.38	44.596
1930.38	46.1
1930.38	46.365
1930.38	46.63
1930.38	44.93
1930.38	44.47
1930.38	43.76
1930.38	44.596
1930.39	46.505
1930.39	44.665
1930.39	45.069
1930.39	44.108
1930.39	44.15
1930.39	46.909
1930.39	43.927
1930.39	45.613
1930.39	45.125
1930.39	45.237
1930.39	46.142
1930.39	46.825
1930.4	45.989
1930.4	46.518
1930.4	44.178
1930.4	45.696
1930.4	45.599
1930.4	46.045
1930.4	44.819
1930.4	45.32
1930.4	44.902
1930.4	44.651
1930.4	43.592
1930.4	45.891
1930.41	45.585
1930.41	44.094
1930.41	42.52
1930.41	43.202
1930.41	44.624
1930.41	44.833
1930.41	44.373
1930.41	43.453
1930.41	45.696
1930.41	43.244
1930.41	41.307
1930.41	43.871
1930.42	42.812
1930.42	43.37
1930.42	43.37
1930.42	43.509
1930.42	44.094
1930.42	43.983
1930.42	44.164
1930.42	44.08
1930.42	44.317
1930.42	45.71
1930.42	43.788
1930.42	44.428
1930.43	45.599
1930.43	45.028
1930.43	45.696
1930.43	46.282
1930.43	45.529
1930.43	46.546
1930.43	45.209
1930.43	43.592
1930.43	44.665
1930.43	44.93
1930.43	44.874
1930.43	45.014
1930.44	44.484
1930.44	43.579
1930.44	45.028
1930.44	45.404
1930.44	44.359
1930.44	45.042
1930.44	46.518
1930.44	45.543
1930.44	45.46
1930.44	46.741
1930.44	46.491
1930.44	45.362
1930.45	45.292
1930.45	46.421
1930.45	45.989
1930.45	44.303
1930.45	45.028
1930.45	45.808
1930.45	44.972
1930.45	43.969
1930.45	46.7
1930.45	44.512
1930.45	47.619
1930.45	45.78
1930.45	44.206
1930.46	43.913
1930.46	44.456
1930.46	45.543
1930.46	45.167
1930.46	47.731
1930.46	42.84
1930.46	42.645
1930.46	41.865
1930.46	44.512
1930.46	42.408
1930.46	43.021
1930.46	45.028
1930.47	46.992
1930.47	43.662
1930.47	44.86
1930.47	45.655
1930.47	43.244
1930.47	44.428
1930.47	45.473
1930.47	46.282
1930.47	45.822
1930.47	43.927
1930.47	44.54
1930.47	45.627
1930.48	46.449
1930.48	43.704
1930.48	45.278
1930.48	44.373
1930.48	44.693
1930.48	43.843
1930.48	45.738
1930.48	46.755
1930.48	44.247
1930.48	43.983
1930.48	43.746
1930.48	46.63
1930.49	43.662
1930.49	45.111
1930.49	44.178
1930.49	45.306
1930.49	44.568
1930.49	43.69
1930.49	43.439
1930.49	43.077
1930.49	43.857
1930.49	43.091
1930.49	44.192
1930.49	43.732
1930.5	45.599
1930.5	45.125
1930.5	43.634
1930.5	45.306
1930.5	44.122
1930.5	45.139
1930.5	42.993
1930.5	43.244
1930.5	44.47
1930.5	44.86
1930.5	45.515
1930.5	45.264
1930.51	44.54
1930.51	43.537
1930.51	44.86
1930.51	44.261
1930.51	43.606
1930.51	45.724
1930.51	44.777
1930.51	43.161
1930.51	44.247
1930.51	44.874
1930.51	44.665
1930.51	43.969
1930.52	44.247
1930.52	45.557
1930.52	46.1
1930.52	43.091
1930.52	46.351
1930.52	45.794
1930.52	44.791
1930.52	43.37
1930.52	44.136
1930.52	44.136
1930.52	43.063
1930.52	44.93
1930.53	43.439
1930.53	44.331
1930.53	44.038
1930.53	43.007
1930.53	44.08
1930.53	43.969
1930.53	45.669
1930.53	44.024
1930.53	43.927
1930.53	44.345
1930.53	44.986
1930.53	45.78
1930.53	44.526
1930.54	43.955
1930.54	45.473
1930.54	43.634
1930.54	44.721
1930.54	44.164
1930.54	45.766
1930.54	42.645
1930.54	42.617
1930.54	43.481
1930.54	42.896
1930.54	44.164
1930.54	45.515
1930.55	43.997
1930.55	43.119
1930.55	43.69
1930.55	43.592
1930.55	44.164
1930.55	45.71
1930.55	43.161
1930.55	44.498
1930.55	45.306
1930.55	43.997
1930.55	43.606
1930.55	41.795
1930.56	44.749
1930.56	44.833
1930.56	46.017
1930.56	44.512
1930.56	43.551
1930.56	43.746
1930.56	43.356
1930.56	44.052
1930.56	43.495
1930.56	42.965
1930.56	41.461
1930.56	44.833
1930.57	44.833
1930.57	44.442
1930.57	43.592
1930.57	44.763
1930.57	46.992
1930.57	45.306
1930.57	46.1
1930.57	45.362
1930.57	44.484
1930.57	44.624
1930.57	45.292
1930.57	44.345
1930.58	45.209
1930.58	45.613
1930.58	43.383
1930.58	42.729
1930.58	43.997
1930.58	44.833
1930.58	41.795
1930.58	43.314
1930.58	41.558
1930.58	44.61
1930.58	45.292
1930.58	42.826
1930.59	43.885
1930.59	36.375
1930.59	35.065
1930.59	37.141
1930.59	44.066
1930.59	43.439
1930.59	42.297
1930.59	44.526
1930.59	43.119
1930.59	41.642
1930.59	42.38
1930.59	45.264
1930.6	43.676
1930.6	43.885
1930.6	43.188
1930.6	42.854
1930.6	44.526
1930.6	41.461
1930.6	33.045
1930.6	32.46
1930.6	33.909
1930.6	35.497
1930.6	34.926
1930.6	33.881
1930.61	33.157
1930.61	33.742
1930.61	34.968
1930.61	34.982
1930.61	33.282
1930.61	35.748
1930.61	36.361
1930.61	41.767
1930.61	44.373
1930.61	43.829
1930.61	44.122
1930.61	43.662
1930.61	45.682
1930.62	44.428
1930.62	44.596
1930.62	44.846
1930.62	45.418
1930.62	44.359
1930.62	45.042
1930.62	44.233
1930.62	44.345
1930.62	45.028
1930.62	43.397
1930.62	42.13
1930.62	35.219
1930.63	32.92
1930.63	33.31
1930.63	33.115
1930.63	33.115
1930.63	34.522
1930.63	35.483
1930.63	35.274
1930.63	33.756
1930.63	34.982
1930.63	36.71
1930.63	37.448
1930.63	36.891
1930.64	35.316
1930.64	34.425
1930.64	32.892
1930.64	35.651
1930.64	36.305
1930.64	34.773
1930.64	34.801
1930.64	32.934
1930.64	35.149
1930.64	35.483
1930.64	33.017
1930.64	35.358
1930.65	34.411
1930.65	36.055
1930.65	37.141
1930.65	34.606
1930.65	34.787
1930.65	35.219
1930.65	37.295
1930.65	36.891
1930.65	37.044
1930.65	34.954
1930.65	36.389
1930.65	35.386
1930.66	37.936
1930.66	37.281
1930.66	35.651
1930.66	33.923
1930.66	36.18
1930.66	36.905
1930.66	35.414
1930.66	36.612
1930.66	37.239
1930.66	34.397
1930.66	33.129
1930.66	35.887
1930.67	35.344
1930.67	32.989
1930.67	36.891
1930.67	34.745
1930.67	35.483
1930.67	34.773
1930.67	34.452
1930.67	34.675
1930.67	34.968
1930.67	34.661
1930.67	36.11
1930.67	39.287
1930.68	43.523
1930.68	44.86
1930.68	43.76
1930.68	46.086
1930.68	45.083
1930.68	44.373
1930.68	43.718
1930.68	43.133
1930.68	33.993
1930.68	34.592
1930.68	35.414
1930.68	34.606
1930.69	34.104
1930.69	33.38
1930.69	35.107
1930.69	32.404
1930.69	33.63
1930.69	34.104
1930.69	35.219
1930.69	33.658
1930.69	33.798
1930.69	35.929
1930.69	42.784
1930.69	44.735
1930.69	44.777
1930.7	46.045
1930.7	42.534
1930.7	39.259
1930.7	33.881
1930.7	34.745
1930.7	34.438
1930.7	34.048
1930.7	41.252
1930.7	44.833
1930.7	39.19
1930.7	35.665
1930.7	34.188
1930.71	32.599
1930.71	35.442
1930.71	35.4
1930.71	34.759
1930.71	34.647
1930.71	44.401
1930.71	45.376
1930.71	40.416
1930.71	35.553
1930.71	32.697
1930.71	34.006
1930.71	35.609
1930.72	34.536
1930.72	35.428
1930.72	36.863
1930.72	35.302
1930.72	33.045
1930.72	35.288
1930.72	35.79
1930.72	34.202
1930.72	35.093
1930.72	35.093
1930.72	35.901
1930.72	43.648
1930.73	44.442
1930.73	45.432
1930.73	45.543
1930.73	44.916
1930.73	45.418
1930.73	45.961
1930.73	44.986
1930.73	42.91
1930.73	43.885
1930.73	40.973
1930.73	40.973
1930.73	32.585
1930.74	33.686
1930.74	35.163
1930.74	32.989
1930.74	32.822
1930.74	33.157
1930.74	32.906
1930.74	35.665
1930.74	31.903
1930.74	33.77
1930.74	34.996
1930.74	39.552
1930.74	44.693
1930.75	44.233
1930.75	43.969
1930.75	44.651
1930.75	44.136
1930.75	44.707
1930.75	43.857
1930.75	43.885
1930.75	35.874
1930.75	34.801
1930.75	34.647
1930.75	33.756
1930.75	32.975
1930.76	34.452
1930.76	41.962
1930.76	44.289
1930.76	43.481
1930.76	43.592
1930.76	42.882
1930.76	44.345
1930.76	42.06
1930.76	33.895
1930.76	34.55
1930.76	34.397
1930.76	35.469
1930.76	33.115
1930.77	35.469
1930.77	43.481
1930.77	41.67
1930.77	43.063
1930.77	42.673
1930.77	43.592
1930.77	43.69
1930.77	39.231
1930.77	34.954
1930.77	35.163
1930.77	33.742
1930.77	33.003
1930.78	33.338
1930.78	33.784
1930.78	35.623
1930.78	34.104
1930.78	34.787
1930.78	43.091
1930.78	44.805
1930.78	45.334
1930.78	42.743
1930.78	42.701
1930.78	43.69
1930.78	44.038
1930.79	43.815
1930.79	44.498
1930.79	44.846
1930.79	43.871
1930.79	37.741
1930.79	36.25
1930.79	33.825
1930.79	34.801
1930.79	34.912
1930.79	36.041
1930.79	37.197
1930.79	35.818
1930.8	46.268
1930.8	43.592
1930.8	43.244
1930.8	44.833
1930.8	44.819
1930.8	42.492
1930.8	35.511
1930.8	35.051
1930.8	34.842
1930.8	33.672
1930.8	41.934
1930.8	43.495
1930.81	43.857
1930.81	44.972
1930.81	43.314
1930.81	44.136
1930.81	43.983
1930.81	43.453
1930.81	45.487
1930.81	41.948
1930.81	43.774
1930.81	45.822
1930.81	45.501
1930.81	44.303
1930.82	44.387
1930.82	42.729
1930.82	35.163
1930.82	34.633
1930.82	35.929
1930.82	32.404
1930.82	32.808
1930.82	33.895
1930.82	33.449
1930.82	33.017
1930.82	33.24
1930.82	38.242
1930.83	42.213
1930.83	42.896
1930.83	44.122
1930.83	44.721
1930.83	43.788
1930.83	43.662
1930.83	42.102
1930.83	43.328
1930.83	42.673
1930.83	42.548
1930.83	42.464
1930.83	44.484
1930.84	45.097
1930.84	45.85
1930.84	45.292
1930.84	42.436
1930.84	43.927
1930.84	43.927
1930.84	44.178
1930.84	43.718
1930.84	43.37
1930.84	44.08
1930.84	43.801
1930.84	45.348
1930.84	43.035
1930.85	43.662
1930.85	44.15
1930.85	35.149
1930.85	35.372
1930.85	33.937
1930.85	35.762
1930.85	35.01
1930.85	35.093
1930.85	35.567
1930.85	32.613
1930.85	38.618
1930.85	33.644
1930.86	32.934
1930.86	35.358
1930.86	36.877
1930.86	35.706
1930.86	35.665
1930.86	34.327
1930.86	34.508
1930.86	36.487
1930.86	35.121
1930.86	35.33
1930.86	34.578
1930.86	33.686
1930.87	34.02
1930.87	33.449
1930.87	36.11
1930.87	33.602
1930.87	34.675
1930.87	33.296
1930.87	33.045
1930.87	33.575
1930.87	31.54
1930.87	33.602
1930.87	34.006
1930.87	33.171
1930.88	33.616
1930.88	35.874
1930.88	43.439
1930.88	41.879
1930.88	41.196
1930.88	40.499
1930.88	42.673
1930.88	43.091
1930.88	41.893
1930.88	43.885
1930.88	41.335
1930.88	35.748
1930.89	43.049
1930.89	44.261
1930.89	43.551
1930.89	45.362
1930.89	44.247
1930.89	45.264
1930.89	43.662
1930.89	41.907
1930.89	43.188
1930.89	42.561
1930.89	42.812
1930.89	44.233
1930.9	44.192
1930.9	44.442
1930.9	37.406
1930.9	44.707
1930.9	36.863
1930.9	35.274
1930.9	33.477
1930.9	34.411
1930.9	34.898
1930.9	33.867
1930.9	33.602
1930.9	34.829
1930.91	33.881
1930.91	33.226
1930.91	35.762
1930.91	35.609
[truncated: 402 more rows]

## Sheet: Fig3.a_right_panel
Concentration	Time (s)	Probability density	Error	Concentration	Time (s)	Probability density	Error	Concentration	Time (s)	Probability density	Error	Concentration	Time (s)	Probability density	Error
0	0.0033	149.636	2.16128	2.4	0.0033	151.815	3.15665	24	0.0033	118.553	2.81522	100	0.0033	118.568	2.78918
	0.004392	50.1244	0.769866		0.004392	50.3268	1.11858		0.00396	89.4983	2.23292		0.00396	84.6035	2.15078
	0.0057024	66.9906	1.10009		0.0057024	66.2573	1.5864		0.004752	67.3847	1.76871		0.004752	63.2504	1.69763
	0.00684288	50.8549	0.874976		0.00684288	50.6444	1.26611		0.0057024	53.9105	1.44418		0.0057024	53.0232	1.41891
	0.00821146	72.7697	0.955464		0.00821146	76.1196	1.41698		0.00684288	76.1539	1.5669		0.00684288	77.1009	1.56192
	0.00985375	27.404	0.535249		0.00985375	26.8325	0.767989		0.00821146	30.4272	0.904137		0.00821146	28.8177	0.871703
	0.0118245	39.709	0.588169		0.0118245	39.2798	0.848239		0.00985375	42.6972	0.977715		0.00985375	43.5957	0.978747
	0.0141894	40.0888	0.539484		0.0141894	40.0674	0.782058		0.0118245	47.0512	0.936931		0.0118245	44.3152	0.900812
	0.0170273	17.9423	0.32947		0.0170273	17.5679	0.472729		0.0141894	31.0124	0.694383		0.0141894	29.2636	0.668238
	0.0204327	22.8366	0.339314		0.0204327	22.9195	0.492907		0.0170273	27.2006	0.59365		0.0170273	26.6285	0.581903
	0.0245193	13.5811	0.238871		0.0245193	13.2871	0.3426		0.0204327	16.5596	0.422839		0.0204327	16.6036	0.419457
	0.0294231	9.80734	0.185302		0.0294231	9.48273	0.264209		0.0245193	15.2265	0.370134		0.0245193	15.1322	0.36555
	0.0353078	6.07002	0.133079		0.0353078	6.11274	0.193646		0.0294231	8.33196	0.249944		0.0294231	8.22536	0.246027
	0.0423693	3.35929	0.0903748		0.0423693	3.53309	0.134393		0.0353078	5.66407	0.188123		0.0353078	5.75862	0.18792
	0.0508432	1.79953	0.0603827		0.0508432	1.74941	0.0863285		0.0423693	3.1426	0.127918		0.0423693	3.47743	0.133307
	0.0610118	0.908159	0.0391582		0.0610118	0.796139	0.0531634		0.0508432	1.69711	0.0858127		0.0508432	1.82439	0.0881438
	0.0732142	0.315541	0.0210707		0.0732142	0.33435	0.0314506		0.0610118	0.830153	0.054788		0.0610118	1.05835	0.0612853
	0.087857	0.100601	0.0108608		0.087857	0.100655	0.0157527		0.0732142	0.288842	0.0295016		0.0732142	0.582721	0.0415128
	0.105428	0.0317992	0.00557415		0.105428	0.0279598	0.00757903		0.087857	0.106978	0.0163898		0.087857	0.279986	0.0262682
	0.126514	0.0072271	0.00242584		0.126514	0.00607822	0.00322585		0.105428	0.0594325	0.0111518		0.105428	0.143396	0.0171608
	0.151817	0.000401506	0.000361355		0.151817	0.00253259	0.00190085		0.126514	0.0196045	0.00584685		0.126514	0.0951921	0.0127638
	0.18218	0.000334588	0.000301129		0.18218	0.00140699	0.00126629		0.151817	0.022356	0.00569968		0.151817	0.0540097	0.00877658
					0.218616	0.000586248	0.000527623		0.18218	0.00644884	0.0027945		0.18218	0.0436016	0.00719863
					0.290958	0.000222063	0.000199857		0.218616	0.00477692	0.00219556		0.218616	0.0193394	0.00437653
					0.377769	0.000339264	0.000305337		0.26234	0.00547355	0.00214544		0.26234	0.0102557	0.00290938
									0.314808	0.00207331	0.00120538		0.314808	0.00610461	0.00204907
									0.377769	0.00172776	0.00100448		0.377769	0.0037306	0.00146226

[truncated: 12 more sheets: Fig3.b_middle, Fig3.b_right_panel, 3ctop, 3cbottom, Fig3.d, Fig3.e, Fig4_HP1, Fig4_HP3, Fig4_HP2, HP2_trace, hp3_TRACE, HP1_trace]
