# Supplementary material for: Single-molecule kinetic locking allows fluorescence-free quantification of protein/nucleic-acid binding
Source: Commun Biol. 2021 Sep 15;4:1083. doi: 10.1038/s42003-021-02606-z (PMC8443601; doi:10.1038/s42003-021-02606-z)
Supplement: Supplementary file 5 — Supplementary Data 2 [file 42003_2021_2606_MOESM5_ESM.xlsx]

## Sheet: 6-mer
Concentration	Topen (s)	Tclosed (s)
0uM	0.014018	0.00700899
0uM	0.0130167	0.021027
0uM	0.0200257	0.0290372
0uM	0.00300385	0.00400514
0uM	0.0170218	0.00100128
0uM	0.0200257	0.00801027
0uM	0.0290372	0.0060077
0uM	0.00200257	0.0150193
0uM	0.0170218	0.0150193
0uM	0.00200257	0.00700899
0uM	0.00801027	0.0100128
0uM	0.0200257	0.00801027
0uM	0.0170218	0.0360462
0uM	0.0130167	0.0100128
0uM	0.00901155	0.00901155
0uM	0.0100128	0.00500642
0uM	0.021027	0.00801027
0uM	0.0110141	0.0320411
0uM	0.0060077	0.0240308
0uM	0.0280359	0.0420539
0uM	0.00300385	0.0060077
0uM	0.00300385	0.00200257
0uM	0.0260334	0.00400514
0uM	0.0120154	0.00700899
0uM	0.00200257	0.0100128
0uM	0.00300385	0.00200257
0uM	0.0791014	0.0190244
0uM	0.00901155	0.0200257
0uM	0.0110141	0.00500642
0uM	0.0130167	0.021027
0uM	0.00300385	0.00300385
0uM	0.0160205	0.0200257
0uM	0.00801027	0.0240308
0uM	0.0170218	0.0290372
0uM	0.00300385	0.0200257
0uM	0.0580745	0.0060077
0uM	0.0260334	0.0260334
0uM	0.0130167	0.00300385
0uM	0.0310398	0.0160205
0uM	0.0060077	0.0130167
0uM	0.0150193	0.00500642
0uM	0.00500642	0.00500642
0uM	0.0280359	0.0200257
0uM	0.0180231	0.00500642
0uM	0.0250321	0.053068
0uM	0.0450578	0.0180231
0uM	0.0100128	0.00300385
0uM	0.0060077	0.00801027
0uM	0.00801027	0.00400514
0uM	0.0110141	0.00100128
0uM	0.00400514	0.00801027
0uM	0.00300385	0.0180231
0uM	0.0190244	0.0190244
0uM	0.0330424	0.00400514
0uM	0.0160205	0.00801027
0uM	0.00200257	0.00901155
0uM	0.00500642	0.00400514
0uM	0.00400514	0.00200257
0uM	0.00801027	0.00801027
0uM	0.0130167	0.0060077
0uM	0.00801027	0.0160205
0uM	0.00500642	0.0230295
0uM	0.0150193	0.0120154
0uM	0.0110141	0.00400514
0uM	0.0290372	0.0200257
0uM	0.00901155	0.00200257
0uM	0.0190244	0.00500642
0uM	0.0150193	0.0130167
0uM	0.0380488	0.0150193
0uM	0.0200257	0.0150193
0uM	0.0160205	0.00400514
0uM	0.021027	0.00200257
0uM	0.00901155	0.0230295
0uM	0.0570732	0.0340437
0uM	0.00100128	0.00200257
0uM	0.0190244	0.014018
0uM	0.0390501	0.021027
0uM	0.00300385	0.0320411
0uM	0.0340437	0.00200257
0uM	0.00901155	0.0260334
0uM	0.0270347	0.0200257
0uM	0.00801027	0.0100128
0uM	0.0220282	0.0060077
0uM	0.00300385	0.0250321
0uM	0.0110141	0.0300385
0uM	0.0110141	0.00300385
0uM	0.00700899	0.0130167
0uM	0.0260334	0.0150193
0uM	0.0110141	0.0240308
0uM	0.0060077	0.0120154
0uM	0.0110141	0.00901155
0uM	0.0250321	0.021027
0uM	0.0470603	0.00200257
0uM	0.0280359	0.0110141
0uM	0.0300385	0.0110141
0uM	0.0340437	0.00400514
0uM	0.0150193	0.0110141
0uM	0.00200257	0.00200257
0uM	0.00500642	0.0700899
0uM	0.0370475	0.00901155
0uM	0.0150193	0.00300385
0uM	0.014018	0.0450578
0uM	0.0160205	0.0100128
0uM	0.0260334	0.014018
0uM	0.0060077	0.0060077
0uM	0.0160205	0.0150193
0uM	0.0170218	0.0060077
0uM	0.0130167	0.00700899
0uM	0.0120154	0.0130167
0uM	0.00500642	0.00200257
0uM	0.0180231	0.0110141
0uM	0.00400514	0.0130167
0uM	0.0200257	0.0100128
0uM	0.0770989	0.021027
0uM	0.021027	0.00300385
0uM	0.0190244	0.0060077
0uM	0.0470603	0.00700899
0uM	0.0170218	0.00300385
0uM	0.014018	0.00400514
0uM	0.0060077	0.00901155
0uM	0.0260334	0.00200257
0uM	0.0310398	0.0200257
0uM	0.0200257	0.00801027
0uM	0.0290372	0.00300385
0uM	0.0390501	0.021027
0uM	0.0180231	0.0300385
0uM	0.00801027	0.00400514
0uM	0.0430552	0.00300385
0uM	0.0230295	0.0150193
0uM	0.0290372	0.0060077
0uM	0.0270347	0.00500642
0uM	0.0060077	0.00300385
0uM	0.0310398	0.0060077
0uM	0.0110141	0.00801027
0uM	0.014018	0.00801027
0uM	0.0330424	0.00300385
0uM	0.021027	0.074095
0uM	0.0320411	0.0340437
0uM	0.00801027	0.00700899
0uM	0.074095	0.0170218
0uM	0.0110141	0.00700899
0uM	0.00500642	0.021027
0uM	0.0440565	0.0160205
0uM	0.00400514	0.0060077
0uM	0.0180231	0.00300385
0uM	0.00400514	0.0100128
0uM	0.0170218	0.0060077
0uM	0.00200257	0.00700899
0uM	0.014018	0.00700899
0uM	0.00700899	0.00300385
0uM	0.021027	0.0110141
0uM	0.0310398	0.0200257
0uM	0.0360462	0.0280359
0uM	0.0630809	0.00200257
0uM	0.021027	0.0150193
0uM	0.00801027	0.00801027
0uM	0.00901155	0.0260334
0uM	0.0150193	0.00300385
0uM	0.014018	0.0110141
0uM	0.0180231	0.0160205
0uM	0.0120154	0.014018
0uM	0.0100128	0.0130167
0uM	0.0420539	0.00901155
0uM	0.00200257	0.00500642
0uM	0.0480616	0.0130167
0uM	0.0130167	0.00200257
0uM	0.00400514	0.00400514
0uM	0.00200257	0.00500642
0uM	0.0320411	0.00500642
0uM	0.00200257	0.0300385
0uM	0.0550706	0.0060077
0uM	0.00400514	0.0240308
0uM	0.0180231	0.00400514
0uM	0.0130167	0.0100128
0uM	0.00500642	0.0100128
0uM	0.00100128	0.0190244
0uM	0.0250321	0.0100128
0uM	0.0250321	0.00801027
0uM	0.00200257	0.0300385
0uM	0.0360462	0.00901155
0uM	0.0420539	0.0200257
0uM	0.0300385	0.00500642
0uM	0.0540693	0.0350449
0uM	0.00300385	0.00400514
0uM	0.014018	0.00500642
0uM	0.0150193	0.0280359
0uM	0.0350449	0.0190244
0uM	0.0150193	0.00801027
0uM	0.0410526	0.00200257
0uM	0.0200257	0.0060077
0uM	0.00400514	0.0110141
0uM	0.0310398	0.0060077
0uM	0.00700899	0.0060077
0uM	0.0200257	0.021027
0uM	0.0500642	0.0160205
0uM	0.0660847	0.0680873
0uM	0.00801027	0.0060077
0uM	0.0410526	0.0060077
0uM	0.0160205	0.00500642
0uM	0.0230295	0.0380488
0uM	0.0100128	0.00200257
0uM	0.0310398	0.014018
0uM	0.0220282	0.00901155
0uM	0.00901155	0.0200257
0uM	0.014018	0.0100128
0uM	0.00901155	0.0110141
0uM	0.0110141	0.081104
0uM	0.00300385	0.0130167
0uM	0.0160205	0.0120154
0uM	0.0280359	0.0110141
0uM	0.0180231	0.00700899
0uM	0.00400514	0.00400514
0uM	0.00300385	0.0640822
0uM	0.0240308	0.00500642
0uM	0.0100128	0.00300385
0uM	0.0200257	0.00801027
0uM	0.0060077	0.00400514
0uM	0.0150193	0.0330424
0uM	0.00300385	0.0110141
0uM	0.00500642	0.0460591
0uM	0.0060077	0.0330424
0uM	0.00700899	0.00200257
0uM	0.00700899	0.0060077
0uM	0.0100128	0.0360462
0uM	0.0130167	0.0200257
0uM	0.053068	0.00200257
0uM	0.0160205	0.00700899
0uM	0.0160205	0.0130167
0uM	0.0510655	0.00500642
0uM	0.0110141	0.0200257
0uM	0.0330424	0.00200257
0uM	0.0200257	0.0240308
0uM	0.0230295	0.0240308
0uM	0.00400514	0.00400514
0uM	0.00500642	0.0330424
0uM	0.0060077	0.0240308
0uM	0.0200257	0.0100128
0uM	0.0270347	0.0170218
0uM	0.0130167	0.00300385
0uM	0.0110141	0.00300385
0uM	0.0370475	0.0160205
0uM	0.0230295	0.0230295
0uM	0.0110141	0.0340437
0uM	0.00500642	0.0220282
0uM	0.0300385	0.0160205
0uM	0.0560719	0.0130167
0uM	0.0270347	0.0180231
0uM	0.0100128	0.0120154
0uM	0.0110141	0.00300385
0uM	0.0150193	0.0190244
0uM	0.00801027	0.00300385
0uM	0.0130167	0.0130167
0uM	0.0330424	0.0230295
0uM	0.00300385	0.0190244
0uM	0.0390501	0.00400514
0uM	0.0320411	0.0290372
0uM	0.00901155	0.00500642
0uM	0.0180231	0.0220282
0uM	0.0220282	0.00300385
0uM	0.00300385	0.0280359
0uM	0.0190244	0.00500642
0uM	0.00200257	0.00300385
0uM	0.00200257	0.0230295
0uM	0.0230295	0.00200257
0uM	0.00500642	0.00801027
0uM	0.0290372	0.00400514
0uM	0.00801027	0.00500642
0uM	0.0170218	0.00700899
0uM	0.0270347	0.0100128
0uM	0.00200257	0.0160205
0uM	0.00801027	0.0170218
0uM	0.0280359	0.00400514
0uM	0.0160205	0.0260334
0uM	0.0250321	0.00700899
0uM	0.0130167	0.0060077
0uM	0.00300385	0.00100128
0uM	0.00700899	0.0120154
0uM	0.0170218	0.00901155
0uM	0.0250321	0.0060077
0uM	0.0060077	0.0150193
0uM	0.00400514	0.00801027
0uM	0.0180231	0.0590757
0uM	0.0270347	0.0240308
0uM	0.0240308	0.0100128
0uM	0.0170218	0.00901155
0uM	0.0480616	0.0100128
0uM	0.0770989	0.00500642
0uM	0.0630809	0.00300385
0uM	0.0410526	0.00400514
0uM	0.0130167	0.0630809
0uM	0.00100128	0.00801027
0uM	0.0520668	0.00400514
0uM	0.0250321	0.0190244
0uM	0.00801027	0.0120154
0uM	0.0160205	0.0060077
0uM	0.0260334	0.0180231
0uM	0.0200257	0.00400514
0uM	0.00901155	0.00200257
0uM	0.0230295	0.0120154
0uM	0.0110141	0.0220282
0uM	0.0240308	0.0180231
0uM	0.0180231	0.00801027
0uM	0.014018	0.014018
0uM	0.0170218	0.021027
0uM	0.00100128	0.0350449
0uM	0.0180231	0.0150193
0uM	0.00200257	0.0130167
0uM	0.00500642	0.00700899
0uM	0.00200257	0.0100128
0uM	0.00300385	0.0200257
0uM	0.00700899	0.00300385
0uM	0.00901155	0.00300385
0uM	0.0120154	0.00200257
0uM	0.0110141	0.0440565
0uM	0.074095	0.00500642
0uM	0.0590757	0.0170218
0uM	0.0180231	0.0230295
0uM	0.060077	0.0160205
0uM	0.0100128	0.0390501
0uM	0.0180231	0.0450578
0uM	0.00801027	0.0110141
0uM	0.00500642	0.0130167
0uM	0.0180231	0.021027
0uM	0.0100128	0.00200257
0uM	0.0450578	0.00901155
0uM	0.0060077	0.0220282
0uM	0.0260334	0.0150193
0uM	0.0400514	0.0410526
0uM	0.00200257	0.00200257
0uM	0.00801027	0.0180231
0uM	0.0170218	0.00100128
0uM	0.0130167	0.00300385
0uM	0.106136	0.00801027
0uM	0.00801027	0.0060077
0uM	0.00200257	0.0100128
0uM	0.0110141	0.00500642
0uM	0.0250321	0.0120154
0uM	0.00200257	0.00901155
0uM	0.0440565	0.00801027
0uM	0.00801027	0.0170218
0uM	0.00901155	0.0350449
0uM	0.00300385	0.0260334
0uM	0.00300385	0.0150193
0uM	0.0200257	0.00700899
0uM	0.0230295	0.0130167
0uM	0.0280359	0.0170218
0uM	0.00901155	0.014018
0uM	0.0160205	0.014018
0uM	0.00200257	0.00300385
0uM	0.0430552	0.00100128
0uM	0.0160205	0.00801027
0uM	0.00200257	0.0310398
0uM	0.0110141	0.00400514
0uM	0.0370475	0.00400514
0uM	0.0250321	0.0110141
0uM	0.0100128	0.0060077
0uM	0.0490629	0.0130167
0uM	0.0190244	0.00500642
0uM	0.0060077	0.00400514
0uM	0.0110141	0.00500642
0uM	0.0110141	0.021027
0uM	0.0060077	0.0310398
0uM	0.00700899	0.0060077
0uM	0.00801027	0.0160205
0uM	0.00300385	0.00200257
0uM	0.00801027	0.0150193
0uM	0.00300385	0.0240308
0uM	0.0280359	0.00300385
0uM	0.0340437	0.0220282
0uM	0.0250321	0.00100128
0uM	0.014018	0.0100128
0uM	0.00801027	0.0060077
0uM	0.021027	0.0060077
0uM	0.0060077	0.00500642
0uM	0.014018	0.00200257
0uM	0.0360462	0.00200257
0uM	0.0190244	0.00500642
0uM	0.00700899	0.00901155
0uM	0.0170218	0.00700899
0uM	0.0180231	0.00500642
0uM	0.0440565	0.00700899
0uM	0.00901155	0.0310398
0uM	0.00700899	0.0280359
0uM	0.00100128	0.00300385
0uM	0.0390501	0.00400514
0uM	0.00100128	0.0250321
0uM	0.0230295	0.0240308
0uM	0.00300385	0.0160205
0uM	0.0190244	0.00801027
0uM	0.0290372	0.0300385
0uM	0.0100128	0.0060077
0uM	0.00400514	0.00400514
0uM	0.0240308	0.0170218
0uM	0.0150193	0.0100128
0uM	0.00400514	0.0110141
0uM	0.0060077	0.00200257
0uM	0.0320411	0.00300385
0uM	0.0170218	0.00400514
0uM	0.0570732	0.0160205
0uM	0.0120154	0.00400514
0uM	0.0130167	0.0060077
0uM	0.0060077	0.0520668
0uM	0.00500642	0.0450578
0uM	0.00300385	0.0060077
0uM	0.0230295	0.00400514
0uM	0.0150193	0.0110141
0uM	0.00500642	0.00400514
0uM	0.0230295	0.00300385
0uM	0.0901155	0.00300385
0uM	0.0130167	0.0350449
0uM	0.00901155	0.00400514
0uM	0.0110141	0.00801027
0uM	0.0100128	0.0220282
0uM	0.00500642	0.0300385
0uM	0.014018	0.00700899
0uM	0.00300385	0.00300385
0uM	0.0270347	0.0100128
0uM	0.0590757	0.0240308
0uM	0.00801027	0.0150193
0uM	0.0580745	0.00500642
0uM	0.0280359	0.0060077
0uM	0.0160205	0.00400514
0uM	0.00300385	0.00100128
0uM	0.0100128	0.00901155
0uM	0.0180231	0.014018
0uM	0.0060077	0.0060077
0uM	0.00300385	0.0290372
0uM	0.00300385	0.00500642
0uM	0.00300385	0.0220282
0uM	0.0060077	0.0110141
0uM	0.00300385	0.00700899
0uM	0.014018	0.00700899
0uM	0.0240308	0.0180231
0uM	0.00500642	0.00500642
0uM	0.0190244	0.0200257
0uM	0.0410526	0.0220282
0uM	0.0300385	0.0130167
0uM	0.0100128	0.00500642
0uM	0.0510655	0.0300385
0uM	0.0160205	0.0170218
0uM	0.0100128	0.00200257
0uM	0.00500642	0.0130167
0uM	0.00901155	0.0610783
0uM	0.00200257	0.00901155
0uM	0.0120154	0.0200257
0uM	0.00400514	0.00500642
0uM	0.014018	0.0060077
0uM	0.00200257	0.00700899
0uM	0.0340437	0.0170218
0uM	0.0180231	0.0260334
0uM	0.0220282	0.00300385
0uM	0.0290372	0.00100128
0uM	0.0290372	0.014018
0uM	0.00901155	0.00300385
0uM	0.00300385	0.00500642
0uM	0.00100128	0.00500642
0uM	0.00700899	0.00801027
0uM	0.0110141	0.0150193
0uM	0.00300385	0.0230295
0uM	0.0120154	0.00200257
0uM	0.0220282	0.0180231
0uM	0.0110141	0.00300385
0uM	0.0370475	0.00500642
0uM	0.0130167	0.0200257
0uM	0.0150193	0.0100128
0uM	0.0100128	0.00300385
0uM	0.0120154	0.00700899
0uM	0.0270347	0.00200257
0uM	0.0100128	0.0120154
0uM	0.0190244	0.00801027
0uM	0.0380488	0.0130167
0uM	0.00500642	0.00200257
0uM	0.0160205	0.00200257
0uM	0.0100128	0.00801027
0uM	0.00200257	0.0200257
0uM	0.0200257	0.0120154
0uM	0.00400514	0.00700899
0uM	0.0280359	0.0110141
0uM	0.00901155	0.0150193
0uM	0.0901155	0.00801027
0uM	0.0120154	0.00400514
0uM	0.0230295	0.0160205
0uM	0.0510655	0.0240308
0uM	0.00400514	0.00300385
0uM	0.00500642	0.00400514
0uM	0.00300385	0.0130167
0uM	0.00801027	0.00901155
0uM	0.00200257	0.00700899
0uM	0.00300385	0.00500642
0uM	0.0060077	0.014018
0uM	0.0270347	0.0160205
0uM	0.100128	0.00300385
0uM	0.0230295	0.00300385
0uM	0.00200257	0.00200257
0uM	0.0170218	0.00901155
0uM	0.0100128	0.0100128
0uM	0.00901155	0.00500642
0uM	0.0100128	0.00300385
0uM	0.0110141	0.00400514
0uM	0.0150193	0.00500642
0uM	0.0120154	0.00300385
0uM	0.00801027	0.00700899
0uM	0.00300385	0.0400514
0uM	0.00300385	0.00300385
0uM	0.0110141	0.0060077
0uM	0.00200257	0.0460591
0uM	0.0230295	0.0200257
0uM	0.0100128	0.0130167
0uM	0.00200257	0.0180231
0uM	0.00200257	0.00100128
0uM	0.00400514	0.014018
0uM	0.00901155	0.0610783
0uM	0.0220282	0.0100128
0uM	0.0200257	0.00500642
0uM	0.00801027	0.00200257
0uM	0.00801027	0.00300385
0uM	0.00300385	0.00200257
0uM	0.0100128	0.0110141
0uM	0.0110141	0.0240308
0uM	0.00200257	0.00300385
0uM	0.00300385	0.00300385
0uM	0.00700899	0.00500642
0uM	0.00901155	0.0110141
0uM	0.0160205	0.00100128
0uM	0.0360462	0.0150193
0uM	0.00300385	0.0060077
0uM	0.0150193	0.00300385
0uM	0.0200257	0.00500642
0uM	0.0360462	0.0130167
0uM	0.0280359	0.00500642
0uM	0.0150193	0.0160205
0uM	0.0100128	0.0120154
0uM	0.00300385	0.00700899
0uM	0.00801027	0.0220282
0uM	0.0100128	0.00901155
0uM	0.0190244	0.00801027
0uM	0.00901155	0.0250321
0uM	0.014018	0.00500642
0uM	0.0120154	0.00300385
0uM	0.00300385	0.0290372
0uM	0.021027	0.0110141
0uM	0.00100128	0.0420539
0uM	0.0240308	0.00400514
0uM	0.0420539	0.0100128
0uM	0.0260334	0.0110141
0uM	0.00300385	0.0220282
0uM	0.0801027	0.00300385
0uM	0.00400514	0.00801027
0uM	0.00200257	0.00901155
0uM	0.0230295	0.0060077
0uM	0.0060077	0.0250321
0uM	0.0370475	0.0190244
0uM	0.0921181	0.0250321
0uM	0.0380488	0.00500642
0uM	0.00500642	0.00901155
0uM	0.0340437	0.00300385
0uM	0.0130167	0.0350449
0uM	0.00300385	0.00300385
0uM	0.0170218	0.00901155
0uM	0.0170218	0.00700899
0uM	0.0130167	0.0230295
0uM	0.0130167	0.00500642
0uM	0.021027	0.0170218
0uM	0.00400514	0.0170218
0uM	0.0220282	0.0490629
0uM	0.0130167	0.0060077
0uM	0.0350449	0.0190244
0uM	0.00500642	0.00300385
0uM	0.0450578	0.00200257
0uM	0.0400514	0.0100128
0uM	0.0240308	0.014018
0uM	0.0420539	0.0100128
0uM	0.0060077	0.0250321
0uM	0.00801027	0.00200257
0uM	0.00400514	0.0110141
0uM	0.00400514	0.00300385
0uM	0.0320411	0.00500642
0uM	0.0350449	0.00300385
0uM	0.0180231	0.0060077
0uM	0.00500642	0.0100128
0uM	0.0100128	0.0110141
0uM	0.00801027	0.0250321
0uM	0.0200257	0.0110141
0uM	0.0060077	0.0350449
0uM	0.0380488	0.00400514
0uM	0.00801027	0.014018
0uM	0.00300385	0.00200257
0uM	0.0160205	0.00300385
0uM	0.00400514	0.00300385
0uM	0.00400514	0.0260334
0uM	0.00700899	0.0110141
0uM	0.0130167	0.00901155
0uM	0.0801027	0.00700899
0uM	0.0150193	0.00700899
0uM	0.0240308	0.0410526
0uM	0.0510655	0.00100128
0uM	0.0310398	0.0100128
0uM	0.0180231	0.00801027
0uM	0.0120154	0.00901155
0uM	0.00801027	0.0160205
0uM	0.0490629	0.0730937
0uM	0.00700899	0.00500642
0uM	0.0240308	0.00801027
0uM	0.00801027	0.0120154
0uM	0.00901155	0.00400514
0uM	0.0100128	0.00901155
0uM	0.00801027	0.014018
0uM	0.0230295	0.00500642
0uM	0.00500642	0.0120154
0uM	0.0130167	0.00500642
0uM	0.0260334	0.00300385
0uM	0.0330424	0.0180231
0uM	0.0250321	0.0350449
0uM	0.0310398	0.00300385
0uM	0.00400514	0.0220282
0uM	0.00500642	0.00200257
0uM	0.0060077	0.00500642
0uM	0.00700899	0.014018
0uM	0.00400514	0.0270347
0uM	0.0160205	0.0130167
0uM	0.0770989	0.0110141
0uM	0.0130167	0.00700899
0uM	0.0310398	0.00801027
0uM	0.0160205	0.0130167
0uM	0.00200257	0.00700899
0uM	0.00700899	0.00300385
0uM	0.00901155	0.0150193
0uM	0.00901155	0.0170218
0uM	0.0370475	0.00400514
0uM	0.0110141	0.00400514
0uM	0.0360462	0.00400514
0uM	0.00200257	0.00700899
0uM	0.0470603	0.111143
0uM	0.00300385	0.00100128
0uM	0.00400514	0.0100128
0uM	0.021027	0.0150193
0uM	0.0270347	0.0130167
0uM	0.00901155	0.0320411
0uM	0.00700899	0.00300385
0uM	0.0120154	0.00500642
0uM	0.0130167	0.00400514
0uM	0.0060077	0.0150193
0uM	0.021027	0.0150193
0uM	0.0450578	0.0270347
0uM	0.0160205	0.0100128
0uM	0.0350449	0.0060077
0uM	0.0360462	0.0060077
0uM	0.0440565	0.00901155
0uM	0.0460591	0.014018
0uM	0.0360462	0.0190244
0uM	0.0120154	0.00801027
0uM	0.0420539	0.0200257
0uM	0.0130167	0.0110141
0uM	0.00100128	0.021027
0uM	0.0060077	0.00400514
0uM	0.0340437	0.0060077
0uM	0.0770989	0.0060077
0uM	0.0120154	0.00200257
0uM	0.0510655	0.014018
0uM	0.0460591	0.0130167
0uM	0.00700899	0.00300385
0uM	0.0060077	0.0110141
0uM	0.0260334	0.00700899
0uM	0.0270347	0.00200257
0uM	0.0060077	0.00400514
0uM	0.014018	0.00801027
0uM	0.0420539	0.0160205
0uM	0.00801027	0.00500642
0uM	0.0100128	0.00200257
0uM	0.0270347	0.0060077
0uM	0.0320411	0.00400514
0uM	0.00901155	0.0120154
0uM	0.0590757	0.0380488
0uM	0.0110141	0.0190244
0uM	0.0420539	0.0060077
0uM	0.0831066	0.014018
0uM	0.0110141	0.0230295
0uM	0.00901155	0.00500642
0uM	0.0270347	0.0190244
0uM	0.00300385	0.0100128
0uM	0.00801027	0.00400514
0uM	0.0160205	0.00500642
0uM	0.00100128	0.00400514
0uM	0.0350449	0.0220282
0uM	0.00200257	0.0390501
0uM	0.0060077	0.0270347
0uM	0.0230295	0.0160205
0uM	0.0120154	0.0110141
0uM	0.00200257	0.00700899
0uM	0.0170218	0.0060077
0uM	0.00300385	0.0060077
0uM	0.00300385	0.00400514
0uM	0.00200257	0.0110141
0uM	0.00700899	0.00500642
0uM	0.0570732	0.0100128
0uM	0.00400514	0.00300385
0uM	0.0060077	0.00200257
0uM	0.0220282	0.00500642
0uM	0.00200257	0.00700899
0uM	0.0290372	0.00801027
0uM	0.0130167	0.00400514
0uM	0.0100128	0.00300385
0uM	0.0170218	0.0110141
0uM	0.0260334	0.00901155
0uM	0.0200257	0.0250321
0uM	0.00300385	0.00500642
0uM	0.014018	0.00500642
0uM	0.00901155	0.00901155
0uM	0.0330424	0.0310398
0uM	0.0340437	0.0110141
0uM	0.0360462	0.0280359
0uM	0.0150193	0.00500642
0uM	0.0150193	0.00300385
0uM	0.0060077	0.00300385
0uM	0.0130167	0.0100128
0uM	0.00400514	0.00300385
0uM	0.0160205	0.00300385
0uM	0.00700899	0.014018
0uM	0.0290372	0.00200257
0uM	0.00801027	0.0060077
0uM	0.0110141	0.0100128
0uM	0.0130167	0.00400514
0uM	0.00901155	0.0200257
0uM	0.0320411	0.00500642
0uM	0.0520668	0.0280359
0uM	0.0100128	0.0110141
0uM	0.0150193	0.0120154
0uM	0.0190244	0.0060077
0uM	0.0120154	0.0360462
0uM	0.0100128	0.0130167
0uM	0.0120154	0.00700899
0uM	0.0100128	0.0160205
0uM	0.0120154	0.0100128
0uM	0.00300385	0.0060077
0uM	0.021027	0.00200257
0uM	0.0200257	0.00500642
0uM	0.00200257	0.0250321
0uM	0.0480616	0.0440565
0uM	0.00801027	0.00801027
0uM	0.0120154	0.0330424
0uM	0.0150193	0.0250321
0uM	0.0300385	0.0270347
0uM	0.0230295	0.00801027
0uM	0.0180231	0.00200257
0uM	0.0150193	0.0160205
0uM	0.0380488	0.00200257
0uM	0.0410526	0.014018
0uM	0.00801027	0.00200257
0uM	0.0500642	0.0060077
0uM	0.014018	0.0300385
0uM	0.0150193	0.0100128
0uM	0.0130167	0.0190244
0uM	0.0100128	0.0060077
0uM	0.0100128	0.00700899
0uM	0.00100128	0.00400514
0uM	0.0160205	0.0290372
0uM	0.0190244	0.0120154
0uM	0.00901155	0.0250321
0uM	0.0190244	0.0060077
0uM	0.00400514	0.014018
0uM	0.0250321	0.00400514
0uM	0.0290372	0.0170218
0uM	0.0100128	0.0100128
0uM	0.0100128	0.00901155
0uM	0.0150193	0.00500642
0uM	0.0180231	0.0100128
0uM	0.00500642	0.0220282
0uM	0.014018	0.0060077
0uM	0.0490629	0.00300385
0uM	0.0190244	0.014018
0uM	0.0290372	0.0190244
0uM	0.00500642	0.0190244
0uM	0.0330424	0.0100128
0uM	0.0380488	0.00500642
0uM	0.0250321	0.00500642
0uM	0.00901155	0.00700899
0uM	0.0340437	0.00500642
0uM	0.00500642	0.0400514
0uM	0.0280359	0.00300385
0uM	0.014018	0.00300385
0uM	0.0260334	0.0250321
0uM	0.0170218	0.00400514
0uM	0.0170218	0.00200257
0uM	0.0330424	0.00700899
0uM	0.00400514	0.0130167
0uM	0.0440565	0.00200257
0uM	0.0110141	0.0170218
0uM	0.00700899	0.0160205
0uM	0.0190244	0.0130167
0uM	0.0200257	0.00700899
0uM	0.0160205	0.0120154
0uM	0.00400514	0.0110141
0uM	0.0160205	0.00200257
0uM	0.0240308	0.0160205
0uM	0.00300385	0.00901155
0uM	0.0430552	0.0240308
0uM	0.0170218	0.0240308
0uM	0.0320411	0.014018
0uM	0.0150193	0.0280359
0uM	0.0060077	0.0360462
0uM	0.0480616	0.00400514
0uM	0.00700899	0.0060077
0uM	0.0190244	0.0190244
0uM	0.0300385	0.00300385
0uM	0.0120154	0.0180231
0uM	0.0230295	0.0060077
0uM	0.0160205	0.0410526
0uM	0.00500642	0.0130167
0uM	0.00300385	0.0100128
0uM	0.00901155	0.0160205
0uM	0.00400514	0.0460591
0uM	0.0260334	0.014018
0uM	0.00100128	0.00200257
0uM	0.0340437	0.00300385
0uM	0.0060077	0.0190244
0uM	0.0100128	0.00200257
0uM	0.00700899	0.0340437
0uM	0.0170218	0.0270347
0uM	0.0270347	0.0120154
0uM	0.00100128	0.00700899
0uM	0.0240308	0.014018
0uM	0.0220282	0.021027
0uM	0.0340437	0.0060077
0uM	0.00801027	0.00300385
0uM	0.00400514	0.00300385
0uM	0.0160205	0.0120154
0uM	0.00300385	0.00700899
0uM	0.014018	0.00400514
0uM	0.0260334	0.00500642
0uM	0.0170218	0.0060077
0uM	0.0200257	0.0350449
0uM	0.0130167	0.00700899
0uM	0.00500642	0.00400514
0uM	0.0120154	0.00801027
0uM	0.00801027	0.00700899
0uM	0.0060077	0.0100128
0uM	0.00200257	0.014018
0uM	0.0190244	0.0150193
0uM	0.00700899	0.0180231
0uM	0.00500642	0.0100128
0uM	0.0370475	0.0060077
0uM	0.00801027	0.00300385
0uM	0.00500642	0.00200257
0uM	0.00901155	0.0410526
0uM	0.00200257	0.0150193
0uM	0.00700899	0.0200257
0uM	0.00901155	0.0160205
0uM	0.00200257	0.0110141
0uM	0.0180231	0.00801027
0uM	0.00300385	0.00200257
0uM	0.00700899	0.00700899
0uM	0.0060077	0.0120154
0uM	0.0390501	0.0160205
0uM	0.00500642	0.00300385
0uM	0.0460591	0.0240308
0uM	0.0630809	0.014018
0uM	0.0240308	0.0060077
0uM	0.0320411	0.0440565
0uM	0.0440565	0.0480616
0uM	0.0130167	0.0150193
0uM	0.0320411	0.0120154
0uM	0.00400514	0.014018
0uM	0.00300385	0.0190244
0uM	0.0110141	0.0120154
0uM	0.00901155	0.00801027
0uM	0.0150193	0.00500642
0uM	0.0130167	0.0060077
0uM	0.0410526	0.00400514
0uM	0.0270347	0.00901155
0uM	0.00500642	0.0290372
0uM	0.0120154	0.0120154
0uM	0.0220282	0.021027
0uM	0.0300385	0.00700899
0uM	0.0120154	0.0100128
0uM	0.00300385	0.00300385
0uM	0.0300385	0.0280359
0uM	0.00100128	0.0290372
0uM	0.0300385	0.00300385
0uM	0.0160205	0.00500642
0uM	0.00400514	0.0510655
0uM	0.0290372	0.0060077
0uM	0.0310398	0.0100128
0uM	0.0340437	0.00500642
0uM	0.0100128	0.00700899
0uM	0.0150193	0.00400514
0uM	0.00400514	0.0180231
0uM	0.00400514	0.00500642
0uM	0.00400514	0.0450578
0uM	0.00200257	0.0150193
0uM	0.0120154	0.0100128
0uM	0.0130167	0.0120154
0uM	0.0650834	0.021027
0uM	0.00801027	0.0190244
0uM	0.00801027	0.014018
0uM	0.0340437	0.0260334
0uM	0.0490629	0.0260334
0uM	0.00200257	0.0060077
0uM	0.121155	0.0230295
0uM	0.0420539	0.00100128
0uM	0.00801027	0.00500642
0uM	0.0340437	0.0170218
0uM	0.00500642	0.0160205
0uM	0.014018	0.0330424
0uM	0.0380488	0.0190244
0uM	0.0220282	0.00400514
0uM	0.0781001	0.0130167
0uM	0.0160205	0.0480616
0uM	0.0180231	0.0180231
0uM	0.0170218	0.00200257
0uM	0.00300385	0.0180231
0uM	0.00200257	0.00200257
0uM	0.0060077	0.0110141
0uM	0.0390501	0.0160205
0uM	0.00200257	0.0330424
0uM	0.0320411	0.00801027
0uM	0.0240308	0.00500642
0uM	0.0180231	0.0120154
0uM	0.0130167	0.00400514
0uM	0.0400514	0.00300385
0uM	0.0250321	0.021027
0uM	0.0160205	0.0340437
0uM	0.00801027	0.00801027
0uM	0.0110141	0.0100128
0uM	0.021027	0.0100128
0uM	0.00901155	0.021027
0uM	0.00300385	0.0200257
0uM	0.00700899	0.0170218
0uM	0.00801027	0.00200257
0uM	0.0120154	0.00400514
0uM	0.0250321	0.00100128
0uM	0.0120154	0.0290372
0uM	0.00200257	0.00801027
0uM	0.014018	0.0260334
0uM	0.0350449	0.00801027
0uM	0.0180231	0.0190244
0uM	0.0380488	0.0130167
0uM	0.0150193	0.0320411
0uM	0.0120154	0.0270347
0uM	0.0180231	0.0160205
0uM	0.0150193	0.00801027
0uM	0.0190244	0.0130167
0uM	0.00901155	0.00300385
0uM	0.0180231	0.0180231
0uM	0.0120154	0.00901155
0uM	0.014018	0.0390501
0uM	0.0120154	0.0120154
0uM	0.0100128	0.00500642
0uM	0.0430552	0.00700899
0uM	0.0110141	0.0170218
0uM	0.00901155	0.00300385
0uM	0.00400514	0.0170218
0uM	0.0100128	0.00400514
0uM	0.00500642	0.0060077
0uM	0.00901155	0.00700899
0uM	0.0220282	0.014018
0uM	0.0170218	0.0060077
0uM	0.0060077	0.0220282
0uM	0.0410526	0.0390501
0uM	0.0060077	0.00801027
0uM	0.0480616	0.0130167
0uM	0.0100128	0.00200257
0uM	0.0310398	0.00901155
0uM	0.014018	0.00500642
0uM	0.00300385	0.0420539
0uM	0.0500642	0.0470603
0uM	0.00300385	0.0110141
0uM	0.0350449	0.00200257
0uM	0.0280359	0.00400514
0uM	0.00300385	0.0200257
0uM	0.0370475	0.00801027
0uM	0.0110141	0.00700899
0uM	0.0200257	0.00901155
0uM	0.00801027	0.0270347
0uM	0.0360462	0.0280359
0uM	0.0150193	0.0240308
0uM	0.0320411	0.0120154
0uM	0.00700899	0.00300385
0uM	0.0280359	0.00901155
0uM	0.0250321	0.00200257
0uM	0.0220282	0.0060077
0uM	0.0230295	0.0380488
0uM	0.00901155	0.00200257
0uM	0.00300385	0.00801027
0uM	0.0110141	0.014018
0uM	0.00801027	0.0220282
0uM	0.0130167	0.0330424
0uM	0.118151	0.021027
0uM	0.0060077	0.00500642
0uM	0.0230295	0.0380488
0uM	0.00200257	0.00700899
0uM	0.0200257	0.0310398
0uM	0.00300385	0.00801027
0uM	0.00200257	0.00300385
0uM	0.0280359	0.00400514
0uM	0.00300385	0.00200257
0uM	0.0060077	0.00400514
0uM	0.0420539	0.0310398
0uM	0.0230295	0.0150193
0uM	0.0180231	0.0240308
0uM	0.0150193	0.00500642
0uM	0.0260334	0.00400514
0uM	0.00300385	0.067086
0uM	0.0320411	0.0130167
0uM	0.00801027	0.00700899
0uM	0.0130167	0.0060077
0uM	0.0060077	0.0190244
0uM	0.00700899	0.00500642
0uM	0.00801027	0.0110141
0uM	0.0250321	0.0150193
0uM	0.00901155	0.00200257
0uM	0.014018	0.0250321
0uM	0.00901155	0.0100128
0uM	0.0260334	0.00200257
0uM	0.021027	0.00200257
0uM	0.00200257	0.00200257
0uM	0.00400514	0.0060077
0uM	0.00200257	0.0340437
0uM	0.0230295	0.014018
0uM	0.0260334	0.00300385
0uM	0.0300385	0.0110141
0uM	0.0160205	0.00801027
0uM	0.00400514	0.00400514
0uM	0.00700899	0.00200257
0uM	0.00901155	0.0060077
0uM	0.0270347	0.0220282
0uM	0.0270347	0.0240308
0uM	0.00901155	0.00801027
0uM	0.0130167	0.00801027
0uM	0.0380488	0.0160205
0uM	0.0130167	0.00200257
0uM	0.0500642	0.0220282
0uM	0.00500642	0.0340437
0uM	0.0190244	0.00901155
0uM	0.00200257	0.00700899
0uM	0.00500642	0.0100128
0uM	0.060077	0.00300385
0uM	0.00400514	0.0360462
0uM	0.0300385	0.0290372
0uM	0.0110141	0.0160205
0uM	0.00200257	0.0060077
0uM	0.021027	0.0060077
0uM	0.00901155	0.0250321
0uM	0.0290372	0.0060077
0uM	0.0450578	0.00300385
0uM	0.00200257	0.00801027
0uM	0.0130167	0.0060077
0uM	0.0190244	0.0060077
0uM	0.0060077	0.0100128
0uM	0.0270347	0.00901155
0uM	0.00200257	0.0110141
0uM	0.0590757	0.0290372
0uM	0.0110141	0.0150193
0uM	0.00500642	0.00500642
0uM	0.0060077	0.00100128
0uM	0.00901155	0.0220282
0uM	0.0310398	0.00500642
0uM	0.0220282	0.0230295
0uM	0.0250321	0.0120154
0uM	0.00400514	0.0120154
0uM	0.00801027	0.0220282
0uM	0.0170218	0.0280359
0uM	0.00500642	0.00200257
0uM	0.0480616	0.00400514
0uM	0.00300385	0.0170218
0uM	0.0470603	0.0300385
0uM	0.00700899	0.0190244
0uM	0.00700899	0.00400514
0uM	0.014018	0.0190244
0uM	0.0330424	0.00200257
0uM	0.074095	0.014018
0uM	0.0060077	0.0240308
0uM	0.0120154	0.00901155
0uM	0.0130167	0.00700899
0uM	0.00300385	0.014018
0uM	0.0110141	0.00400514
0uM	0.0240308	0.0230295
0uM	0.0300385	0.0430552
0uM	0.0200257	0.0060077
0uM	0.00700899	0.00901155
0uM	0.0110141	0.00200257
0uM	0.0150193	0.0180231
0uM	0.0340437	0.00400514
0uM	0.00700899	0.00200257
0uM	0.0360462	0.0170218
0uM	0.0570732	0.00801027
0uM	0.00300385	0.0220282
0uM	0.0110141	0.00300385
0uM	0.00901155	0.0100128
0uM	0.0100128	0.0150193
0uM	0.0280359	0.021027
0uM	0.0250321	0.0170218
0uM	0.0170218	0.0150193
0uM	0.00200257	0.0410526
0uM	0.0150193	0.0200257
0uM	0.0220282	0.00300385
0uM	0.0270347	0.0150193
0uM	0.0330424	0.0270347
0uM	0.0100128	0.00801027
0uM	0.0490629	0.00300385
0uM	0.0230295	0.0320411
0uM	0.0230295	0.0360462
0uM	0.00700899	0.0060077
0uM	0.0380488	0.00700899
0uM	0.00300385	0.0380488
0uM	0.0370475	0.0250321
0uM	0.0180231	0.0270347
0uM	0.0190244	0.0160205
0uM	0.00500642	0.00100128
0uM	0.0270347	0.0220282
0uM	0.00300385	0.0230295
0uM	0.0360462	0.00200257
0uM	0.014018	0.00901155
0uM	0.00801027	0.0110141
0uM	0.021027	0.00400514
0uM	0.00200257	0.00300385
0uM	0.00700899	0.0260334
0uM	0.0220282	0.00901155
0uM	0.0660847	0.00500642
0uM	0.0310398	0.0060077
0uM	0.0640822	0.00200257
0uM	0.0220282	0.0120154
0uM	0.0170218	0.0180231
0uM	0.0120154	0.0230295
0uM	0.00200257	0.00801027
0uM	0.0390501	0.00500642
0uM	0.014018	0.0110141
0uM	0.00200257	0.0220282
0uM	0.0200257	0.0060077
0uM	0.00500642	0.00300385
0uM	0.0110141	0.00700899
0uM	0.00901155	0.00500642
0uM	0.00300385	0.0110141
0uM	0.00500642	0.00300385
0uM	0.00400514	0.0300385
0uM	0.00400514	0.0160205
0uM	0.0100128	0.00500642
0uM	0.014018	0.0290372
0uM	0.0130167	0.014018
0uM	0.0370475	0.00901155
0uM	0.0150193	0.0270347
0uM	0.0430552	0.0060077
0uM	0.0110141	0.0160205
0uM	0.0791014	0.0130167
0uM	0.0700899	0.00500642
0uM	0.0370475	0.00200257
0uM	0.0410526	0.0280359
0uM	0.0110141	0.0360462
0uM	0.00300385	0.00500642
0uM	0.00300385	0.00300385
0uM	0.00200257	0.0230295
0uM	0.0150193	0.00500642
0uM	0.00200257	0.021027
0uM	0.0240308	0.0290372
0uM	0.0320411	0.0370475
0uM	0.0270347	0.00801027
0uM	0.00801027	0.0060077
0uM	0.0901155	0.0120154
0uM	0.0120154	0.0380488
0uM	0.0120154	0.00300385
0uM	0.0260334	0.0420539
0uM	0.0200257	0.0200257
0uM	0.0540693	0.0110141
0uM	0.00300385	0.021027
0uM	0.0190244	0.0110141
0uM	0.0120154	0.0160205
0uM	0.021027	0.0150193
0uM	0.0680873	0.00200257
0uM	0.0120154	0.014018
0uM	0.0430552	0.0310398
0uM	0.0170218	0.00500642
0uM	0.00200257	0.0200257
0uM	0.0120154	0.00300385
0uM	0.00801027	0.0120154
0uM	0.021027	0.00500642
0uM	0.0490629	0.00801027
0uM	0.0110141	0.00700899
0uM	0.021027	0.00700899
0uM	0.00200257	0.00801027
0uM	0.0150193	0.00801027
0uM	0.00700899	0.00300385
0uM	0.00901155	0.0060077
0uM	0.0100128	0.00300385
0uM	0.00200257	0.0420539
0uM	0.0110141	0.014018
0uM	0.00200257	0.0160205
0uM	0.0160205	0.0560719
0uM	0.0100128	0.0100128
0uM	0.00400514	0.0350449
0uM	0.0220282	0.021027
0uM	0.0370475	0.0120154
0uM	0.0190244	0.0390501
0uM	0.0180231	0.0180231
0uM	0.00300385	0.0250321
0uM	0.0130167	0.00100128
0uM	0.0390501	0.0100128
0uM	0.0400514	0.014018
0uM	0.0120154	0.00200257
0uM	0.021027	0.00400514
0uM	0.00901155	0.0060077
0uM	0.0190244	0.0320411
0uM	0.0460591	0.0060077
0uM	0.0340437	0.00801027
0uM	0.0350449	0.00500642
0uM	0.0310398	0.0410526
0uM	0.0590757	0.00400514
0uM	0.00300385	0.0150193
0uM	0.0130167	0.00901155
0uM	0.0150193	0.00400514
0uM	0.0170218	0.0060077
0uM	0.0160205	0.00400514
0uM	0.0230295	0.0100128
0uM	0.00801027	0.00400514
0uM	0.0300385	0.00400514
0uM	0.0060077	0.0120154
0uM	0.0130167	0.0380488
0uM	0.0400514	0.0280359
0uM	0.021027	0.0260334
0uM	0.0250321	0.00801027
0uM	0.0200257	0.0120154
0uM	0.0160205	0.0060077
0uM	0.0230295	0.00901155
0uM	0.00400514	0.014018
0uM	0.00400514	0.00200257
0uM	0.0250321	0.00700899
0uM	0.0190244	0.00300385
0uM	0.0360462	0.0110141
0uM	0.00901155	0.00300385
0uM	0.0180231	0.0100128
0uM	0.0200257	0.0120154
0uM	0.0510655	0.00901155
0uM	0.0240308	0.0060077
0uM	0.0170218	0.00500642
0uM	0.0120154	0.00100128
0uM	0.095122	0.00700899
0uM	0.0200257	0.0190244
0uM	0.00500642	0.00200257
0uM	0.00400514	0.0060077
0uM	0.00200257	0.0310398
0uM	0.00100128	0.00500642
0uM	0.00400514	0.0130167
0uM	0.0430552	0.0180231
0uM	0.0180231	0.00700899
0uM	0.0160205	0.021027
0uM	0.0180231	0.0230295
0uM	0.0150193	0.0130167
0uM	0.00200257	0.0130167
0uM	0.00100128	0.0250321
0uM	0.0130167	0.0150193
0uM	0.0340437	0.00200257
0uM	0.0160205	0.0060077
0uM	0.00500642	0.00400514
0uM	0.0120154	0.00700899
0uM	0.0310398	0.021027
0uM	0.00700899	0.00700899
0uM	0.0120154	0.0100128
0uM	0.0110141	0.00500642
0uM	0.00801027	0.0130167
0uM	0.00901155	0.00700899
0uM	0.0660847	0.00700899
0uM	0.0130167	0.00700899
0uM	0.0130167	0.00400514
0uM	0.00200257	0.00200257
0uM	0.0150193	0.00200257
0uM	0.00700899	0.00300385
0uM	0.00901155	0.0270347
0uM	0.00500642	0.0060077
0uM	0.0360462	0.0120154
0uM	0.0360462	0.0260334
0uM	0.00200257	0.00300385
0uM	0.0100128	0.0170218
0uM	0.00300385	0.0350449
0uM	0.0510655	0.00300385
0uM	0.00100128	0.00801027
0uM	0.00300385	0.00500642
0uM	0.00801027	0.00200257
0uM	0.0110141	0.0250321
0uM	0.021027	0.014018
0uM	0.0180231	0.0120154
0uM	0.0160205	0.00300385
0uM	0.00300385	0.00300385
0uM	0.0060077	0.00700899
0uM	0.0560719	0.00801027
0uM	0.00200257	0.00300385
0uM	0.060077	0.00500642
0uM	0.0330424	0.021027
0uM	0.0160205	0.0200257
0uM	0.00801027	0.00500642
0uM	0.0130167	0.00500642
0uM	0.0420539	0.00400514
0uM	0.0310398	0.00801027
0uM	0.0180231	0.00901155
0uM	0.00801027	0.0320411
0uM	0.0560719	0.00100128
0uM	0.0150193	0.00300385
0uM	0.0510655	0.0060077
0uM	0.00300385	0.00901155
0uM	0.0700899	0.00400514
0uM	0.0120154	0.014018
0uM	0.0260334	0.0060077
0uM	0.0200257	0.00700899
0uM	0.00700899	0.00200257
0uM	0.0110141	0.0130167
0uM	0.00200257	0.0170218
0uM	0.0260334	0.0280359
0uM	0.00400514	0.0150193
0uM	0.0100128	0.00500642
0uM	0.00300385	0.0400514
0uM	0.0540693	0.00300385
0uM	0.0100128	0.00400514
0uM	0.0150193	0.0230295
0uM	0.0240308	0.0190244
0uM	0.00200257	0.00901155
0uM	0.00200257	0.00400514
0uM	0.014018	0.0220282
0uM	0.0230295	0.0180231
0uM	0.00801027	0.00200257
0uM	0.0440565	0.0120154
0uM	0.00400514	0.00801027
0uM	0.00901155	0.0060077
0uM	0.0160205	0.0310398
0uM	0.00901155	0.00801027
0uM	0.0120154	0.00500642
0uM	0.0200257	0.0130167
0uM	0.0060077	0.0470603
0uM	0.0180231	0.0100128
0uM	0.00300385	0.014018
0uM	0.0380488	0.0100128
0uM	0.0750963	0.00300385
0uM	0.00200257	0.0170218
0uM	0.0260334	0.00801027
0uM	0.021027	0.0170218
0uM	0.0180231	0.00801027
0uM	0.00700899	0.00200257
0uM	0.0130167	0.0170218
0uM	0.00400514	0.00901155
0uM	0.0120154	0.0100128
0uM	0.0110141	0.00901155
0uM	0.00700899	0.0160205
0uM	0.00100128	0.014018
0uM	0.0130167	0.014018
0uM	0.00700899	0.0240308
0uM	0.00500642	0.0240308
0uM	0.0170218	0.0180231
0uM	0.0260334	0.00700899
0uM	0.00901155	0.00200257
0uM	0.00500642	0.0150193
0uM	0.00801027	0.00901155
0uM	0.00300385	0.0130167
0uM	0.0350449	0.00901155
0uM	0.060077	0.014018
0uM	0.143184	0.00200257
0uM	0.0250321	0.00801027
0uM	0.0340437	0.0150193
0uM	0.0160205	0.014018
0uM	0.00801027	0.0230295
0uM	0.0120154	0.0100128
0uM	0.0330424	0.014018
0uM	0.00801027	0.014018
0uM	0.00200257	0.00400514
0uM	0.0110141	0.0150193
0uM	0.0380488	0.00901155
0uM	0.0200257	0.0160205
0uM	0.0060077	0.00300385
0uM	0.0190244	0.0060077
0uM	0.0170218	0.0120154
0uM	0.00300385	0.00801027
0uM	0.0120154	0.00500642
0uM	0.0240308	0.0060077
0uM	0.0410526	0.00200257
0uM	0.00400514	0.0190244
0uM	0.0470603	0.00100128
0uM	0.0220282	0.0120154
0uM	0.0130167	0.0450578
0uM	0.0230295	0.00901155
0uM	0.00300385	0.00200257
0uM	0.00300385	0.0150193
0uM	0.00901155	0.0160205
0uM	0.00801027	0.00801027
0uM	0.0130167	0.00901155
0uM	0.0690886	0.0060077
0uM	0.0370475	0.0100128
0uM	0.0240308	0.00700899
0uM	0.0350449	0.014018
0uM	0.0230295	0.0170218
0uM	0.00400514	0.0110141
0uM	0.00300385	0.00500642
0uM	0.00801027	0.0350449
0uM	0.0520668	0.00700899
0uM	0.0270347	0.00700899
0uM	0.0410526	0.00200257
0uM	0.0350449	0.0280359
0uM	0.0560719	0.00901155
0uM	0.00700899	0.00200257
0uM	0.00801027	0.0060077
0uM	0.0560719	0.00300385
0uM	0.00300385	0.00200257
0uM	0.0150193	0.00400514
0uM	0.00400514	0.0130167
0uM	0.0250321	0.0130167
0uM	0.00100128	0.00200257
0uM	0.0610783	0.0180231
0uM	0.0110141	0.0240308
0uM	0.0200257	0.0060077
0uM	0.0100128	0.0130167
0uM	0.0540693	0.0180231
0uM	0.00901155	0.0060077
0uM	0.0120154	0.00901155
0uM	0.0190244	0.0260334
0uM	0.0270347	0.00400514
0uM	0.0290372	0.00200257
0uM	0.00300385	0.0120154
0uM	0.0230295	0.021027
0uM	0.0300385	0.00500642
0uM	0.00300385	0.081104
0uM	0.00400514	0.014018
0uM	0.0150193	0.00400514
0uM	0.00901155	0.0160205
0uM	0.0270347	0.0150193
0uM	0.00400514	0.0170218
0uM	0.00200257	0.00300385
0uM	0.0150193	0.0520668
0uM	0.00801027	0.00200257
0uM	0.00400514	0.0290372
0uM	0.0200257	0.00500642
0uM	0.0060077	0.0300385
0uM	0.0290372	0.00700899
0uM	0.0250321	0.00901155
0uM	0.00500642	0.00200257
0uM	0.00200257	0.00901155
0uM	0.0310398	0.014018
0uM	0.0060077	0.0110141
0uM	0.00200257	0.0280359
0uM	0.00400514	0.00901155
0uM	0.00300385	0.0280359
0uM	0.0330424	0.00400514
0uM	0.0200257	0.00400514
0uM	0.0570732	0.00400514
0uM	0.0380488	0.00400514
0uM	0.00300385	0.0520668
0uM	0.0170218	0.0100128
0uM	0.0981258	0.00300385
0uM	0.0310398	0.0370475
0uM	0.00901155	0.00400514
0uM	0.0320411	0.0230295
0uM	0.0130167	0.0330424
0uM	0.0200257	0.0110141
0uM	0.0060077	0.00901155
0uM	0.021027	0.00400514
0uM	0.00200257	0.00901155
0uM	0.081104	0.00400514
0uM	0.00300385	0.0130167
0uM	0.0390501	0.014018
0uM	0.00400514	0.0130167
0uM	0.0120154	0.00500642
0uM	0.0060077	0.0310398
0uM	0.0130167	0.0150193
0uM	0.00801027	0.0180231
0uM	0.0370475	0.0110141
0uM	0.00500642	0.00901155
0uM	0.0340437	0.00200257
0uM	0.0220282	0.0100128
0uM	0.0230295	0.00500642
0uM	0.0250321	0.00400514
0uM	0.00801027	0.0060077
0uM	0.0120154	0.014018
0uM	0.00500642	0.0060077
0uM	0.0150193	0.00801027
0uM	0.00700899	0.0190244
0uM	0.0130167	0.00801027
0uM	0.0360462	0.0250321
0uM	0.0110141	0.0100128
0uM	0.00200257	0.0240308
0uM	0.021027	0.00300385
0uM	0.00400514	0.021027
0uM	0.0310398	0.00700899
0uM	0.0130167	0.00400514
0uM	0.0240308	0.00200257
0uM	0.00100128	0.0240308
0uM	0.0060077	0.00200257
0uM	0.0110141	0.0060077
0uM	0.00300385	0.00400514
0uM	0.014018	0.00200257
0uM	0.014018	0.0270347
0uM	0.0120154	0.0100128
0uM	0.0240308	0.00300385
0uM	0.0060077	0.0350449
0uM	0.014018	0.0060077
0uM	0.0100128	0.00801027
0uM	0.0150193	0.0130167
0uM	0.0360462	0.0150193
0uM	0.0220282	0.014018
0uM	0.074095	0.00300385
0uM	0.014018	0.0150193
0uM	0.0100128	0.0480616
0uM	0.0190244	0.00700899
0uM	0.00901155	0.021027
0uM	0.0060077	0.0150193
0uM	0.014018	0.00400514
0uM	0.00300385	0.00801027
0uM	0.00700899	0.0120154
0uM	0.0490629	0.00700899
0uM	0.0200257	0.0100128
0uM	0.0160205	0.014018
0uM	0.00500642	0.00801027
0uM	0.00500642	0.014018
0uM	0.00400514	0.00801027
0uM	0.0430552	0.00400514
0uM	0.00300385	0.0270347
0uM	0.00400514	0.00901155
0uM	0.00400514	0.0160205
0uM	0.00300385	0.0160205
0uM	0.0220282	0.0220282
0uM	0.014018	0.00801027
0uM	0.00400514	0.00200257
0uM	0.00300385	0.00801027
0uM	0.0180231	0.00400514
0uM	0.00500642	0.00500642
0uM	0.00200257	0.0060077
0uM	0.00300385	0.00500642
0uM	0.0060077	0.00500642
0uM	0.0130167	0.0150193
0uM	0.00500642	0.00300385
0uM	0.00700899	0.00400514
0uM	0.00700899	0.0120154
0uM	0.00200257	0.00500642
0uM	0.0130167	0.00500642
0uM	0.021027	0.00300385
0uM	0.00300385	0.00700899
0uM	0.00700899	0.00300385
0uM	0.021027	0.00901155
0uM	0.0200257	0.0130167
0uM	0.00300385	0.0240308
0uM	0.0060077	0.0300385
0uM	0.0410526	0.00400514
0uM	0.00700899	0.0380488
0uM	0.00700899	0.00901155
0uM	0.0500642	0.0100128
0uM	0.0350449	0.014018
0uM	0.0120154	0.00500642
0uM	0.00300385	0.0100128
0uM	0.00700899	0.00100128
0uM	0.00400514	0.00700899
0uM	0.014018	0.00901155
0uM	0.00500642	0.0260334
0uM	0.0520668	0.021027
0uM	0.0490629	0.0110141
0uM	0.00500642	0.014018
0uM	0.0060077	0.00200257
0uM	0.0831066	0.0130167
0uM	0.0310398	0.014018
0uM	0.0120154	0.00300385
0uM	0.00300385	0.0110141
0uM	0.0180231	0.00801027
0uM	0.00200257	0.00700899
0uM	0.0410526	0.00801027
0uM	0.0100128	0.0300385
0uM	0.00400514	0.014018
0uM	0.0130167	0.00400514
0uM	0.00901155	0.0330424
0uM	0.0170218	0.0120154
0uM	0.0160205	0.0060077
0uM	0.00700899	0.00400514
0uM	0.00500642	0.0110141
0uM	0.0690886	0.0150193
0uM	0.00901155	0.00300385
0uM	0.0110141	0.0220282
0uM	0.00500642	0.0060077
0uM	0.0310398	0.0350449
0uM	0.0180231	0.0060077
0uM	0.0821053	0.00100128
0uM	0.00500642	0.0310398
0uM	0.0060077	0.00200257
0uM	0.0200257	0.0120154
0uM	0.0260334	0.00901155
0uM	0.00901155	0.00300385
0uM	0.0400514	0.014018
0uM	0.0130167	0.0130167
0uM	0.0280359	0.0100128
0uM	0.0100128	0.0100128
0uM	0.0360462	0.0170218
0uM	0.0320411	0.014018
0uM	0.0170218	0.0180231
0uM	0.0100128	0.00801027
0uM	0.0320411	0.00500642
0uM	0.00700899	0.00200257
0uM	0.00901155	0.0150193
0uM	0.0110141	0.00500642
0uM	0.0120154	0.00700899
0uM	0.0330424	0.0110141
0uM	0.0310398	0.00901155
0uM	0.00500642	0.0150193
0uM	0.0130167	0.00400514
0uM	0.0110141	0.00200257
0uM	0.00200257	0.00200257
0uM	0.0100128	0.00700899
0uM	0.0540693	0.00801027
0uM	0.0520668	0.0060077
0uM	0.00801027	0.00400514
0uM	0.0160205	0.00400514
0uM	0.0100128	0.00300385
0uM	0.0770989	0.0180231
0uM	0.0150193	0.00500642
0uM	0.00700899	0.0170218
0uM	0.00400514	0.00200257
0uM	0.0200257	0.00300385
0uM	0.0300385	0.00500642
0uM	0.0280359	0.0190244
0uM	0.0100128	0.0200257
0uM	0.0490629	0.00801027
0uM	0.0180231	0.00200257
0uM	0.00801027	0.00400514
0uM	0.0470603	0.0100128
0uM	0.0470603	0.00400514
0uM	0.0280359	0.0130167
0uM	0.0400514	0.00300385
0uM	0.00901155	0.0100128
0uM	0.0170218	0.00901155
0uM	0.0330424	0.0100128
0uM	0.014018	0.053068
0uM	0.0560719	0.00200257
0uM	0.0110141	0.0110141
0uM	0.0320411	0.021027
0uM	0.0250321	0.00200257
0uM	0.021027	0.00901155
0uM	0.0410526	0.00500642
0uM	0.0060077	0.0110141
0uM	0.0230295	0.021027
0uM	0.0680873	0.0100128
0uM	0.00901155	0.0060077
0uM	0.0160205	0.00500642
0uM	0.00400514	0.0180231
0uM	0.00400514	0.00700899
0uM	0.0370475	0.00400514
0uM	0.00901155	0.00400514
0uM	0.0390501	0.00700899
0uM	0.0240308	0.0190244
0uM	0.0500642	0.0060077
0uM	0.0250321	0.0100128
0uM	0.00400514	0.00300385
0uM	0.0340437	0.00300385
0uM	0.0700899	0.0150193
0uM	0.0100128	0.014018
0uM	0.00200257	0.00400514
0uM	0.00300385	0.00700899
0uM	0.021027	0.00400514
0uM	0.0110141	0.00400514
0uM	0.00100128	0.00400514
0uM	0.0240308	0.0120154
0uM	0.00901155	0.0320411
0uM	0.00801027	0.0130167
0uM	0.0700899	0.014018
0uM	0.0170218	0.0170218
0uM	0.00400514	0.0170218
0uM	0.00400514	0.00500642
0uM	0.0170218	0.0130167
0uM	0.0060077	0.0220282
0uM	0.0300385	0.00801027
0uM	0.0390501	0.0560719
0uM	0.0190244	0.00901155
0uM	0.021027	0.00901155
0uM	0.0150193	0.0230295
0uM	0.0120154	0.0150193
0uM	0.0440565	0.0260334
0uM	0.0150193	0.014018
0uM	0.0100128	0.0060077
0uM	0.0380488	0.0190244
0uM	0.0100128	0.00200257
0uM	0.0490629	0.0300385
0uM	0.00700899	0.00200257
0uM	0.0330424	0.00700899
0uM	0.0120154	0.00100128
0uM	0.0110141	0.0160205
0uM	0.00400514	0.0260334
0uM	0.00300385	0.00500642
0uM	0.0821053	0.0060077
0uM	0.00200257	0.00700899
0uM	0.00901155	0.00200257
0uM	0.0320411	0.00500642
0uM	0.0440565	0.0200257
0uM	0.00100128	0.00500642
0uM	0.0240308	0.00801027
0uM	0.0250321	0.0260334
0uM	0.00500642	0.0150193
0uM	0.0060077	0.0060077
0uM	0.0150193	0.0060077
0uM	0.0100128	0.00200257
0uM	0.00300385	0.0360462
0uM	0.0230295	0.0260334
0uM	0.0520668	0.00700899
0uM	0.00500642	0.0060077
0uM	0.0290372	0.053068
0uM	0.0320411	0.0290372
0uM	0.014018	0.0110141
0uM	0.0150193	0.00200257
0uM	0.00400514	0.0170218
0uM	0.00500642	0.00300385
0uM	0.0270347	0.00200257
0uM	0.00400514	0.0130167
0uM	0.00801027	0.00300385
0uM	0.0340437	0.0370475
0uM	0.0440565	0.0440565
0uM	0.0360462	0.00200257
0uM	0.00400514	0.0060077
0uM	0.0270347	0.00400514
0uM	0.0120154	0.0230295
0uM	0.0240308	0.00700899
0uM	0.014018	0.0100128
0uM	0.0160205	0.00700899
0uM	0.00700899	0.0190244
0uM	0.0100128	0.00300385
0uM	0.00300385	0.0120154
0uM	0.0160205	0.0340437
0uM	0.0110141	0.0120154
0uM	0.0320411	0.0160205
0uM	0.0150193	0.00700899
0uM	0.00500642	0.00400514
0uM	0.0120154	0.00901155
0uM	0.0330424	0.00500642
0uM	0.0360462	0.00400514
0uM	0.00700899	0.0200257
0uM	0.00200257	0.00901155
0uM	0.0110141	0.00700899
0uM	0.0100128	0.0180231
0uM	0.00500642	0.00300385
0uM	0.0100128	0.00300385
0uM	0.0250321	0.00300385
0uM	0.0230295	0.00500642
0uM	0.0220282	0.00300385
0uM	0.0120154	0.0180231
0uM	0.0120154	0.00300385
0uM	0.0110141	0.00801027
0uM	0.0460591	0.0130167
0uM	0.00300385	0.00300385
0uM	0.0160205	0.0110141
0uM	0.0380488	0.0220282
0uM	0.0160205	0.0110141
0uM	0.0570732	0.00700899
0uM	0.0120154	0.00100128
0uM	0.0230295	0.00200257
0uM	0.0130167	0.00500642
0uM	0.00200257	0.0100128
0uM	0.00200257	0.0100128
0uM	0.00901155	0.0180231
0uM	0.00901155	0.014018
0uM	0.0110141	0.00700899
0uM	0.0190244	0.0100128
0uM	0.00901155	0.00700899
0uM	0.0190244	0.0180231
0uM	0.0760976	0.00801027
0uM	0.0190244	0.00901155
0uM	0.0100128	0.0200257
0uM	0.014018	0.0110141
0uM	0.00400514	0.00901155
0uM	0.00200257	0.0160205
0uM	0.121155	0.00500642
0uM	0.0220282	0.021027
0uM	0.0200257	0.0120154
0uM	0.0100128	0.00300385
0uM	0.0110141	0.00200257
0uM	0.0380488	0.00200257
0uM	0.00901155	0.00200257
0uM	0.0410526	0.0230295
0uM	0.0130167	0.0250321
0uM	0.00801027	0.00500642
0uM	0.00500642	0.00700899
0uM	0.00300385	0.00200257
0uM	0.00300385	0.00801027
0uM	0.00700899	0.0230295
0uM	0.0791014	0.0130167
0uM	0.00700899	0.00700899
0uM	0.00200257	0.00400514
0uM	0.0100128	0.0240308
0uM	0.0320411	0.00700899
0uM	0.00901155	0.0060077
0uM	0.00300385	0.00801027
0uM	0.0130167	0.0300385
0uM	0.131168	0.00400514
0uM	0.00200257	0.00700899
0uM	0.0330424	0.0100128
0uM	0.0380488	0.00400514
0uM	0.021027	0.0200257
0uM	0.0220282	0.00400514
0uM	0.0200257	0.00300385
0uM	0.095122	0.0150193
0uM	0.014018	0.0200257
0uM	0.0440565	0.00400514
0uM	0.0370475	0.00400514
0uM	0.0100128	0.0230295
0uM	0.00400514	0.0440565
0uM	0.00500642	0.0120154
0uM	0.0120154	0.0100128
0uM	0.0100128	0.0200257
0uM	0.00700899	0.0160205
0uM	0.0630809	0.0100128
0uM	0.00400514	0.00801027
0uM	0.0120154	0.00700899
0uM	0.0420539	0.00700899
0uM	0.0100128	0.00200257
0uM	0.0620796	0.0110141
0uM	0.00300385	0.00400514
0uM	0.0100128	0.0390501
0uM	0.00801027	0.00300385
0uM	0.0060077	0.0290372
0uM	0.0110141	0.00500642
0uM	0.00700899	0.00700899
0uM	0.0270347	0.0320411
0uM	0.014018	0.00300385
0uM	0.0180231	0.00500642
0uM	0.00700899	0.0130167
0uM	0.0150193	0.00100128
0uM	0.0871117	0.0270347
0uM	0.0110141	0.00300385
0uM	0.0160205	0.0370475
0uM	0.0180231	0.00700899
0uM	0.00400514	0.0170218
0uM	0.00901155	0.0750963
0uM	0.00300385	0.00901155
0uM	0.00300385	0.00500642
0uM	0.014018	0.0260334
0uM	0.0400514	0.0300385
0uM	0.0730937	0.0410526
0uM	0.014018	0.0370475
0uM	0.0230295	0.00500642
0uM	0.00500642	0.0200257
0uM	0.00700899	0.0060077
0uM	0.0150193	0.00801027
0uM	0.0110141	0.00901155
0uM	0.00801027	0.0060077
0uM	0.0380488	0.00300385
0uM	0.021027	0.0130167
0uM	0.0250321	0.0060077
0uM	0.0941207	0.00300385
0uM	0.00801027	0.00200257
0uM	0.0160205	0.0490629
0uM	0.00200257	0.0250321
0uM	0.0240308	0.00300385
0uM	0.0130167	0.0220282
0uM	0.0130167	0.0260334
0uM	0.0290372	0.0200257
0uM	0.0060077	0.0060077
0uM	0.00901155	0.021027
0uM	0.014018	0.0130167
0uM	0.0200257	0.0100128
0uM	0.0280359	0.00200257
0uM	0.0270347	0.00300385
0uM	0.0200257	0.00300385
0uM	0.0270347	0.0170218
0uM	0.0060077	0.0060077
0uM	0.00700899	0.0490629
0uM	0.00901155	0.0100128
0uM	0.00801027	0.00801027
0uM	0.0100128	0.0350449
0uM	0.0440565	0.00200257
0uM	0.00400514	0.00801027
0uM	0.0060077	0.00200257
0uM	0.00700899	0.014018
0uM	0.0110141	0.021027
0uM	0.0060077	0.0380488
0uM	0.00100128	0.0260334
0uM	0.0160205	0.0150193
0uM	0.0450578	0.0060077
0uM	0.0230295	0.00400514
0uM	0.00200257	0.0100128
0uM	0.0170218	0.0170218
0uM	0.0280359	0.0200257
0uM	0.00400514	0.00300385
0uM	0.0120154	0.00200257
0uM	0.0430552	0.0400514
0uM	0.0170218	0.0160205
0uM	0.00100128	0.00500642
0uM	0.00801027	0.00500642
0uM	0.021027	0.00300385
0uM	0.0110141	0.0260334
0uM	0.0390501	0.0420539
0uM	0.00700899	0.00500642
0uM	0.0550706	0.0120154
0uM	0.0120154	0.0160205
0uM	0.00400514	0.00500642
0uM	0.00500642	0.0130167
0uM	0.014018	0.00400514
0uM	0.00200257	0.0060077
0uM	0.0460591	0.014018
0uM	0.00801027	0.0110141
0uM	0.00801027	0.0190244
0uM	0.00700899	0.0150193
0uM	0.014018	0.00400514
0uM	0.0250321	0.0060077
0uM	0.0470603	0.0230295
0uM	0.00700899	0.0100128
0uM	0.0110141	0.00801027
0uM	0.00400514	0.0110141
0uM	0.0130167	0.00400514
0uM	0.0851091	0.0220282
0uM	0.00500642	0.00300385
0uM	0.00200257	0.0340437
0uM	0.0060077	0.00500642
0uM	0.0570732	0.0170218
0uM	0.0100128	0.00801027
0uM	0.0380488	0.0150193
0uM	0.00500642	0.0250321
0uM	0.0760976	0.00901155
0uM	0.0460591	0.00300385
0uM	0.00500642	0.00801027
0uM	0.021027	0.0200257
0uM	0.0610783	0.00200257
0uM	0.0430552	0.0190244
0uM	0.00700899	0.00700899
0uM	0.00500642	0.014018
0uM	0.00901155	0.00901155
0uM	0.0150193	0.0110141
0uM	0.0100128	0.0170218
0uM	0.014018	0.0220282
0uM	0.0170218	0.0260334
0uM	0.0260334	0.00300385
0uM	0.00400514	0.0200257
0uM	0.0350449	0.00700899
0uM	0.0150193	0.00300385
0uM	0.00400514	0.0230295
0uM	0.00300385	0.00300385
0uM	0.0200257	0.00200257
0uM	0.0230295	0.00801027
0uM	0.0110141	0.0370475
0uM	0.0110141	0.0120154
0uM	0.0400514	0.0060077
0uM	0.0490629	0.00500642
0uM	0.0200257	0.0160205
0uM	0.0170218	0.0260334
0uM	0.0750963	0.00300385
0uM	0.0120154	0.00200257
0uM	0.0400514	0.0170218
0uM	0.0100128	0.0290372
0uM	0.0360462	0.00300385
0uM	0.0200257	0.00901155
0uM	0.00400514	0.00300385
0uM	0.0160205	0.0110141
0uM	0.0060077	0.00801027
0uM	0.0370475	0.0060077
0uM	0.014018	0.00300385
0uM	0.0791014	0.0160205
0uM	0.0520668	0.00300385
0uM	0.00901155	0.0060077
0uM	0.0650834	0.00300385
0uM	0.0280359	0.0240308
0uM	0.0200257	0.00801027
0uM	0.00500642	0.0240308
0uM	0.0170218	0.0120154
0uM	0.0100128	0.0310398
0uM	0.0120154	0.00200257
0uM	0.0160205	0.00500642
0uM	0.0250321	0.0060077
0uM	0.0170218	0.0180231
0uM	0.00700899	0.00901155
0uM	0.00400514	0.00400514
0uM	0.0450578	0.00300385
0uM	0.0100128	0.00801027
0uM	0.0160205	0.0110141
0uM	0.0150193	0.0150193
0uM	0.00300385	0.00700899
0uM	0.00200257	0.00100128
0uM	0.0240308	0.00400514
0uM	0.0270347	0.00801027
0uM	0.0170218	0.00901155
0uM	0.0110141	0.00300385
0uM	0.0280359	0.00400514
0uM	0.00200257	0.0120154
0uM	0.00300385	0.0150193
0uM	0.0060077	0.00901155
0uM	0.0310398	0.00500642
0uM	0.0220282	0.00500642
0uM	0.0060077	0.0120154
0uM	0.00400514	0.021027
0uM	0.00500642	0.00400514
0uM	0.0110141	0.00700899
0uM	0.0290372	0.0190244
0uM	0.00700899	0.0110141
0uM	0.00200257	0.0260334
0uM	0.00300385	0.00801027
0uM	0.0120154	0.00400514
0uM	0.00500642	0.00200257
0uM	0.0280359	0.00200257
0uM	0.00400514	0.00200257
0uM	0.0280359	0.0260334
0uM	0.0320411	0.0120154
0uM	0.0120154	0.0240308
0uM	0.0350449	0.00200257
0uM	0.00700899	0.014018
0uM	0.0250321	0.0470603
0uM	0.00700899	0.0110141
0uM	0.0110141	0.00700899
0uM	0.0410526	0.0160205
0uM	0.0120154	0.00901155
0uM	0.0200257	0.0390501
0uM	0.0320411	0.00500642
0uM	0.0110141	0.0180231
0uM	0.060077	0.00901155
0uM	0.0270347	0.00700899
0uM	0.00901155	0.00801027
0uM	0.0260334	0.0250321
0uM	0.00801027	0.0120154
[truncated: 85,049 more rows]

## Sheet: 7-mer
Concentration	Topen (s)	Tclosed (s)
0.1uM	0.0146	0.00949
0.1uM	0.0073	0.03139
0.1uM	0.01241	0.04891
0.1uM	0.00657	0.00949
0.1uM	0.01606	0.01241
0.1uM	0.00146	0.00803
0.1uM	0.00657	0.00365
0.1uM	0.00803	0.01241
0.1uM	0.00438	0.01095
0.1uM	0.00365	0.00292
0.1uM	0.00511	0.00292
0.1uM	0.00511	0.01825
0.1uM	0.01095	0.01022
0.1uM	0.00438	0.00146
0.1uM	0.02117	0.01679
0.1uM	0.01095	0.01752
0.1uM	0.01095	0.00292
0.1uM	0.01241	0.00292
0.1uM	0.00146	0.00219
0.1uM	0.01606	0.00146
0.1uM	0.01095	0.00438
0.1uM	0.01095	0.00438
0.1uM	0.00949	0.0073
0.1uM	0.0073	0.01898
0.1uM	0.01022	0.01825
0.1uM	0.00365	0.01095
0.1uM	0.05329	0.00584
0.1uM	0.00219	0.04453
0.1uM	0.00365	0.02117
0.1uM	0.00365	0.05037
0.1uM	0.02993	0.01898
0.1uM	0.42632	0.00949
0.1uM	0.00438	0.00949
0.1uM	0.01095	0.01606
0.1uM	0.01241	0.00292
0.1uM	0.00146	0.0438
0.1uM	0.00219	0.00511
0.1uM	0.00876	0.00657
0.1uM	0.04599	0.04307
0.1uM	0.00365	0.02263
0.1uM	0.00365	0.02628
0.1uM	0.01533	0.01168
0.1uM	0.00365	0.01095
0.1uM	0.01752	0.00146
0.1uM	0.02044	0.00365
0.1uM	0.00438	0.04818
0.1uM	0.00219	0.00803
0.1uM	0.00511	0.00511
0.1uM	0.00219	0.02847
0.1uM	0.0292	0.00146
0.1uM	0.31755	0.00657
0.1uM	0.04745	0.00511
0.1uM	0.01095	0.01241
0.1uM	0.00219	0.03285
0.1uM	0.00584	0.00876
0.1uM	0.01314	0.00803
0.1uM	0.00876	0.03504
0.1uM	0.02628	0.00219
0.1uM	0.02336	0.00657
0.1uM	0.00657	0.00803
0.1uM	0.00657	0.05256
0.1uM	0.00219	0.00219
0.1uM	0.01095	0.02993
0.1uM	0.02044	0.01533
0.1uM	0.00657	0.00876
0.1uM	0.0146	0.00438
0.1uM	0.00219	0.00146
0.1uM	0.00146	0.00219
0.1uM	0.02993	0.00584
0.1uM	0.00876	0.00146
0.1uM	0.01314	0.00292
0.1uM	0.02774	0.00365
0.1uM	0.00657	0.0146
0.1uM	0.00219	0.02993
0.1uM	0.00584	0.01606
0.1uM	0.0073	0.01898
0.1uM	0.00292	0.03358
0.1uM	0.00511	0.0146
0.1uM	0.02555	0.05986
0.1uM	0.00657	0.01314
0.1uM	0.00146	0.00949
0.1uM	0.00438	0.01095
0.1uM	0.02044	0.00146
0.1uM	0.01095	0.0219
0.1uM	0.01533	0.03285
0.1uM	0.03504	0.00365
0.1uM	0.00657	0.00073
0.1uM	0.00292	0.00584
0.1uM	0.0219	0.02993
0.1uM	0.01022	0.02628
0.1uM	0.00365	0.00219
0.1uM	0.00219	0.02993
0.1uM	0.00292	0.01022
0.1uM	0.00803	0.00365
0.1uM	0.01898	0.01533
0.1uM	0.00073	0.00365
0.1uM	0.0292	0.00219
0.1uM	0.02628	0.00949
0.1uM	0.0219	0.0146
0.1uM	0.00292	0.01825
0.1uM	0.02847	0.02774
0.1uM	0.00219	0.00146
0.1uM	0.00511	0.00511
0.1uM	0.01825	0.00876
0.1uM	0.01971	0.01168
0.1uM	0.0146	0.0073
0.1uM	0.00219	0.00219
0.1uM	0.00365	0.08541
0.1uM	0.01095	0.00657
0.1uM	0.00584	0.02774
0.1uM	0.02336	0.00438
0.1uM	0.00949	0.02263
0.1uM	0.00511	0.00073
0.1uM	0.00146	0.00949
0.1uM	0.01241	0.00511
0.1uM	0.00292	0.02117
0.1uM	0.0073	0.01752
0.1uM	0.00146	0.0438
0.1uM	0.00584	0.03212
0.1uM	0.03796	0.00146
0.1uM	0.00146	0.00219
0.1uM	0.01606	0.01752
0.1uM	0.00803	0.03796
0.1uM	0.00876	0.00438
0.1uM	0.04964	0.00584
0.1uM	0.00803	0.00292
0.1uM	0.00803	0.02117
0.1uM	0.0219	0.00146
0.1uM	0.01095	0.00657
0.1uM	0.00438	0.00657
0.1uM	0.03139	0.01168
0.1uM	0.01095	0.02847
0.1uM	0.00292	0.02847
0.1uM	0.01022	0.0219
0.1uM	0.00876	0.02482
0.1uM	0.02555	0.00584
0.1uM	0.01606	0.00292
0.1uM	0.02701	0.01898
0.1uM	0.01314	0.00657
0.1uM	0.08687	0.07811
0.1uM	0.01752	0.01387
0.1uM	0.01825	0.0146
0.1uM	0.00657	0.04161
0.1uM	0.00146	0.00438
0.1uM	0.0146	0.00438
0.1uM	0.00803	0.0219
0.1uM	0.02993	0.01825
0.1uM	0.00365	0.00584
0.1uM	0.00146	0.01606
0.1uM	0.04234	0.00219
0.1uM	0.00073	0.0073
0.1uM	0.00657	0.00657
0.1uM	0.00365	0.01022
0.1uM	0.00657	0.01825
0.1uM	0.00949	0.03796
0.1uM	0.00365	0.00511
0.1uM	0.02774	0.00219
0.1uM	0.01533	0.0219
0.1uM	0.00365	0.01168
0.1uM	0.08395	0.0073
0.1uM	0.00511	0.05329
0.1uM	0.02117	0.00146
0.1uM	0.00511	0.00292
0.1uM	0.01606	0.01971
0.1uM	0.01095	0.00146
0.1uM	0.00292	0.01387
0.1uM	0.0073	0.01606
0.1uM	0.00146	0.0292
0.1uM	0.00876	0.05548
0.1uM	0.00438	0.01022
0.1uM	0.00292	0.00657
0.1uM	0.06278	0.00511
0.1uM	0.01387	0.0146
0.1uM	0.03504	0.00657
0.1uM	0.0073	0.00365
0.1uM	0.04599	0.02774
0.1uM	0.01022	0.00438
0.1uM	0.00365	0.00949
0.1uM	0.01679	0.00876
0.1uM	0.02701	0.00292
0.1uM	0.00511	0.00438
0.1uM	0.01241	0.0365
0.1uM	0.00146	0.00146
0.1uM	0.00365	0.01314
0.1uM	0.18761	0.00219
0.1uM	0.0073	0.0146
0.1uM	0.00511	0.01971
0.1uM	0.00876	0.00292
0.1uM	0.01095	0.00146
0.1uM	0.00803	0.00219
0.1uM	0.04088	0.03577
0.1uM	0.02409	0.00657
0.1uM	0.00876	0.00146
0.1uM	0.00438	0.03577
0.1uM	0.00219	0.01022
0.1uM	0.01533	0.01168
0.1uM	0.20075	0.00292
0.1uM	0.00292	0.01168
0.1uM	0.03942	0.03796
0.1uM	0.00949	0.01168
0.1uM	0.01241	0.00292
0.1uM	0.04234	0.02701
0.1uM	0.00584	0.00365
0.1uM	0.00876	0.0073
0.1uM	0.01387	0.01095
0.1uM	0.01971	0.00219
0.1uM	0.03358	0.01168
0.1uM	0.01168	0.00876
0.1uM	0.01387	0.01825
0.1uM	0.0073	0.00219
0.1uM	0.01679	0.01679
0.1uM	0.01679	0.01022
0.1uM	0.01898	0.01095
0.1uM	0.00438	0.00511
0.1uM	0.01314	0.00511
0.1uM	0.00876	0.01022
0.1uM	0.00438	0.0219
0.1uM	0.00584	0.00584
0.1uM	0.01022	0.00073
0.1uM	0.01095	0.02993
0.1uM	0.00146	0.00219
0.1uM	0.00511	0.00876
0.1uM	0.00073	0.01095
0.1uM	0.00584	0.00584
0.1uM	0.00219	0.03504
0.1uM	0.00146	0.0365
0.1uM	0.01533	0.0219
0.1uM	0.00292	0.01606
0.1uM	0.03431	0.01752
0.1uM	0.02701	0.00365
0.1uM	0.00146	0.0146
0.1uM	0.03139	0.02701
0.1uM	0.00657	0.03358
0.1uM	0.00584	0.00365
0.1uM	0.00438	0.00803
0.1uM	0.00146	0.03796
0.1uM	0.0219	0.00438
0.1uM	0.02117	0.01168
0.1uM	0.01241	0.00219
0.1uM	0.00876	0.00365
0.1uM	0.02482	0.01022
0.1uM	0.0146	0.01022
0.1uM	0.00657	0.00438
0.1uM	0.01898	0.00584
0.1uM	0.01752	0.0146
0.1uM	0.00438	0.00365
0.1uM	0.0219	0.01971
0.1uM	0.00803	0.00949
0.1uM	0.00803	0.02409
0.1uM	0.0219	0.00803
0.1uM	0.00146	0.01314
0.1uM	0.00219	0.00146
0.1uM	0.00365	0.0073
0.1uM	0.00657	0.00146
0.1uM	0.0146	0.01314
0.1uM	0.01241	0.01022
0.1uM	0.03431	0.0146
0.1uM	0.0073	0.00292
0.1uM	0.01022	0.00292
0.1uM	0.02409	0.00511
0.1uM	0.0584	0.00949
0.1uM	0.0219	0.00292
0.1uM	0.00146	0.00949
0.1uM	0.01168	0.01022
0.1uM	0.04234	0.01679
0.1uM	0.0073	0.02701
0.1uM	0.02263	0.01314
0.1uM	0.01241	0.02993
0.1uM	0.00292	0.00584
0.1uM	0.00365	0.02117
0.1uM	0.00292	0.0073
0.1uM	0.01095	0.01022
0.1uM	0.01168	0.0073
0.1uM	0.00146	0.01606
0.1uM	0.01314	0.01168
0.1uM	0.00292	0.02117
0.1uM	0.04964	0.01314
0.1uM	0.0219	0.00657
0.1uM	0.01095	0.0584
0.1uM	0.00657	0.00073
0.1uM	0.01095	0.08176
0.1uM	0.02993	0.0219
0.1uM	0.00511	0.03066
0.1uM	0.00219	0.00803
0.1uM	0.03431	0.00365
0.1uM	0.01679	0.0146
0.1uM	0.00803	0.00219
0.1uM	0.00511	0.01898
0.1uM	0.00146	0.04015
0.1uM	0.00657	0.00584
0.1uM	0.00365	0.02409
0.1uM	0.01095	0.02701
0.1uM	0.02336	0.02336
0.1uM	0.01022	0.01898
0.1uM	0.00803	0.00146
0.1uM	0.00438	0.01533
0.1uM	0.01533	0.0365
0.1uM	0.01533	0.00657
0.1uM	0.01022	0.00146
0.1uM	0.02263	0.02555
0.1uM	0.01241	0.00365
0.1uM	0.00949	0.00876
0.1uM	0.00584	0.01022
0.1uM	0.00292	0.01314
0.1uM	0.01971	0.0073
0.1uM	0.01314	0.01679
0.1uM	0.01971	0.00511
0.1uM	0.01898	0.01095
0.1uM	0.00438	0.04015
0.1uM	0.00219	0.01533
0.1uM	0.01095	0.0219
0.1uM	0.00438	0.01898
0.1uM	0.00365	0.03577
0.1uM	0.00876	0.05767
0.1uM	0.00511	0.03796
0.1uM	0.00876	0.00219
0.1uM	0.01533	0.03942
0.1uM	0.00584	0.00365
0.1uM	0.01168	0.00292
0.1uM	0.0073	0.02628
0.1uM	0.0146	0.04161
0.1uM	0.03285	0.00949
0.1uM	0.00073	0.00949
0.1uM	0.01898	0.05475
0.1uM	0.02993	0.01095
0.1uM	0.0073	0.02774
0.1uM	0.00219	0.00511
0.1uM	0.00438	0.00584
0.1uM	0.00146	0.00438
0.1uM	0.00511	0.00876
0.1uM	0.03869	0.00949
0.1uM	0.01095	0.00584
0.1uM	0.00511	0.00219
0.1uM	0.00511	0.00146
0.1uM	0.00511	0.00584
0.1uM	0.01752	0.00803
0.1uM	0.00876	0.01679
0.1uM	0.00657	0.03504
0.1uM	0.01022	0.00219
0.1uM	0.00146	0.07227
0.1uM	0.00511	0.00584
0.1uM	0.00292	0.00146
0.1uM	0.00657	0.00584
0.1uM	0.00219	0.01387
0.1uM	0.00073	0.0146
0.1uM	0.0073	0.00657
0.1uM	0.01022	0.02263
0.1uM	0.00219	0.00949
0.1uM	0.00219	0.00803
0.1uM	0.00073	0.01533
0.1uM	0.00146	0.01971
0.1uM	0.00584	0.03212
0.1uM	0.00365	0.00292
0.1uM	0.00365	0.01971
0.1uM	0.04307	0.00511
0.1uM	0.02409	0.01387
0.1uM	0.00876	0.00438
0.1uM	0.01241	0.01898
0.1uM	0.0146	0.01241
0.1uM	0.00438	0.00584
0.1uM	0.02263	0.00292
0.1uM	0.02263	0.00949
0.1uM	0.00876	0.03431
0.1uM	0.00292	0.00292
0.1uM	0.0073	0.0146
0.1uM	0.0073	0.01752
0.1uM	0.01314	0.04088
0.1uM	0.01022	0.03504
0.1uM	0.0146	0.05621
0.1uM	0.00365	0.01095
0.1uM	0.0073	0.00365
0.1uM	0.01898	0.00584
0.1uM	0.02409	0.02701
0.1uM	0.03285	0.09636
0.1uM	0.00073	0.03066
0.1uM	0.02117	0.01971
0.1uM	0.00876	0.01241
0.1uM	0.00219	0.01606
0.1uM	0.02847	0.00292
0.1uM	0.04161	0.06132
0.1uM	0.0146	0.04453
0.1uM	0.0073	0.00438
0.1uM	0.00365	0.00657
0.1uM	0.0219	0.01241
0.1uM	0.00292	0.00146
0.1uM	0.00292	0.00584
0.1uM	0.05767	0.03285
0.1uM	0.00657	0.00584
0.1uM	0.01095	0.00657
0.1uM	0.02774	0.00584
0.1uM	0.00219	0.01168
0.1uM	0.01168	0.00219
0.1uM	0.01314	0.00876
0.1uM	0.00584	0.01168
0.1uM	0.03285	0.00292
0.1uM	0.00292	0.01679
0.1uM	0.00511	0.0073
0.1uM	0.01387	0.00219
0.1uM	0.01971	0.04672
0.1uM	0.01168	0.02628
0.1uM	0.02555	0.01314
0.1uM	0.03869	0.00292
0.1uM	0.0146	0.01825
0.1uM	0.00292	0.05037
0.1uM	0.00292	0.05329
0.1uM	0.00438	0.00584
0.1uM	0.00949	0.00219
0.1uM	0.04745	0.0073
0.1uM	0.00292	0.00657
0.1uM	0.00073	0.02555
0.1uM	0.00657	0.01387
0.1uM	0.00438	0.01022
0.1uM	0.0073	0.00876
0.1uM	0.00146	0.00292
0.1uM	0.00876	0.01387
0.1uM	0.00292	0.00511
0.1uM	0.01387	0.00219
0.1uM	0.01533	0.01022
0.1uM	0.00146	0.01971
0.1uM	0.00511	0.03285
0.1uM	0.01533	0.02409
0.1uM	0.00146	0.0511
0.1uM	0.01533	0.05256
0.1uM	0.00146	0.02409
0.1uM	0.0219	0.02117
0.1uM	0.00438	0.01387
0.1uM	0.00657	0.04015
0.1uM	0.00584	0.00219
0.1uM	0.01825	0.02701
0.1uM	0.00438	0.01314
0.1uM	0.02774	0.00584
0.1uM	0.00146	0.00438
0.1uM	0.00584	0.01241
0.1uM	0.00219	0.00803
0.1uM	0.00438	0.01387
0.1uM	0.00292	0.00584
0.1uM	0.00438	0.00292
0.1uM	0.01095	0.01314
0.1uM	0.03358	0.0073
0.1uM	0.00438	0.00584
0.1uM	0.01533	0.01898
0.1uM	0.00219	0.01752
0.1uM	0.02336	0.01679
0.1uM	0.00146	0.05986
0.1uM	0.02774	0.01679
0.1uM	0.00292	0.00949
0.1uM	0.0146	0.00438
0.1uM	0.00949	0.00292
0.1uM	0.00657	0.0365
0.1uM	0.03942	0.01241
0.1uM	0.02555	0.00365
0.1uM	0.00876	0.00511
0.1uM	0.00292	0.02628
0.1uM	0.05329	0.01825
0.1uM	0.02993	0.0365
0.1uM	0.00949	0.0073
0.1uM	0.00803	0.00146
0.1uM	0.00219	0.02628
0.1uM	0.07811	0.01022
0.1uM	0.00073	0.00584
0.1uM	0.00438	0.00584
0.1uM	0.00584	0.00073
0.1uM	0.01898	0.0073
0.1uM	0.00219	0.02701
0.1uM	0.02263	0.01314
0.1uM	0.00584	0.00949
0.1uM	0.01168	0.03139
0.1uM	0.01752	0.00292
0.1uM	0.0438	0.00876
0.1uM	0.02628	0.03066
0.1uM	0.0073	0.03796
0.1uM	0.01241	0.00876
0.1uM	0.01095	0.00219
0.1uM	0.01898	0.00876
0.1uM	0.01752	0.01898
0.1uM	0.00803	0.00803
0.1uM	0.02044	0.00219
0.1uM	0.01095	0.00803
0.1uM	0.01606	0.01095
0.1uM	0.02628	0.00584
0.1uM	0.01387	0.00803
0.1uM	0.00292	0.00219
0.1uM	0.00876	0.02482
0.1uM	0.00949	0.06424
0.1uM	0.00803	0.0219
0.1uM	0.00365	0.02117
0.1uM	0.00292	0.02847
0.1uM	0.02336	0.0146
0.1uM	0.00949	0.01241
0.1uM	0.01679	0.00219
0.1uM	0.00146	0.01533
0.1uM	0.01241	0.00365
0.1uM	0.01241	0.0073
0.1uM	0.02628	0.02628
0.1uM	0.01241	0.00146
0.1uM	0.00219	0.00876
0.1uM	0.01168	0.00292
0.1uM	0.01095	0.0511
0.1uM	0.01168	0.04599
0.1uM	0.01387	0.01898
0.1uM	0.00657	0.00657
0.1uM	0.00803	0.00219
0.1uM	0.51246	0.02993
0.1uM	0.01533	0.06716
0.1uM	0.04672	0.00073
0.1uM	0.00073	0.00511
0.1uM	0.00219	0.00073
0.1uM	0.02117	0.02409
0.1uM	0.00365	0.03723
0.1uM	0.00438	0.01898
0.1uM	0.00438	0.00219
0.1uM	0.0073	0.01314
0.1uM	0.00292	0.00949
0.1uM	0.00949	0.01533
0.1uM	0.00876	0.00584
0.1uM	0.00584	0.01752
0.1uM	0.01533	0.01387
0.1uM	0.02336	0.00292
0.1uM	0.0657	0.01971
0.1uM	0.00657	0.01679
0.1uM	0.01971	0.04015
0.1uM	0.00949	0.02263
0.1uM	0.00657	0.00292
0.1uM	0.00365	0.02555
0.1uM	0.01095	0.02774
0.1uM	0.01168	0.00219
0.1uM	0.00365	0.00876
0.1uM	0.00657	0.0292
0.1uM	0.0073	0.00949
0.1uM	0.00365	0.00292
0.1uM	0.00876	0.00292
0.1uM	0.01606	0.02263
0.1uM	0.03285	0.00657
0.1uM	0.02336	0.02336
0.1uM	0.00292	0.00803
0.1uM	0.00146	0.0292
0.1uM	0.03504	0.00803
0.1uM	0.02117	0.01971
0.1uM	0.0146	0.0219
0.1uM	0.00365	0.00292
0.1uM	0.00511	0.01606
0.1uM	0.01898	0.02774
0.1uM	0.00511	0.02263
0.1uM	0.00146	0.00803
0.1uM	0.00146	0.02993
0.1uM	0.00584	0.00657
0.1uM	0.00073	0.00146
0.1uM	0.00876	0.00876
0.1uM	0.00584	0.03212
0.1uM	0.00292	0.01387
0.1uM	0.00438	0.02044
0.1uM	0.00876	0.03212
0.1uM	0.00803	0.01387
0.1uM	0.01898	0.00365
0.1uM	0.02482	0.06497
0.1uM	0.00803	0.00803
0.1uM	0.0073	0.01971
0.1uM	0.05548	0.00584
0.1uM	0.00657	0.00219
0.1uM	0.01971	0.01095
0.1uM	0.02263	0.03358
0.1uM	0.01679	0.03796
0.1uM	0.01533	0.00365
0.1uM	0.03796	0.10366
0.1uM	0.00657	0.01168
0.1uM	0.00365	0.0365
0.1uM	0.03577	0.01241
0.1uM	0.00365	0.0073
0.1uM	0.04818	0.00949
0.1uM	0.00365	0.00438
0.1uM	0.01606	0.00657
0.1uM	0.01606	0.00438
0.1uM	0.01533	0.01752
0.1uM	0.0292	0.03285
0.1uM	0.00365	0.01825
0.1uM	0.01606	0.01241
0.1uM	0.0146	0.01533
0.1uM	0.00657	0.00584
0.1uM	0.00292	0.01095
0.1uM	0.0219	0.01606
0.1uM	0.0073	0.02701
0.1uM	0.00219	0.01679
0.1uM	0.0073	0.00365
0.1uM	0.00146	0.00292
0.1uM	0.03139	0.01022
0.1uM	0.00146	0.01241
0.1uM	0.00146	0.0292
0.1uM	0.01606	0.00365
0.1uM	0.02555	0.01022
0.1uM	0.00511	0.01241
0.1uM	0.02628	0.00876
0.1uM	0.00438	0.00292
0.1uM	0.00438	0.00292
0.1uM	0.00438	0.01387
0.1uM	0.01022	0.00876
0.1uM	0.03358	0.01095
0.1uM	0.00584	0.00584
0.1uM	0.00292	0.02336
0.1uM	0.02847	0.00949
0.1uM	0.01022	0.01387
0.1uM	0.02555	0.00803
0.1uM	0.01387	0.02044
0.1uM	0.00511	0.00584
0.1uM	0.01533	0.00657
0.1uM	0.00803	0.01241
0.1uM	0.00219	0.01095
0.1uM	0.0073	0.01898
0.1uM	0.01022	0.02263
0.1uM	0.01898	0.01095
0.1uM	0.02774	0.01898
0.1uM	0.02044	0.00292
0.1uM	0.01314	0.01022
0.1uM	0.02263	0.00511
0.1uM	0.00292	0.02555
0.1uM	0.01095	0.00876
0.1uM	0.00438	0.00219
0.1uM	0.00584	0.01825
0.1uM	0.00292	0.00949
0.1uM	0.01387	0.00438
0.1uM	0.00292	0.02044
0.1uM	0.00146	0.00876
0.1uM	0.00365	0.00292
0.1uM	0.01752	0.03723
0.1uM	0.01095	0.02263
0.1uM	0.0146	0.00292
0.1uM	0.00657	0.01095
0.1uM	0.01314	0.00292
0.1uM	0.00146	0.00657
0.1uM	0.03504	0.00365
0.1uM	0.01241	0.02993
0.1uM	0.02117	0.01095
0.1uM	0.00876	0.00438
0.1uM	0.01314	0.04526
0.1uM	0.00876	0.00438
0.1uM	0.0146	0.05986
0.1uM	0.01095	0.00438
0.1uM	0.04015	0.05621
0.1uM	0.00657	0.03358
0.1uM	0.00292	0.01606
0.1uM	0.03212	0.00511
0.1uM	0.01606	0.00511
0.1uM	0.0073	0.03577
0.1uM	0.04672	0.00803
0.1uM	0.00219	0.01752
0.1uM	0.00876	0.00073
0.1uM	0.03212	0.03139
0.1uM	0.0073	0.01314
0.1uM	0.01095	0.02482
0.1uM	0.02993	0.01752
0.1uM	0.01971	0.01533
0.1uM	0.00876	0.00949
0.1uM	0.00365	0.04964
0.1uM	0.01971	0.00365
0.1uM	0.00219	0.0073
0.1uM	0.00949	0.00292
0.1uM	0.01168	0.04891
0.1uM	0.00511	0.0292
0.1uM	0.01533	0.01898
0.1uM	0.00949	0.01606
0.1uM	0.00657	0.00438
0.1uM	0.00657	0.01095
0.1uM	0.01898	0.01095
0.1uM	0.00438	0.00073
0.1uM	0.01095	0.0219
0.1uM	0.00146	0.01095
0.1uM	0.01314	0.01387
0.1uM	0.00438	0.00438
0.1uM	0.01898	0.00949
0.1uM	0.00219	0.08541
0.1uM	0.00876	0.00438
0.1uM	0.0146	0.00365
0.1uM	0.01898	0.00657
0.1uM	0.0073	0.00219
0.1uM	0.00511	0.01095
0.1uM	0.00584	0.00438
0.1uM	0.02774	0.00219
0.1uM	0.00876	0.02263
0.1uM	0.01241	0.0219
0.1uM	0.02409	0.00876
0.1uM	0.00584	0.02044
0.1uM	0.01095	0.01606
0.1uM	0.02263	0.0073
0.1uM	0.03431	0.0073
0.1uM	0.00511	0.02993
0.1uM	0.0146	0.07373
0.1uM	0.04672	0.01825
0.1uM	0.00511	0.00949
0.1uM	0.00438	0.00438
0.1uM	0.00876	0.01679
0.1uM	0.03869	0.01752
0.1uM	0.00657	0.00146
0.1uM	0.04964	0.00365
0.1uM	0.00219	0.00365
0.1uM	0.00511	0.0073
0.1uM	0.01095	0.01095
0.1uM	0.0073	0.0219
0.1uM	0.00584	0.0292
0.1uM	0.01241	0.00511
0.1uM	0.0146	0.00584
0.1uM	0.0146	0.00511
0.1uM	0.0146	0.02555
0.1uM	0.00584	0.02263
0.1uM	0.03212	0.0073
0.1uM	0.00657	0.02774
0.1uM	0.00584	0.01679
0.1uM	0.03723	0.02044
0.1uM	0.00876	0.06205
0.1uM	0.02263	0.00657
0.1uM	0.02628	0.00146
0.1uM	0.00219	0.04818
0.1uM	0.0365	0.00438
0.1uM	0.0073	0.0219
0.1uM	0.00219	0.00219
0.1uM	0.0292	0.02628
0.1uM	0.00365	0.00365
0.1uM	0.01679	0.01971
0.1uM	0.01241	0.02263
0.1uM	0.00803	0.00876
0.1uM	0.00438	0.01387
0.1uM	0.00219	0.00511
0.1uM	0.00365	0.01241
0.1uM	0.00438	0.00219
0.1uM	0.00949	0.01971
0.1uM	0.00073	0.04453
0.1uM	0.01971	0.01606
0.1uM	0.00584	0.0073
0.1uM	0.00073	0.0146
0.1uM	0.00146	0.05621
0.1uM	0.00584	0.01898
0.1uM	0.01095	0.0073
0.1uM	0.0292	0.00292
0.1uM	0.00438	0.01825
0.1uM	0.02555	0.04453
0.1uM	0.00219	0.02117
0.1uM	0.00949	0.02263
0.1uM	0.0219	0.0073
0.1uM	0.04964	0.03285
0.1uM	0.00292	0.00219
0.1uM	0.01825	0.09344
0.1uM	0.01022	0.00438
0.1uM	0.00803	0.01825
0.1uM	0.00584	0.00146
0.1uM	0.0073	0.0219
0.1uM	0.01168	0.01168
0.1uM	0.00292	0.00803
0.1uM	0.01752	0.02847
0.1uM	0.04453	0.03504
0.1uM	0.00803	0.00949
0.1uM	0.00365	0.00438
0.1uM	0.02117	0.0073
0.1uM	0.01679	0.03577
0.1uM	0.00438	0.00146
0.1uM	0.00438	0.01314
0.1uM	0.02044	0.01314
0.1uM	0.02263	0.00365
0.1uM	0.01168	0.00365
0.1uM	0.00146	0.00657
0.1uM	0.02336	0.01314
0.1uM	0.01095	0.00803
0.1uM	0.00511	0.01241
0.1uM	0.10366	0.00438
0.1uM	0.01022	0.03358
0.1uM	0.00657	0.00219
0.1uM	0.01095	0.00292
0.1uM	0.00949	0.00876
0.1uM	0.00146	0.00219
0.1uM	0.01022	0.03285
0.1uM	0.0365	0.01168
0.1uM	0.02701	0.01022
0.1uM	0.00511	0.01241
0.1uM	0.0073	0.00292
0.1uM	0.02555	0.00292
0.1uM	0.00511	0.02336
0.1uM	0.01022	0.00219
0.1uM	0.01387	0.00365
0.1uM	0.00146	0.01971
0.1uM	0.00803	0.00949
0.1uM	0.02482	0.04015
0.1uM	0.02482	0.00365
0.1uM	0.07811	0.00073
0.1uM	0.00438	0.00219
0.1uM	0.01022	0.01022
0.1uM	0.00876	0.00584
0.1uM	0.00146	0.00876
0.1uM	0.00876	0.02409
0.1uM	0.00511	0.00438
0.1uM	0.01387	0.00146
0.1uM	0.01679	0.00219
0.1uM	0.01314	0.01022
0.1uM	0.0292	0.02336
0.1uM	0.01241	0.0073
0.1uM	0.01679	0.04088
0.1uM	0.01898	0.03431
0.1uM	0.00365	0.02409
0.1uM	0.0438	0.00073
0.1uM	0.00292	0.00876
0.1uM	0.01387	0.00438
0.1uM	0.01168	0.00511
0.1uM	0.00949	0.00219
0.1uM	0.04161	0.02555
0.1uM	0.00146	0.00292
0.1uM	0.00365	0.01022
0.1uM	0.02482	0.00146
0.1uM	0.01533	0.00949
0.1uM	0.00365	0.00365
0.1uM	0.01387	0.01752
0.1uM	0.01022	0.01168
0.1uM	0.00438	0.00438
0.1uM	0.02701	0.00146
0.1uM	0.00803	0.04088
0.1uM	0.00365	0.00146
0.1uM	0.02117	0.02847
0.1uM	0.01679	0.01241
0.1uM	0.02555	0.01752
0.1uM	0.0292	0.01241
0.1uM	0.00438	0.0292
0.1uM	0.01606	0.00511
0.1uM	0.0292	0.03504
0.1uM	0.00146	0.06935
0.1uM	0.03066	0.01752
0.1uM	0.03942	0.0073
0.1uM	0.01533	0.01095
0.1uM	0.01898	0.02701
0.1uM	0.06862	0.02117
0.1uM	0.00657	0.00657
0.1uM	0.02117	0.02555
0.1uM	0.01971	0.01898
0.1uM	0.01752	0.01971
0.1uM	0.01971	0.01168
0.1uM	0.00803	0.01533
0.1uM	0.01679	0.03431
0.1uM	0.0073	0.04015
0.1uM	0.00511	0.01752
0.1uM	0.00657	0.00292
0.1uM	0.57305	0.03577
0.1uM	0.00511	0.00365
0.1uM	0.01168	0.03504
0.1uM	0.01168	0.01314
0.1uM	0.01606	0.0292
0.1uM	0.00949	0.05183
0.1uM	0.01168	0.01314
0.1uM	0.05037	0.04891
0.1uM	0.01095	0.00292
0.1uM	0.00365	0.00511
0.1uM	0.01095	0.00292
0.1uM	0.04307	0.01898
0.1uM	0.00438	0.03723
0.1uM	0.00949	0.00219
0.1uM	0.00511	0.00438
0.1uM	0.00292	0.00292
0.1uM	0.01752	0.00876
0.1uM	0.00365	0.00073
0.1uM	0.0073	0.01022
0.1uM	0.02555	0.00657
0.1uM	0.01168	0.02701
0.1uM	0.02263	0.00365
0.1uM	0.00292	0.02555
0.1uM	0.00146	0.01314
0.1uM	0.03139	0.00511
0.1uM	0.01022	0.00657
0.1uM	0.02555	0.00584
0.1uM	0.00365	0.00219
0.1uM	0.01314	0.04526
0.1uM	0.02555	0.0292
0.1uM	0.00657	0.00292
0.1uM	0.00949	0.00438
0.1uM	0.01752	0.0073
0.1uM	0.01022	0.0365
0.1uM	0.00438	0.00803
0.1uM	0.01971	0.00146
0.1uM	0.0219	0.05183
0.1uM	0.00219	0.03358
0.1uM	0.00949	0.00146
0.1uM	0.01606	0.0146
0.1uM	0.00292	0.01533
0.1uM	0.01679	0.01314
0.1uM	0.00438	0.01168
0.1uM	0.0073	0.03869
0.1uM	0.01022	0.00511
0.1uM	0.00365	0.03066
0.1uM	0.00511	0.0146
0.1uM	0.00949	0.00219
0.1uM	0.00876	0.00803
0.1uM	0.00292	0.00438
0.1uM	0.00365	0.00292
0.1uM	0.00365	0.00292
0.1uM	0.00219	0.02774
0.1uM	0.05767	0.00146
0.1uM	0.00657	0.00949
0.1uM	0.00365	0.01971
0.1uM	0.00876	0.02774
0.1uM	0.00219	0.00511
0.1uM	0.00146	0.02847
0.1uM	0.00511	0.03066
0.1uM	0.03066	0.00511
0.1uM	0.01022	0.00438
0.1uM	0.01679	0.00949
0.1uM	0.02555	0.01168
0.1uM	0.00876	0.00657
0.1uM	0.01095	0.01679
0.1uM	0.01387	0.00146
0.1uM	0.00876	0.00365
0.1uM	0.00511	0.00219
0.1uM	0.02044	0.00657
0.1uM	0.01533	0.02993
0.1uM	0.00292	0.00292
0.1uM	0.01241	0.00292
0.1uM	0.00219	0.01533
0.1uM	0.00657	0.00365
0.1uM	0.00876	0.03358
0.1uM	0.00292	0.00219
0.1uM	0.01168	0.00511
0.1uM	0.02409	0.00511
0.1uM	0.0584	0.01971
0.1uM	0.05621	0.03066
0.1uM	0.04015	0.00584
0.1uM	0.00511	0.00365
0.1uM	0.01971	0.02409
0.1uM	0.00438	0.00511
0.1uM	0.02847	0.0219
0.1uM	0.00146	0.00876
0.1uM	0.00584	0.00292
0.1uM	0.00803	0.05402
0.1uM	0.0073	0.02482
0.1uM	0.00657	0.00146
0.1uM	0.00803	0.00073
0.1uM	0.01095	0.00146
0.1uM	0.00292	0.01898
0.1uM	0.01241	0.01022
0.1uM	0.00511	0.00511
0.1uM	0.00438	0.00949
0.1uM	0.04015	0.03504
0.1uM	0.00584	0.02117
0.1uM	0.00292	0.03285
0.1uM	0.02774	0.03066
0.1uM	0.02336	0.01241
0.1uM	0.01606	0.00219
0.1uM	0.01168	0.00438
0.1uM	0.02482	0.00949
0.1uM	0.00292	0.0073
0.1uM	0.00146	0.01022
0.1uM	0.01752	0.00876
0.1uM	0.00146	0.00876
0.1uM	0.01022	0.00292
0.1uM	0.00292	0.00365
0.1uM	0.00949	0.00949
0.1uM	0.01168	0.00073
0.1uM	0.01898	0.00146
0.1uM	0.01241	0.0073
0.1uM	0.00803	0.02263
0.1uM	0.01095	0.00365
0.1uM	0.0219	0.00511
0.1uM	0.03139	0.01241
0.1uM	0.00584	0.05767
0.1uM	0.00146	0.01752
0.1uM	0.01533	0.02555
0.1uM	0.00949	0.05183
0.1uM	0.00657	0.01606
0.1uM	0.01168	0.00292
0.1uM	0.03212	0.01022
0.1uM	0.00365	0.00584
0.1uM	0.00438	0.01752
0.1uM	0.00146	0.04234
0.1uM	0.04161	0.00584
0.1uM	0.01022	0.02336
0.1uM	0.00949	0.03212
0.1uM	0.00949	0.00876
0.1uM	0.02263	0.01168
0.1uM	0.00876	0.00876
0.1uM	0.00146	0.01168
0.1uM	0.00146	0.02482
0.1uM	0.00584	0.01022
0.1uM	0.00292	0.02555
0.1uM	0.02263	0.04161
0.1uM	0.00292	0.00803
0.1uM	0.03869	0.02628
0.1uM	0.00438	0.05694
0.1uM	0.00365	0.00803
0.1uM	0.00219	0.03431
0.1uM	0.01387	0.01971
0.1uM	0.00803	0.02117
0.1uM	0.0073	0.02409
0.1uM	0.0073	0.00438
0.1uM	0.01022	0.01387
0.1uM	0.00584	0.00438
0.1uM	0.00876	0.00146
0.1uM	0.01825	0.02555
0.1uM	0.0146	0.01679
0.1uM	0.00365	0.00365
0.1uM	0.00438	0.00584
0.1uM	0.00438	0.00292
0.1uM	0.00292	0.00657
0.1uM	0.20002	0.01533
0.1uM	0.02409	0.03285
0.1uM	0.0146	0.01168
0.1uM	0.02774	0.00657
0.1uM	0.00876	0.00146
0.1uM	0.01606	0.01752
0.1uM	0.01606	0.01095
0.1uM	0.00219	0.01314
0.1uM	0.01752	0.04307
0.1uM	0.01022	0.04453
0.1uM	0.0219	0.03869
0.1uM	0.0219	0.01314
0.1uM	0.0073	0.03796
0.1uM	0.00292	0.01314
0.1uM	0.00292	0.02044
0.1uM	0.00365	0.03431
0.1uM	0.01752	0.05913
0.1uM	0.0073	0.01022
0.1uM	0.02263	0.00584
0.1uM	0.02847	0.0292
0.1uM	0.00584	0.0073
0.1uM	0.00146	0.00584
0.1uM	0.00876	0.0146
0.1uM	0.00803	0.00876
0.1uM	0.00292	0.00438
0.1uM	0.01825	0.01971
0.1uM	0.02044	0.00146
0.1uM	0.0073	0.00292
0.1uM	0.01606	0.05329
0.1uM	0.00292	0.00146
0.1uM	0.00219	0.00657
0.1uM	0.01314	0.01095
0.1uM	0.00511	0.00657
0.1uM	0.00876	0.01533
0.1uM	0.02117	0.01095
0.1uM	0.00803	0.05329
0.1uM	0.00292	0.0146
0.1uM	0.0146	0.03504
0.1uM	0.00438	0.00219
0.1uM	0.00657	0.0292
0.1uM	0.00292	0.03942
0.1uM	0.00146	0.00511
0.1uM	0.01898	0.01095
0.1uM	0.00876	0.02555
0.1uM	0.03796	0.01095
0.1uM	0.0146	0.02263
0.1uM	0.00219	0.0073
0.1uM	0.00292	0.01168
0.1uM	0.00438	0.03869
0.1uM	0.02628	0.00146
0.1uM	0.00511	0.01095
0.1uM	0.01168	0.03431
0.1uM	0.00365	0.01533
0.1uM	0.01314	0.00365
0.1uM	0.00876	0.00511
0.1uM	0.01533	0.02847
0.1uM	0.0073	0.01898
0.1uM	0.00803	0.00949
0.1uM	0.00292	0.00876
0.1uM	0.01679	0.00365
0.1uM	0.04672	0.00292
0.1uM	0.00146	0.00292
0.1uM	0.00803	0.00219
0.1uM	0.00803	0.00511
0.1uM	0.00219	0.0219
0.1uM	0.0073	0.02701
0.1uM	0.00073	0.00584
0.1uM	0.01679	0.00876
0.1uM	0.00146	0.00292
0.1uM	0.03504	0.04599
0.1uM	0.00438	0.01825
0.1uM	0.01168	0.01752
0.1uM	0.00876	0.00292
0.1uM	0.00292	0.0073
0.1uM	0.01241	0.00438
0.1uM	0.00657	0.00365
0.1uM	0.00803	0.02701
0.1uM	0.00219	0.01095
0.1uM	0.02044	0.00511
0.1uM	0.01095	0.03066
0.1uM	0.02263	0.04818
0.1uM	0.00584	0.04599
0.1uM	0.01314	0.01241
0.1uM	0.01752	0.03723
0.1uM	0.02701	0.05256
0.1uM	0.02628	0.01387
0.1uM	0.00292	0.00876
0.1uM	0.00219	0.00511
0.1uM	0.02263	0.01022
0.1uM	0.01095	0.00657
0.1uM	0.01168	0.00438
0.1uM	0.01095	0.06716
0.1uM	0.00365	0.04891
0.1uM	0.00949	0.00292
0.1uM	0.00949	0.01679
0.1uM	0.01314	0.03212
0.1uM	0.03431	0.00584
0.1uM	0.01022	0.04672
0.1uM	0.00803	0.02263
0.1uM	0.01679	0.03504
0.1uM	0.00365	0.02117
0.1uM	0.00146	0.02044
0.1uM	0.0219	0.01022
0.1uM	0.00584	0.01168
0.1uM	0.00146	0.00438
0.1uM	0.00292	0.00949
0.1uM	0.01022	0.01533
0.1uM	0.0146	0.00657
0.1uM	0.02555	0.01533
0.1uM	0.01168	0.00219
0.1uM	0.05037	0.0292
0.1uM	0.00146	0.00073
0.1uM	0.01825	0.00219
0.1uM	0.01095	0.06497
0.1uM	0.00803	0.00292
0.1uM	0.01241	0.00365
0.1uM	0.00365	0.00292
0.1uM	0.01679	0.0292
0.1uM	0.01095	0.0073
0.1uM	0.02555	0.00949
0.1uM	0.02117	0.02409
0.1uM	0.00803	0.02117
0.1uM	0.01606	0.02482
0.1uM	0.00219	0.00876
0.1uM	0.00146	0.04526
0.1uM	0.0073	0.00949
0.1uM	0.0146	0.04161
0.1uM	0.00803	0.02482
0.1uM	0.03066	0.01095
0.1uM	0.02774	0.00511
0.1uM	0.0219	0.01387
0.1uM	0.00657	0.04599
0.1uM	0.02336	0.0146
0.1uM	0.01825	0.03066
0.1uM	0.00584	0.02482
0.1uM	0.00584	0.00438
0.1uM	0.0073	0.00949
0.1uM	0.02117	0.00146
0.1uM	0.00511	0.01387
0.1uM	0.02555	0.03066
0.1uM	0.00438	0.00438
0.1uM	0.01898	0.02628
0.1uM	0.0073	0.01533
0.1uM	0.00584	0.0219
0.1uM	0.00365	0.00511
0.1uM	0.0073	0.00657
0.1uM	0.02993	0.03796
0.1uM	0.01022	0.07665
0.1uM	0.01533	0.02044
0.1uM	0.00073	0.01241
0.1uM	0.00803	0.00657
0.1uM	0.00949	0.02847
0.1uM	0.00438	0.00657
0.1uM	0.02336	0.03066
0.1uM	0.00219	0.01606
0.1uM	0.03139	0.01241
0.1uM	0.01095	0.04234
0.1uM	0.00365	0.00292
0.1uM	0.00219	0.02263
0.1uM	0.00876	0.00511
0.1uM	0.01241	0.02482
0.1uM	0.00146	0.00438
0.1uM	0.01241	0.01022
0.1uM	0.00438	0.00292
0.1uM	0.03796	0.04818
0.1uM	0.00292	0.02993
0.1uM	0.0073	0.02044
0.1uM	0.02117	0.00438
0.1uM	0.02336	0.02774
0.1uM	0.00438	0.00803
0.1uM	0.02701	0.01022
0.1uM	0.01314	0.07957
0.1uM	0.0073	0.01241
0.1uM	0.29565	0.00438
0.1uM	0.02847	0.02117
0.1uM	0.01168	0.00876
0.1uM	0.00219	0.01168
0.1uM	0.01825	0.01168
0.1uM	0.00073	0.00584
0.1uM	0.00292	0.0146
0.1uM	0.00292	0.00292
0.1uM	0.04745	0.00657
0.1uM	0.01022	0.01387
0.1uM	0.02044	0.01241
0.1uM	0.02336	0.01022
0.1uM	0.01606	0.00146
0.1uM	0.00511	0.03285
0.1uM	0.02044	0.01095
0.1uM	0.00292	0.00584
0.1uM	0.0073	0.03285
0.1uM	0.01022	0.00657
0.1uM	0.01168	0.01168
0.1uM	0.0292	0.0365
0.1uM	0.00219	0.07154
0.1uM	0.00657	0.01606
0.1uM	0.00511	0.0146
0.1uM	0.00146	0.0073
0.1uM	0.00146	0.01752
0.1uM	0.00146	0.04307
0.1uM	0.01314	0.00438
0.1uM	0.00511	0.00803
0.1uM	0.01533	0.05475
0.1uM	0.00584	0.00949
0.1uM	0.01095	0.04088
0.1uM	0.01095	0.0073
0.1uM	0.01752	0.00657
0.1uM	0.0365	0.00219
0.1uM	0.00803	0.00146
0.1uM	0.00803	0.04307
0.1uM	0.00657	0.0292
0.1uM	0.00511	0.00146
0.1uM	0.01022	0.00584
0.1uM	0.00292	0.0511
0.1uM	0.01168	0.00292
0.1uM	0.01022	0.00511
0.1uM	0.00511	0.00511
0.1uM	0.00511	0.02555
0.1uM	0.00584	0.00438
0.1uM	0.01095	0.02847
0.1uM	0.01022	0.02847
0.1uM	0.00365	0.03285
0.1uM	0.00584	0.00438
0.1uM	0.00876	0.0219
0.1uM	0.03431	0.00511
0.1uM	0.0292	0.00292
0.1uM	0.01314	0.00365
0.1uM	0.01241	0.00292
0.1uM	0.01314	0.03212
0.1uM	0.03066	0.01898
0.1uM	0.01314	0.00146
0.1uM	0.02409	0.01679
0.1uM	0.02409	0.00438
0.1uM	0.02701	0.01022
0.1uM	0.00657	0.01095
0.1uM	0.01752	0.02774
0.1uM	0.00219	0.00146
0.1uM	0.00292	0.02117
0.1uM	0.01095	0.00657
0.1uM	0.00365	0.02044
0.1uM	0.00584	0.03066
0.1uM	0.01679	0.03139
0.1uM	0.0292	0.05767
0.1uM	0.00146	0.01679
0.1uM	0.01168	0.00438
0.1uM	0.00584	0.01387
0.1uM	0.00146	0.01752
0.1uM	0.0146	0.00511
0.1uM	0.00219	0.00146
0.1uM	0.00949	0.00146
0.1uM	0.00949	0.01387
0.1uM	0.01679	0.03723
0.1uM	0.01168	0.00292
0.1uM	0.02847	0.05402
0.1uM	0.01241	0.01533
0.1uM	0.00146	0.01095
0.1uM	0.00292	0.03796
0.1uM	0.00219	0.00438
0.1uM	0.00949	0.00146
0.1uM	0.00876	0.01241
0.1uM	0.01387	0.01168
0.1uM	0.05767	0.00438
0.1uM	0.01533	0.02847
0.1uM	0.00438	0.03577
0.1uM	0.01022	0.0146
0.1uM	0.01533	0.03869
0.1uM	0.01022	0.02044
0.1uM	0.00584	0.00584
0.1uM	0.00949	0.0292
0.1uM	0.07665	0.02774
0.1uM	0.00219	0.01606
0.1uM	0.01679	0.05694
0.1uM	0.00803	0.0073
0.1uM	0.01095	0.00949
0.1uM	0.00365	0.00949
0.1uM	0.00511	0.0073
0.1uM	0.00438	0.0438
0.1uM	0.00365	0.03504
0.1uM	0.0073	0.00219
0.1uM	0.00803	0.00803
0.1uM	0.01387	0.02409
0.1uM	0.01314	0.08395
0.1uM	0.01606	0.0146
0.1uM	0.00438	0.00657
0.1uM	0.0219	0.00511
0.1uM	0.01825	0.00219
0.1uM	0.0146	0.01971
0.1uM	0.01752	0.03066
0.1uM	0.01825	0.04672
0.1uM	0.00584	0.03869
0.1uM	0.01679	0.00292
0.1uM	0.00292	0.00438
0.1uM	0.01168	0.03358
0.1uM	0.00292	0.01241
0.1uM	0.0146	0.01679
0.1uM	0.02117	0.03066
0.1uM	0.00438	0.01387
0.1uM	0.01168	0.01314
0.1uM	0.01971	0.01022
0.1uM	0.00584	0.00365
0.1uM	0.0584	0.00511
0.1uM	0.00657	0.00584
0.1uM	0.00584	0.02774
0.1uM	0.00219	0.0146
0.1uM	0.00803	0.02263
0.1uM	0.00146	0.0073
0.1uM	0.00146	0.00365
0.1uM	0.01533	0.00511
0.1uM	0.04161	0.03139
0.1uM	0.00146	0.0073
0.1uM	0.0073	0.00511
0.1uM	0.03869	0.05329
0.1uM	0.00949	0.01095
0.1uM	0.00657	0.00292
0.1uM	0.05986	0.00146
0.1uM	0.00657	0.02117
0.1uM	0.00292	0.00803
0.1uM	0.00511	0.00365
0.1uM	0.00219	0.04672
0.1uM	0.01387	0.00949
0.1uM	0.01314	0.00438
0.1uM	0.00438	0.00438
0.1uM	0.00292	0.00438
0.1uM	0.0146	0.00511
0.1uM	0.00657	0.07519
0.1uM	0.01679	0.01241
0.1uM	0.01752	0.07081
0.1uM	0.01971	0.01168
0.1uM	0.00511	0.00657
0.1uM	0.03577	0.01606
0.1uM	0.00365	0.01825
0.1uM	0.00511	0.01241
0.1uM	0.01679	0.02044
0.1uM	0.01898	0.00365
0.1uM	0.02628	0.01752
0.1uM	0.00146	0.03504
0.1uM	0.03431	0.0073
0.1uM	0.00219	0.02044
0.1uM	0.00219	0.00146
0.1uM	0.00511	0.01241
0.1uM	0.00511	0.03431
0.1uM	0.00584	0.00584
0.1uM	0.01825	0.00365
0.1uM	0.00146	0.03212
0.1uM	0.00511	0.00657
0.1uM	0.75993	0.01241
0.1uM	0.0073	0.02482
0.1uM	0.00292	0.00511
0.1uM	0.02336	0.00657
0.1uM	0.00803	0.00949
0.1uM	0.01606	0.00438
0.1uM	0.01022	0.00949
0.1uM	0.00219	0.00584
0.1uM	0.00365	0.0146
0.1uM	0.00876	0.04088
0.1uM	0.00146	0.00584
0.1uM	0.00438	0.00949
0.1uM	0.01314	0.0146
0.1uM	0.00146	0.01095
0.1uM	0.02263	0.01095
0.1uM	0.00657	0.00073
0.1uM	0.00292	0.00511
0.1uM	0.01898	0.00146
0.1uM	0.00365	0.0073
0.1uM	0.01679	0.04526
0.1uM	0.01314	0.05913
0.1uM	0.00949	0.04234
0.1uM	0.01387	0.04526
0.1uM	0.01825	0.01533
0.1uM	0.00365	0.00949
0.1uM	0.03942	0.00146
0.1uM	0.00219	0.01971
0.1uM	0.01606	0.01241
0.1uM	0.01898	0.00438
0.1uM	0.02774	0.0292
0.1uM	0.01168	0.00146
0.1uM	0.00511	0.04453
0.1uM	0.02628	0.00876
0.1uM	0.01022	0.02482
0.1uM	0.02701	0.00146
0.1uM	0.00949	0.00292
0.1uM	0.01679	0.00803
0.1uM	0.03358	0.0146
0.1uM	0.01533	0.01606
0.1uM	0.00219	0.00146
0.1uM	0.02117	0.04891
0.1uM	0.00949	0.02336
0.1uM	0.02701	0.03431
0.1uM	0.00511	0.01022
0.1uM	0.00438	0.01095
0.1uM	0.01241	0.04672
0.1uM	0.00949	0.01095
0.1uM	0.00876	0.00657
0.1uM	0.00146	0.0511
0.1uM	0.00876	0.00803
0.1uM	0.01022	0.08979
0.1uM	0.00949	0.00657
0.1uM	0.0073	0.02482
0.1uM	0.00365	0.03212
0.1uM	0.0219	0.00365
0.1uM	0.00438	0.03577
0.1uM	0.00146	0.00876
0.1uM	0.00219	0.00219
0.1uM	0.00146	0.00292
0.1uM	0.00365	0.00803
0.1uM	0.51611	0.01095
0.1uM	0.01022	0.00219
0.1uM	0.00803	0.0292
0.1uM	0.01241	0.02482
0.1uM	0.03723	0.00365
0.1uM	0.04964	0.02263
0.1uM	0.00438	0.03577
0.1uM	0.01168	0.00657
0.1uM	0.00219	0.01168
0.1uM	0.01971	0.01314
0.1uM	0.00438	0.01387
0.1uM	0.01314	0.01022
0.1uM	0.01752	0.0073
0.1uM	0.01095	0.01168
0.1uM	0.01314	0.00803
0.1uM	0.01533	0.01022
0.1uM	0.00219	0.01825
0.1uM	0.00803	0.00219
0.1uM	0.01241	0.03139
0.1uM	0.00803	0.00803
0.1uM	0.02263	0.00584
0.1uM	0.02555	0.00511
0.1uM	0.02847	0.02482
0.1uM	0.03942	0.07738
0.1uM	0.0146	0.01752
0.1uM	0.00146	0.05694
0.1uM	0.00292	0.00584
0.1uM	0.01679	0.0073
0.1uM	0.00292	0.04161
0.1uM	0.00219	0.02482
0.1uM	0.01752	0.02847
0.1uM	0.00073	0.01168
0.1uM	0.00803	0.01752
0.1uM	0.00438	0.01314
0.1uM	0.0292	0.04161
0.1uM	0.01241	0.00365
0.1uM	0.01752	0.00584
0.1uM	0.0073	0.00584
0.1uM	0.00438	0.00657
0.1uM	0.00438	0.01095
0.1uM	0.02409	0.00438
0.1uM	0.01095	0.01825
0.1uM	0.01095	0.02044
0.1uM	0.01168	0.00803
0.1uM	0.0365	0.01168
0.1uM	0.03577	0.01679
0.1uM	0.00219	0.00584
0.1uM	0.0365	0.01825
0.1uM	0.04161	0.01533
0.1uM	0.00949	0.00584
0.1uM	0.01679	0.01679
0.1uM	0.02482	0.03212
0.1uM	0.01679	0.01168
0.1uM	0.01898	0.04088
0.1uM	0.01095	0.0073
0.1uM	0.02774	0.04088
0.1uM	0.00146	0.0438
0.1uM	0.01387	0.0146
0.1uM	0.00876	0.03942
0.1uM	0.00584	0.00219
0.1uM	0.00219	0.00219
0.1uM	0.02336	0.01606
0.1uM	0.03358	0.03869
0.1uM	0.01168	0.01022
0.1uM	0.0219	0.00657
0.1uM	0.00511	0.00219
0.1uM	0.00146	0.01168
0.1uM	0.01241	0.00146
0.1uM	0.02263	0.01387
0.1uM	0.00657	0.00438
0.1uM	0.00584	0.02555
0.1uM	0.00219	0.00584
0.1uM	0.01314	0.04964
0.1uM	0.00511	0.03431
0.1uM	0.00365	0.00438
0.1uM	0.01898	0.00657
0.1uM	0.03358	0.02774
0.1uM	0.0146	0.06351
0.1uM	0.0073	0.04015
0.1uM	0.00657	0.02774
0.1uM	0.02263	0.00365
0.1uM	0.01825	0.00876
0.1uM	0.00584	0.0073
0.1uM	0.00146	0.05767
0.1uM	0.00876	0.00949
0.1uM	0.01241	0.01022
0.1uM	0.00292	0.00438
0.1uM	0.00511	0.01241
0.1uM	0.00365	0.03869
0.1uM	0.01387	0.0073
0.1uM	0.03431	0.02555
0.1uM	0.01314	0.00292
0.1uM	0.01314	0.00146
0.1uM	0.0073	0.04307
0.1uM	0.00365	0.00803
0.1uM	0.00511	0.01679
0.1uM	0.00803	0.02993
0.1uM	0.06497	0.01971
0.1uM	0.01679	0.00949
0.1uM	0.00365	0.00657
0.1uM	0.00876	0.01971
0.1uM	0.00292	0.00146
0.1uM	0.00511	0.03796
0.1uM	0.01971	0.02409
0.1uM	0.03285	0.02847
0.1uM	0.0219	0.00146
0.1uM	0.00511	0.02555
0.1uM	0.01314	0.03212
0.1uM	0.00657	0.00146
0.1uM	0.00146	0.0584
0.1uM	0.00438	0.01314
0.1uM	0.00219	0.00511
0.1uM	0.00146	0.02409
0.1uM	0.02117	0.0146
0.1uM	0.01241	0.01825
0.1uM	0.00803	0.00365
0.1uM	0.01825	0.00219
0.1uM	0.03285	0.00657
0.1uM	0.00365	0.00365
0.1uM	0.00365	0.01679
0.1uM	0.00438	0.00657
0.1uM	0.02044	0.01314
0.1uM	0.0073	0.00219
0.1uM	0.0219	0.00073
0.1uM	0.00876	0.0292
0.1uM	0.00657	0.00511
0.1uM	0.01241	0.01387
0.1uM	0.00073	0.00146
0.1uM	0.00803	0.00219
0.1uM	0.01095	0.04526
0.1uM	0.00657	0.01387
0.1uM	0.00438	0.0073
0.1uM	0.04015	0.00292
0.1uM	0.00657	0.00146
0.1uM	0.00146	0.01533
0.1uM	0.00584	0.0073
0.1uM	0.00292	0.03942
0.1uM	0.02993	0.10512
0.1uM	0.01314	0.0073
0.1uM	0.01022	0.00365
0.1uM	0.01606	0.03139
0.1uM	0.00511	0.00365
0.1uM	0.00949	0.01971
0.1uM	0.01533	0.00511
0.1uM	0.00511	0.02847
0.1uM	0.00365	0.00584
0.1uM	0.01022	0.00803
0.1uM	0.00365	0.00584
0.1uM	0.00584	0.00365
0.1uM	0.00365	0.00292
0.1uM	0.00949	0.02336
0.1uM	0.05402	0.01168
0.1uM	0.02117	0.00657
0.1uM	0.00219	0.01241
0.1uM	0.01241	0.00365
0.1uM	0.00146	0.0146
0.1uM	0.01095	0.01095
0.1uM	0.0073	0.02701
0.1uM	0.02117	0.00219
0.1uM	0.00438	0.00219
0.1uM	0.00803	0.02336
0.1uM	0.01387	0.0073
0.1uM	0.01168	0.00438
0.1uM	0.01898	0.00949
0.1uM	0.01168	0.0073
0.1uM	0.00219	0.00584
0.1uM	0.04672	0.00511
0.1uM	0.01168	0.00365
0.1uM	0.0219	0.00949
0.1uM	0.03431	0.05767
0.1uM	0.00511	0.00949
0.1uM	0.02336	0.00876
0.1uM	0.01898	0.00219
0.1uM	0.01971	0.0146
0.1uM	0.00438	0.00365
0.1uM	0.00438	0.00219
0.1uM	0.03577	0.03139
0.1uM	0.00219	0.01898
0.1uM	0.01168	0.00365
0.1uM	0.00219	0.02263
0.1uM	0.02701	0.0073
0.1uM	0.01022	0.00219
0.1uM	0.01022	0.01679
0.1uM	0.00511	0.01533
0.1uM	0.03358	0.02044
0.1uM	0.00657	0.0292
0.1uM	0.0292	0.01095
0.1uM	0.00219	0.00511
0.1uM	0.01241	0.00584
0.1uM	0.01022	0.04964
0.1uM	0.04745	0.02774
0.1uM	0.00219	0.01606
0.1uM	0.01387	0.00146
0.1uM	0.02993	0.00146
0.1uM	0.00584	0.00146
0.1uM	0.01898	0.00292
0.1uM	0.01022	0.0219
0.1uM	0.01022	0.04161
0.1uM	0.00219	0.01241
0.1uM	0.00657	0.01533
0.1uM	0.06424	0.02336
0.1uM	0.01168	0.0146
0.1uM	0.00511	0.00365
0.1uM	0.0073	0.02628
0.1uM	0.01168	0.00146
0.1uM	0.00876	0.00292
0.1uM	0.01095	0.00365
0.1uM	0.00876	0.00657
0.1uM	0.00511	0.00292
0.1uM	0.04891	0.07811
0.1uM	0.00949	0.04088
0.1uM	0.00584	0.01752
0.1uM	0.00219	0.03066
0.1uM	0.01314	0.01095
0.1uM	0.03577	0.03212
0.1uM	0.00292	0.02336
0.1uM	0.03796	0.00292
0.1uM	0.01971	0.01752
0.1uM	0.04307	0.02701
0.1uM	0.02117	0.02409
0.1uM	0.05329	0.02774
0.1uM	0.02044	0.0292
0.1uM	0.00949	0.00146
0.1uM	0.01387	0.02701
0.1uM	0.01898	0.01241
0.1uM	0.03577	0.01095
0.1uM	0.02409	0.01679
0.1uM	0.01387	0.00365
0.1uM	0.00511	0.01168
0.1uM	0.01168	0.00146
0.1uM	0.00146	0.01533
0.1uM	0.03723	0.01387
0.1uM	0.01095	0.00365
0.1uM	0.01533	0.00365
0.1uM	0.03504	0.01898
0.1uM	0.0073	0.00219
0.1uM	0.02263	0.00803
0.1uM	0.01752	0.00438
0.1uM	0.02263	0.00146
0.1uM	0.00219	0.00146
0.1uM	0.01387	0.00365
0.1uM	0.01533	0.00146
0.1uM	0.00438	0.00511
0.1uM	0.00511	0.0365
0.1uM	0.00511	0.0146
0.1uM	0.00657	0.00219
0.1uM	0.03285	0.01022
0.1uM	0.00876	0.00511
0.1uM	0.0073	0.01606
0.1uM	0.02117	0.00657
0.1uM	0.04234	0.00803
0.1uM	0.00073	0.07884
0.1uM	0.02993	0.01022
0.1uM	0.03139	0.00438
0.1uM	0.01387	0.01606
0.1uM	0.00365	0.01314
0.1uM	0.00073	0.01022
0.1uM	0.0146	0.00365
0.1uM	0.00438	0.00365
0.1uM	0.00292	0.00219
0.1uM	0.01241	0.01168
0.1uM	0.00584	0.00511
0.1uM	0.02847	0.00803
0.1uM	0.00876	0.00292
0.1uM	0.02117	0.04745
0.1uM	0.00219	0.00219
0.1uM	0.0219	0.00219
0.1uM	0.00219	0.00803
0.1uM	0.00511	0.00365
0.1uM	0.01241	0.01533
0.1uM	0.00292	0.0146
0.1uM	0.0073	0.02701
0.1uM	0.01606	0.00876
0.1uM	0.01168	0.01387
0.1uM	0.01752	0.00292
0.1uM	0.00365	0.00949
0.1uM	0.00657	0.00146
0.1uM	0.03066	0.00292
0.1uM	0.01533	0.10877
0.1uM	0.00292	0.00146
0.1uM	0.00292	0.0365
0.1uM	0.00292	0.00073
0.1uM	0.0073	0.03577
0.1uM	0.01679	0.00803
0.1uM	0.00511	0.00438
0.1uM	0.00803	0.04161
0.1uM	0.00365	0.01168
0.1uM	0.00438	0.00438
0.1uM	0.00438	0.00657
0.1uM	0.00803	0.02482
0.1uM	0.00219	0.00584
0.1uM	0.00365	0.00219
0.1uM	0.00365	0.01241
0.1uM	0.0073	0.00584
0.1uM	0.00657	0.01752
0.1uM	0.00365	0.01095
0.1uM	0.01679	0.03796
0.1uM	0.01241	0.01679
0.1uM	0.00657	0.00876
0.1uM	0.00219	0.00657
0.1uM	0.00219	0.00365
0.1uM	0.0365	0.02263
0.1uM	0.00657	0.00584
0.1uM	0.02336	0.01095
0.1uM	0.00876	0.00365
0.1uM	0.04672	0.02117
0.1uM	0.0073	0.02774
0.1uM	0.01971	0.00876
0.1uM	0.00219	0.00438
0.1uM	0.00219	0.00146
0.1uM	0.01825	0.0292
0.1uM	0.00657	0.00292
0.1uM	0.01752	0.01022
0.1uM	0.00292	0.00584
0.1uM	0.00803	0.02482
0.1uM	0.02628	0.00365
0.1uM	0.00292	0.00146
0.1uM	0.02336	0.03942
0.1uM	0.00219	0.02117
0.1uM	0.02993	0.00146
0.1uM	0.01679	0.00511
0.1uM	0.01971	0.02336
0.1uM	0.02044	0.00584
0.1uM	0.03212	0.03942
0.1uM	0.00146	0.00219
0.1uM	0.00803	0.00073
0.1uM	0.00146	0.0219
0.1uM	0.01533	0.00657
0.1uM	0.00219	0.00292
0.1uM	0.00146	0.01314
0.1uM	0.01022	0.01241
0.1uM	0.01241	0.00657
0.1uM	0.00219	0.01825
0.1uM	0.00146	0.00803
0.1uM	0.00584	0.01241
0.1uM	0.01022	0.00146
0.1uM	0.00584	0.01168
0.1uM	0.00803	0.00657
0.1uM	0.00511	0.02555
0.1uM	0.00584	0.01898
0.1uM	0.00146	0.01533
0.1uM	0.01752	0.06278
0.1uM	0.00146	0.00219
0.1uM	0.00511	0.03869
0.1uM	0.01825	0.01022
0.1uM	0.00146	0.03139
0.1uM	0.01533	0.00438
0.1uM	0.00657	0.00803
0.1uM	0.02701	0.03723
0.1uM	0.02044	0.00219
0.1uM	0.00876	0.00219
0.1uM	0.00219	0.00584
0.1uM	0.00365	0.00146
0.1uM	0.03723	0.05256
0.1uM	0.01241	0.00438
0.1uM	0.0073	0.03285
0.1uM	0.01752	0.00438
0.1uM	0.0073	0.00657
0.1uM	0.00584	0.01314
0.1uM	0.00657	0.02774
0.1uM	0.00146	0.04599
0.1uM	0.00438	0.00803
0.1uM	0.00511	0.0073
0.1uM	0.03066	0.01095
0.1uM	0.03431	0.00584
0.1uM	0.00584	0.0073
0.1uM	0.03431	0.00073
0.1uM	0.02555	0.00219
0.1uM	0.00219	0.01022
0.1uM	0.0146	0.02774
0.1uM	0.03942	0.0073
0.1uM	0.00146	0.00949
0.1uM	0.01168	0.02628
0.1uM	0.0146	0.03066
0.1uM	0.00657	0.00438
0.1uM	0.02044	0.00365
0.1uM	0.00584	0.01679
0.1uM	0.00657	0.00219
0.1uM	0.01095	0.01314
0.1uM	0.00292	0.02701
0.1uM	0.02263	0.00219
0.1uM	0.00292	0.0073
0.1uM	0.01387	0.00584
0.1uM	0.00365	0.00146
0.1uM	0.01971	0.0073
0.1uM	0.00146	0.06424
0.1uM	0.01022	0.00803
0.1uM	0.00292	0.01679
0.1uM	0.02263	0.00803
0.1uM	0.01022	0.01606
0.1uM	0.01533	0.02628
0.1uM	0.04088	0.00365
0.1uM	0.0146	0.00146
0.1uM	0.00584	0.01241
0.1uM	0.02336	0.02263
0.1uM	0.02482	0.01387
0.1uM	0.00584	0.02044
0.1uM	0.06716	0.08395
0.1uM	0.00292	0.00511
0.1uM	0.00803	0.00511
0.1uM	0.01095	0.00511
0.1uM	0.00438	0.03869
0.1uM	0.01095	0.0219
0.1uM	0.00584	0.00146
0.1uM	0.01095	0.00146
0.1uM	0.02993	0.0365
0.1uM	0.00073	0.00584
0.1uM	0.04088	0.02409
0.1uM	0.00803	0.01314
0.1uM	0.01387	0.00219
0.1uM	0.00511	0.00803
0.1uM	0.0073	0.00292
0.1uM	0.01679	0.00365
0.1uM	0.03577	0.07081
0.1uM	0.01971	0.01533
0.1uM	0.01898	0.0219
0.1uM	0.01095	0.01241
0.1uM	0.00292	0.00146
0.1uM	0.00803	0.00219
0.1uM	0.00073	0.00292
0.1uM	0.01168	0.00657
0.1uM	0.01387	0.01825
0.1uM	0.03504	0.02774
0.1uM	0.01314	0.00803
0.1uM	0.00511	0.00292
0.1uM	0.00219	0.01533
0.1uM	0.00219	0.01022
0.1uM	0.06059	0.03723
0.1uM	0.00146	0.02555
0.1uM	0.00949	0.03212
0.1uM	0.0219	0.01533
0.1uM	0.01533	0.02482
0.1uM	0.01314	0.03577
0.1uM	0.00219	0.00657
0.1uM	0.00511	0.00365
0.1uM	0.01241	0.01314
0.1uM	0.0219	0.01825
0.1uM	0.01314	0.01314
0.1uM	0.00219	0.00292
0.1uM	0.00292	0.0073
0.1uM	0.00219	0.06132
0.1uM	0.00146	0.00584
0.1uM	0.00511	0.00219
0.1uM	0.00219	0.01898
0.1uM	0.0073	0.00292
0.1uM	0.00803	0.01533
0.1uM	0.01314	0.00949
0.1uM	0.0438	0.01752
0.1uM	0.00292	0.04891
0.1uM	0.00292	0.00657
0.1uM	0.0073	0.02117
0.1uM	0.02774	0.00657
0.1uM	0.00219	0.02701
0.1uM	0.01387	0.00657
0.1uM	0.00438	0.01314
0.1uM	0.00584	0.00146
0.1uM	0.00876	0.01314
0.1uM	0.00146	0.01679
0.1uM	0.00073	0.04526
0.1uM	0.00219	0.01387
0.1uM	0.00584	0.00365
0.1uM	0.00949	0.03431
0.1uM	0.00146	0.00365
0.1uM	0.01825	0.01533
0.1uM	0.01241	0.00073
0.1uM	0.00438	0.00584
0.1uM	0.01095	0.00292
0.1uM	0.00584	0.01314
0.1uM	0.05183	0.03504
0.1uM	0.01022	0.00438
0.1uM	0.01168	0.00219
0.1uM	0.0146	0.01241
0.1uM	0.03212	0.01898
0.1uM	0.00365	0.01752
0.1uM	0.02628	0.00292
0.1uM	0.01387	0.01314
0.1uM	0.00949	0.00438
0.1uM	0.00365	0.00219
0.1uM	0.01898	0.01168
0.1uM	0.0292	0.00365
0.1uM	0.00657	0.01679
0.1uM	0.02847	0.02482
0.1uM	0.01971	0.01971
0.1uM	0.01168	0.00511
0.1uM	0.0073	0.03723
0.1uM	0.00365	0.00365
0.1uM	0.03139	0.05402
0.1uM	0.00803	0.0073
0.1uM	0.00219	0.00511
0.1uM	0.01606	0.00219
0.1uM	0.02701	0.01168
0.1uM	0.00292	0.00219
0.1uM	0.02336	0.00949
0.1uM	0.0146	0.00876
0.1uM	0.00949	0.00657
0.1uM	0.00365	0.01606
0.1uM	0.02336	0.0146
0.1uM	0.03796	0.02993
0.1uM	0.00949	0.03431
0.1uM	0.01825	0.01387
0.1uM	0.01679	0.01533
0.1uM	0.0146	0.00146
0.1uM	0.00292	0.02774
0.1uM	0.01095	0.00949
0.1uM	0.01825	0.02263
0.1uM	0.00146	0.04964
0.1uM	0.02774	0.0073
0.1uM	0.00073	0.03577
0.1uM	0.00584	0.00803
0.1uM	0.02555	0.01825
0.1uM	0.03066	0.0146
0.1uM	0.00292	0.06789
0.1uM	0.03504	0.02701
0.1uM	0.00511	0.01533
0.1uM	0.00438	0.01679
0.1uM	0.01168	0.00511
0.1uM	0.00146	0.00949
0.1uM	0.01314	0.0073
0.1uM	0.00511	0.02044
0.1uM	0.01241	0.04015
0.1uM	0.00219	0.00438
0.1uM	0.01022	0.02263
0.1uM	0.0073	0.02555
0.1uM	0.00511	0.05913
0.1uM	0.00438	0.00219
0.1uM	0.0146	0.01606
0.1uM	0.00365	0.02847
0.1uM	0.01971	0.00219
0.1uM	0.01679	0.01752
0.1uM	0.00292	0.01095
0.1uM	0.00876	0.01241
0.1uM	0.01825	0.03358
0.1uM	0.01387	0.01095
0.1uM	0.02847	0.01095
0.1uM	0.01022	0.02847
0.1uM	0.00511	0.04161
0.1uM	0.04088	0.01241
0.1uM	0.00438	0.01898
0.1uM	0.00219	0.00438
0.1uM	0.00365	0.0073
0.1uM	0.00438	0.0146
0.1uM	0.01168	0.01241
0.1uM	0.02263	0.00219
0.1uM	0.01095	0.01095
0.1uM	0.02409	0.02263
0.1uM	0.00219	0.00657
0.1uM	0.00949	0.0365
0.1uM	0.01241	0.02555
0.1uM	0.01971	0.00438
0.1uM	0.00876	0.0365
0.1uM	0.00511	0.01095
0.1uM	0.0073	0.00438
0.1uM	0.00876	0.04088
0.1uM	0.00219	0.00438
0.1uM	0.0073	0.02263
0.1uM	0.00949	0.0438
0.1uM	0.02263	0.00438
0.1uM	0.01022	0.01095
0.1uM	0.02774	0.02628
0.1uM	0.00657	0.00511
0.1uM	0.02336	0.01095
0.1uM	0.03796	0.00949
0.1uM	0.01679	0.03285
0.1uM	0.00073	0.03066
0.1uM	0.02482	0.03358
0.1uM	0.00803	0.02044
0.1uM	0.0292	0.02336
0.1uM	0.00438	0.01971
0.1uM	0.00511	0.01095
0.1uM	0.00365	0.00292
0.1uM	0.01168	0.10001
0.1uM	0.01314	0.00438
0.1uM	0.01533	0.01898
0.1uM	0.0073	0.00657
0.1uM	0.00876	0.0365
0.1uM	0.00292	0.00949
0.1uM	0.02263	0.01314
0.1uM	0.01898	0.00365
0.1uM	0.00876	0.00438
0.1uM	0.00511	0.02482
0.1uM	0.00584	0.0365
0.1uM	0.04161	0.00657
0.1uM	0.00146	0.02628
0.1uM	0.00292	0.04453
0.1uM	0.02701	0.0073
0.1uM	0.01314	0.00584
0.1uM	0.00511	0.0073
0.1uM	0.01022	0.02993
0.1uM	0.00511	0.01022
0.1uM	0.01095	0.00584
0.1uM	0.00584	0.00803
0.1uM	0.03139	0.00584
0.1uM	0.00219	0.00073
0.1uM	0.01606	0.00584
0.1uM	0.00292	0.00657
0.1uM	0.01387	0.01168
0.1uM	0.01022	0.01241
0.1uM	0.01241	0.02044
0.1uM	0.0073	0.01825
0.1uM	0.01533	0.00292
0.1uM	0.0219	0.02336
0.1uM	0.01533	0.00584
0.1uM	0.00219	0.00365
[truncated: 88,428 more rows]

## Sheet: Acr-5-mer
Concentration	Topen (s)	Tclosed (s)
0uM	0.0204203	0.0571768
0uM	0.00680676	0.0408405
0uM	0.00204203	0.0108908
0uM	0.0183782	0.0102101
0uM	0.00544541	0.0156555
0uM	0.00544541	0.0163362
0uM	0.023143	0.00612608
0uM	0.0122522	0.0027227
0uM	0.0129328	0.00408405
0uM	0.00476473	0.00816811
0uM	0.0197396	0.00884878
0uM	0.00952946	0.0136135
0uM	0.0394792	0.0245043
0uM	0.0258657	0.00136135
0uM	0.0163362	0.0462859
0uM	0.00680676	0.0136135
0uM	0.00816811	0.0136135
0uM	0.0285884	0.00136135
0uM	0.00680676	0.00408405
0uM	0.0183782	0.0197396
0uM	0.00612608	0.00204203
0uM	0.0340338	0.00748743
0uM	0.0102101	0.00340338
0uM	0.0129328	0.00612608
0uM	0.0217816	0.00680676
0uM	0.00408405	0.0027227
0uM	0.0149749	0.0027227
0uM	0.0170169	0.0108908
0uM	0.00136135	0.00544541
0uM	0.00884878	0.0285884
0uM	0.00544541	0.0156555
0uM	0.00340338	0.0299497
0uM	0.00476473	0.00748743
0uM	0.00680676	0.0360758
0uM	0.0136135	0.0156555
0uM	0.00136135	0.00136135
0uM	0.00136135	0.00612608
0uM	0.0129328	0.0285884
0uM	0.0108908	0.0136135
0uM	0.0136135	0.0299497
0uM	0.00680676	0.048328
0uM	0.00884878	0.00612608
0uM	0.0217816	0.0027227
0uM	0.0530927	0.0149749
0uM	0.0217816	0.00340338
0uM	0.0714709	0.00204203
0uM	0.00544541	0.00680676
0uM	0.0190589	0.00136135
0uM	0.00612608	0.00748743
0uM	0.00204203	0.00816811
0uM	0.0129328	0.0367565
0uM	0.00612608	0.0367565
0uM	0.00748743	0.00136135
0uM	0.0027227	0.00136135
0uM	0.0129328	0.00680676
0uM	0.0258657	0.00748743
0uM	0.0115715	0.00476473
0uM	0.00408405	0.0510507
0uM	0.0027227	0.0102101
0uM	0.0102101	0.00612608
0uM	0.0142942	0.00136135
0uM	0.00476473	0.0469666
0uM	0.00748743	0.0279077
0uM	0.0102101	0.0197396
0uM	0.075555	0.0149749
0uM	0.00204203	0.0224623
0uM	0.0115715	0.0115715
0uM	0.0027227	0.00340338
0uM	0.0238236	0.00136135
0uM	0.0102101	0.0415212
0uM	0.00816811	0.00952946
0uM	0.0326724	0.00680676
0uM	0.0517314	0.00612608
0uM	0.0136135	0.00476473
0uM	0.0360758	0.00476473
0uM	0.00884878	0.0238236
0uM	0.00408405	0.0170169
0uM	0.00136135	0.00408405
0uM	0.00748743	0.00748743
0uM	0.00816811	0.0170169
0uM	0.00136135	0.00884878
0uM	0.00884878	0.0156555
0uM	0.0115715	0.0299497
0uM	0.00612608	0.0136135
0uM	0.00204203	0.0108908
0uM	0.0149749	0.00408405
0uM	0.00204203	0.0115715
0uM	0.0176976	0.0163362
0uM	0.0422019	0.00408405
0uM	0.0279077	0.00476473
0uM	0.00136135	0.0197396
0uM	0.0176976	0.0476473
0uM	0.00816811	0.00544541
0uM	0.0149749	0.0115715
0uM	0.00748743	0.0449246
0uM	0.0401599	0.0435632
0uM	0.0170169	0.0136135
0uM	0.00136135	0.00340338
0uM	0.0360758	0.05037
0uM	0.00476473	0.00408405
0uM	0.0149749	0.0496893
0uM	0.0204203	0.00476473
0uM	0.00680676	0.0176976
0uM	0.0265464	0.00204203
0uM	0.0142942	0.00884878
0uM	0.00408405	0.0027227
0uM	0.00476473	0.052412
0uM	0.0115715	0.0027227
0uM	0.0394792	0.0170169
0uM	0.023143	0.0156555
0uM	0.0258657	0.0156555
0uM	0.00340338	0.0108908
0uM	0.0245043	0.0102101
0uM	0.0245043	0.0122522
0uM	0.0319918	0.0762357
0uM	0.00544541	0.00136135
0uM	0.0163362	0.0183782
0uM	0.0238236	0.0176976
0uM	0.00884878	0.0108908
0uM	0.00884878	0.00816811
0uM	0.0265464	0.00544541
0uM	0.00884878	0.0197396
0uM	0.00748743	0.00136135
0uM	0.00680676	0.0122522
0uM	0.0142942	0.00544541
0uM	0.0027227	0.0190589
0uM	0.00816811	0.00612608
0uM	0.00476473	0.00952946
0uM	0.0136135	0.00136135
0uM	0.00136135	0.0102101
0uM	0.129328	0.00204203
0uM	0.00748743	0.027227
0uM	0.00340338	0.0224623
0uM	0.00204203	0.00612608
0uM	0.00816811	0.00476473
0uM	0.0319918	0.0102101
0uM	0.00544541	0.0136135
0uM	0.00340338	0.0102101
0uM	0.00816811	0.00408405
0uM	0.0176976	0.00680676
0uM	0.00544541	0.0299497
0uM	0.0197396	0.00476473
0uM	0.0333531	0.00612608
0uM	0.0122522	0.00612608
0uM	0.00204203	0.0122522
0uM	0.0129328	0.0136135
0uM	0.00476473	0.0136135
0uM	0.00340338	0.00612608
0uM	0.0428826	0.00136135
0uM	0.00204203	0.0149749
0uM	0.00612608	0.0558154
0uM	0.0115715	0.0027227
0uM	0.0190589	0.00408405
0uM	0.0803197	0.0224623
0uM	0.025185	0.00340338
0uM	0.00952946	0.00204203
0uM	0.0279077	0.00136135
0uM	0.0204203	0.000680676
0uM	0.00680676	0.0197396
0uM	0.0340338	0.00680676
0uM	0.0245043	0.0211009
0uM	0.0217816	0.0149749
0uM	0.0456053	0.00136135
0uM	0.0156555	0.00544541
0uM	0.00884878	0.0122522
0uM	0.0176976	0.0156555
0uM	0.073513	0.0197396
0uM	0.0108908	0.0238236
0uM	0.0102101	0.0176976
0uM	0.0149749	0.0108908
0uM	0.0197396	0.00476473
0uM	0.0027227	0.00748743
0uM	0.0108908	0.0102101
0uM	0.0163362	0.0183782
0uM	0.0537734	0.00204203
0uM	0.00340338	0.0156555
0uM	0.0285884	0.000680676
0uM	0.00952946	0.00612608
0uM	0.00204203	0.00612608
0uM	0.00680676	0.00952946
0uM	0.0238236	0.0428826
0uM	0.00816811	0.00408405
0uM	0.0027227	0.00476473
0uM	0.0129328	0.00340338
0uM	0.0027227	0.00204203
0uM	0.00748743	0.0027227
0uM	0.0142942	0.0108908
0uM	0.0149749	0.0245043
0uM	0.00204203	0.0313111
0uM	0.0156555	0.0319918
0uM	0.0211009	0.00408405
0uM	0.00204203	0.0211009
0uM	0.0129328	0.00408405
0uM	0.00136135	0.00816811
0uM	0.00408405	0.0279077
0uM	0.0415212	0.0190589
0uM	0.00136135	0.0163362
0uM	0.00204203	0.0027227
0uM	0.0353951	0.0027227
0uM	0.0027227	0.00612608
0uM	0.0537734	0.0108908
0uM	0.0217816	0.0027227
0uM	0.0027227	0.0319918
0uM	0.0027227	0.00816811
0uM	0.0142942	0.00136135
0uM	0.00748743	0.0408405
0uM	0.00680676	0.0449246
0uM	0.0136135	0.0149749
0uM	0.00408405	0.00544541
0uM	0.0299497	0.00884878
0uM	0.00748743	0.00544541
0uM	0.00884878	0.0285884
0uM	0.00748743	0.000680676
0uM	0.0129328	0.00952946
0uM	0.0163362	0.00408405
0uM	0.0714709	0.0245043
0uM	0.0136135	0.0108908
0uM	0.00408405	0.0027227
0uM	0.00408405	0.00748743
0uM	0.00952946	0.0163362
0uM	0.00680676	0.0136135
0uM	0.00544541	0.00340338
0uM	0.0156555	0.0027227
0uM	0.00204203	0.00340338
0uM	0.0197396	0.00544541
0uM	0.0176976	0.00748743
0uM	0.0027227	0.0129328
0uM	0.0476473	0.00204203
0uM	0.00136135	0.0115715
0uM	0.0149749	0.00884878
0uM	0.00408405	0.0142942
0uM	0.00408405	0.0149749
0uM	0.00340338	0.0122522
0uM	0.00612608	0.00408405
0uM	0.0245043	0.00680676
0uM	0.00952946	0.0142942
0uM	0.0258657	0.00884878
0uM	0.00748743	0.0108908
0uM	0.00612608	0.0285884
0uM	0.00408405	0.0027227
0uM	0.00884878	0.00680676
0uM	0.00544541	0.00680676
0uM	0.0183782	0.00612608
0uM	0.0190589	0.00884878
0uM	0.00204203	0.0176976
0uM	0.0102101	0.00408405
0uM	0.00136135	0.0258657
0uM	0.00544541	0.00136135
0uM	0.0108908	0.00884878
0uM	0.00884878	0.00748743
0uM	0.00748743	0.00204203
0uM	0.0142942	0.00748743
0uM	0.0176976	0.0381178
0uM	0.0115715	0.0176976
0uM	0.00408405	0.00204203
0uM	0.00204203	0.0122522
0uM	0.025185	0.0204203
0uM	0.00204203	0.00340338
0uM	0.00816811	0.0176976
0uM	0.00544541	0.0027227
0uM	0.00136135	0.0163362
0uM	0.00204203	0.00136135
0uM	0.00340338	0.00408405
0uM	0.0864458	0.00136135
0uM	0.00204203	0.000680676
0uM	0.00204203	0.00884878
0uM	0.00340338	0.0142942
0uM	0.0142942	0.00884878
0uM	0.0027227	0.0408405
0uM	0.027227	0.00204203
0uM	0.00816811	0.0313111
0uM	0.0374372	0.0245043
0uM	0.0027227	0.00816811
0uM	0.00884878	0.0197396
0uM	0.00816811	0.00204203
0uM	0.0340338	0.00748743
0uM	0.00136135	0.00340338
0uM	0.00204203	0.0204203
0uM	0.0258657	0.0027227
0uM	0.000680676	0.0326724
0uM	0.0183782	0.00204203
0uM	0.00476473	0.0142942
0uM	0.00408405	0.0176976
0uM	0.0115715	0.00204203
0uM	0.00680676	0.00952946
0uM	0.00748743	0.00204203
0uM	0.00476473	0.0326724
0uM	0.00612608	0.00544541
0uM	0.0211009	0.00952946
0uM	0.00476473	0.00204203
0uM	0.0170169	0.0129328
0uM	0.000680676	0.00408405
0uM	0.0129328	0.00204203
0uM	0.0224623	0.0224623
0uM	0.0156555	0.027227
0uM	0.0142942	0.00612608
0uM	0.0115715	0.00408405
0uM	0.00204203	0.0027227
0uM	0.0619415	0.00340338
0uM	0.0476473	0.0108908
0uM	0.00340338	0.00136135
0uM	0.0183782	0.0122522
0uM	0.0142942	0.0456053
0uM	0.00136135	0.00340338
0uM	0.00544541	0.00340338
0uM	0.0142942	0.0387985
0uM	0.00340338	0.00476473
0uM	0.0224623	0.00748743
0uM	0.0115715	0.00952946
0uM	0.0258657	0.0313111
0uM	0.0204203	0.00680676
0uM	0.0333531	0.0149749
0uM	0.0435632	0.0027227
0uM	0.00680676	0.00204203
0uM	0.0136135	0.00544541
0uM	0.00340338	0.000680676
0uM	0.0129328	0.0142942
0uM	0.00136135	0.00476473
0uM	0.00748743	0.0136135
0uM	0.00408405	0.00952946
0uM	0.0224623	0.00544541
0uM	0.00340338	0.00544541
0uM	0.0387985	0.00408405
0uM	0.0224623	0.00952946
0uM	0.00884878	0.0142942
0uM	0.00136135	0.0027227
0uM	0.0102101	0.0027227
0uM	0.0265464	0.0326724
0uM	0.0136135	0.00612608
0uM	0.023143	0.108908
0uM	0.00408405	0.0108908
0uM	0.00340338	0.0108908
0uM	0.0027227	0.00816811
0uM	0.0108908	0.00544541
0uM	0.0238236	0.0108908
0uM	0.00476473	0.0279077
0uM	0.00340338	0.0108908
0uM	0.00680676	0.0217816
0uM	0.00408405	0.0279077
0uM	0.0285884	0.0816811
0uM	0.0217816	0.0156555
0uM	0.0537734	0.0115715
0uM	0.00408405	0.0102101
0uM	0.00136135	0.0027227
0uM	0.00612608	0.000680676
0uM	0.00340338	0.00952946
0uM	0.00340338	0.0326724
0uM	0.0319918	0.0190589
0uM	0.0190589	0.00816811
0uM	0.0197396	0.0136135
0uM	0.00816811	0.00340338
0uM	0.00612608	0.00816811
0uM	0.0156555	0.0204203
0uM	0.0197396	0.0149749
0uM	0.0394792	0.0490086
0uM	0.0129328	0.0258657
0uM	0.0347145	0.00204203
0uM	0.00612608	0.00544541
0uM	0.00136135	0.00476473
0uM	0.0027227	0.0129328
0uM	0.0142942	0.0122522
0uM	0.00952946	0.0136135
0uM	0.0170169	0.00408405
0uM	0.00612608	0.0129328
0uM	0.0122522	0.00340338
0uM	0.00136135	0.00204203
0uM	0.00544541	0.0313111
0uM	0.0245043	0.00408405
0uM	0.00748743	0.00476473
0uM	0.00204203	0.00612608
0uM	0.00544541	0.00408405
0uM	0.00680676	0.00680676
0uM	0.0027227	0.00680676
0uM	0.0156555	0.00204203
0uM	0.0258657	0.0142942
0uM	0.0129328	0.00952946
0uM	0.00612608	0.0122522
0uM	0.00476473	0.00408405
0uM	0.0217816	0.0265464
0uM	0.0292691	0.00952946
0uM	0.0108908	0.0108908
0uM	0.00816811	0.0347145
0uM	0.0102101	0.0156555
0uM	0.00680676	0.0142942
0uM	0.00612608	0.00136135
0uM	0.0326724	0.0027227
0uM	0.00748743	0.0108908
0uM	0.00884878	0.00408405
0uM	0.0156555	0.00544541
0uM	0.0142942	0.0367565
0uM	0.00680676	0.0102101
0uM	0.0258657	0.00408405
0uM	0.0136135	0.00612608
0uM	0.00408405	0.0027227
0uM	0.00476473	0.00680676
0uM	0.00408405	0.0136135
0uM	0.00136135	0.00612608
0uM	0.00544541	0.00340338
0uM	0.00476473	0.0224623
0uM	0.0027227	0.00136135
0uM	0.0333531	0.00340338
0uM	0.00884878	0.00204203
0uM	0.0122522	0.0115715
0uM	0.0333531	0.0204203
0uM	0.0129328	0.0347145
0uM	0.00952946	0.00340338
0uM	0.00544541	0.00952946
0uM	0.00136135	0.0102101
0uM	0.0156555	0.00680676
0uM	0.00204203	0.0306304
0uM	0.0129328	0.0306304
0uM	0.00136135	0.0306304
0uM	0.0258657	0.0598995
0uM	0.0108908	0.0190589
0uM	0.00340338	0.0183782
0uM	0.0122522	0.00136135
0uM	0.00680676	0.00816811
0uM	0.00204203	0.00816811
0uM	0.0142942	0.00544541
0uM	0.0122522	0.0102101
0uM	0.00884878	0.00748743
0uM	0.0163362	0.00340338
0uM	0.0027227	0.00204203
0uM	0.00612608	0.0142942
0uM	0.0142942	0.00476473
0uM	0.0108908	0.00476473
0uM	0.0374372	0.0163362
0uM	0.0612608	0.0136135
0uM	0.023143	0.00476473
0uM	0.0027227	0.00612608
0uM	0.0279077	0.0340338
0uM	0.00408405	0.000680676
0uM	0.0170169	0.00408405
0uM	0.00612608	0.00204203
0uM	0.0558154	0.0170169
0uM	0.0360758	0.0211009
0uM	0.00408405	0.0102101
0uM	0.00476473	0.00476473
0uM	0.0170169	0.00612608
0uM	0.0381178	0.00612608
0uM	0.0122522	0.0102101
0uM	0.0299497	0.00544541
0uM	0.0183782	0.0367565
0uM	0.0211009	0.0204203
0uM	0.0333531	0.0102101
0uM	0.0102101	0.00340338
0uM	0.0422019	0.0170169
0uM	0.0217816	0.0306304
0uM	0.0292691	0.0108908
0uM	0.00476473	0.00544541
0uM	0.0027227	0.0149749
0uM	0.0122522	0.00612608
0uM	0.00476473	0.0027227
0uM	0.0224623	0.0136135
0uM	0.0224623	0.0142942
0uM	0.0245043	0.00476473
0uM	0.027227	0.00204203
0uM	0.00748743	0.0142942
0uM	0.00476473	0.00748743
0uM	0.0197396	0.0204203
0uM	0.00136135	0.0115715
0uM	0.00748743	0.00612608
0uM	0.0108908	0.0217816
0uM	0.0469666	0.0197396
0uM	0.0108908	0.0639835
0uM	0.00340338	0.0285884
0uM	0.00340338	0.00952946
0uM	0.0122522	0.00408405
0uM	0.0102101	0.0306304
0uM	0.0197396	0.00476473
0uM	0.0190589	0.0415212
0uM	0.0149749	0.00340338
0uM	0.00748743	0.00612608
0uM	0.000680676	0.0176976
0uM	0.0129328	0.00476473
0uM	0.00204203	0.00816811
0uM	0.000680676	0.0299497
0uM	0.00204203	0.00816811
0uM	0.0653449	0.00544541
0uM	0.0170169	0.0163362
0uM	0.0108908	0.00680676
0uM	0.0183782	0.00748743
0uM	0.00748743	0.00544541
0uM	0.0217816	0.0142942
0uM	0.0170169	0.00544541
0uM	0.0108908	0.0224623
0uM	0.0347145	0.00204203
0uM	0.0122522	0.0027227
0uM	0.00612608	0.0360758
0uM	0.0265464	0.00816811
0uM	0.0258657	0.0163362
0uM	0.0163362	0.0129328
0uM	0.00680676	0.023143
0uM	0.00408405	0.0142942
0uM	0.00612608	0.0333531
0uM	0.0245043	0.0245043
0uM	0.0183782	0.0353951
0uM	0.0142942	0.0027227
0uM	0.00204203	0.00816811
0uM	0.00476473	0.00204203
0uM	0.0360758	0.0401599
0uM	0.0136135	0.0238236
0uM	0.00408405	0.0136135
0uM	0.00476473	0.0027227
0uM	0.0347145	0.0190589
0uM	0.0108908	0.00544541
0uM	0.0102101	0.00204203
0uM	0.0027227	0.0122522
0uM	0.0156555	0.0626222
0uM	0.00884878	0.0027227
0uM	0.0360758	0.00884878
0uM	0.0224623	0.0122522
0uM	0.00748743	0.0149749
0uM	0.00408405	0.0197396
0uM	0.0340338	0.00680676
0uM	0.00612608	0.0122522
0uM	0.0115715	0.00340338
0uM	0.025185	0.0612608
0uM	0.00816811	0.00408405
0uM	0.0279077	0.0156555
0uM	0.00952946	0.00952946
0uM	0.0108908	0.0108908
0uM	0.00476473	0.00748743
0uM	0.00748743	0.0102101
0uM	0.00952946	0.00136135
0uM	0.0258657	0.0279077
0uM	0.025185	0.0258657
0uM	0.00612608	0.0176976
0uM	0.0204203	0.00136135
0uM	0.000680676	0.0102101
0uM	0.00136135	0.00136135
0uM	0.0183782	0.0136135
0uM	0.023143	0.00136135
0uM	0.0449246	0.00884878
0uM	0.00476473	0.0102101
0uM	0.0136135	0.00204203
0uM	0.00680676	0.00816811
0uM	0.0122522	0.0108908
0uM	0.0360758	0.0129328
0uM	0.00204203	0.0122522
0uM	0.00952946	0.0149749
0uM	0.0190589	0.0108908
0uM	0.00204203	0.00544541
0uM	0.00680676	0.023143
0uM	0.00340338	0.0217816
0uM	0.0449246	0.0190589
0uM	0.0170169	0.0129328
0uM	0.0279077	0.0217816
0uM	0.00544541	0.0285884
0uM	0.00340338	0.00544541
0uM	0.0129328	0.00340338
0uM	0.023143	0.00544541
0uM	0.000680676	0.0265464
0uM	0.0115715	0.0115715
0uM	0.0176976	0.0353951
0uM	0.00884878	0.00136135
0uM	0.00340338	0.00136135
0uM	0.00680676	0.00952946
0uM	0.00340338	0.00544541
0uM	0.0190589	0.0360758
0uM	0.00748743	0.0027227
0uM	0.00816811	0.00816811
0uM	0.00544541	0.00884878
0uM	0.00748743	0.0265464
0uM	0.00612608	0.0156555
0uM	0.00408405	0.0224623
0uM	0.0108908	0.0115715
0uM	0.0258657	0.0299497
0uM	0.0408405	0.00136135
0uM	0.00136135	0.00204203
0uM	0.00612608	0.0102101
0uM	0.00340338	0.0027227
0uM	0.00408405	0.0197396
0uM	0.027227	0.00476473
0uM	0.0115715	0.0027227
0uM	0.0156555	0.0442439
0uM	0.00136135	0.0108908
0uM	0.00340338	0.00612608
0uM	0.0136135	0.0285884
0uM	0.00952946	0.00748743
0uM	0.00136135	0.00544541
0uM	0.0027227	0.0245043
0uM	0.00204203	0.0142942
0uM	0.0183782	0.00612608
0uM	0.0211009	0.000680676
0uM	0.00680676	0.00952946
0uM	0.00204203	0.0401599
0uM	0.0183782	0.0279077
0uM	0.0163362	0.0129328
0uM	0.00680676	0.0156555
0uM	0.0108908	0.0122522
0uM	0.00612608	0.025185
0uM	0.00136135	0.0265464
0uM	0.0136135	0.0313111
0uM	0.00204203	0.0102101
0uM	0.00408405	0.0476473
0uM	0.00612608	0.0102101
0uM	0.00408405	0.0102101
0uM	0.00748743	0.0122522
0uM	0.0367565	0.0176976
0uM	0.00952946	0.00544541
0uM	0.00204203	0.00204203
0uM	0.00340338	0.0108908
0uM	0.0183782	0.0149749
0uM	0.00340338	0.00204203
0uM	0.0027227	0.0142942
0uM	0.0108908	0.0238236
0uM	0.00612608	0.0238236
0uM	0.00476473	0.00204203
0uM	0.0115715	0.023143
0uM	0.00748743	0.00136135
0uM	0.00544541	0.00476473
0uM	0.00136135	0.0122522
0uM	0.023143	0.00816811
0uM	0.0108908	0.0211009
0uM	0.00204203	0.0197396
0uM	0.00340338	0.0741936
0uM	0.00204203	0.025185
0uM	0.00748743	0.000680676
0uM	0.0299497	0.00544541
0uM	0.0285884	0.00884878
0uM	0.0217816	0.0170169
0uM	0.0136135	0.00136135
0uM	0.00816811	0.00884878
0uM	0.0306304	0.0136135
0uM	0.0224623	0.0245043
0uM	0.0299497	0.0279077
0uM	0.00476473	0.0129328
0uM	0.0258657	0.027227
0uM	0.025185	0.00136135
0uM	0.0149749	0.0108908
0uM	0.00136135	0.0027227
0uM	0.0197396	0.0517314
0uM	0.0292691	0.0129328
0uM	0.00204203	0.0285884
0uM	0.0762357	0.0156555
0uM	0.0211009	0.0626222
0uM	0.00680676	0.0108908
0uM	0.00748743	0.0142942
0uM	0.00680676	0.00816811
0uM	0.0142942	0.00816811
0uM	0.0204203	0.00680676
0uM	0.00204203	0.00816811
0uM	0.0306304	0.0333531
0uM	0.0156555	0.0340338
0uM	0.00952946	0.0245043
0uM	0.00136135	0.0027227
0uM	0.0326724	0.00884878
0uM	0.00884878	0.0183782
0uM	0.00340338	0.00340338
0uM	0.00476473	0.0190589
0uM	0.0108908	0.0285884
0uM	0.00544541	0.00476473
0uM	0.0027227	0.0156555
0uM	0.0204203	0.0115715
0uM	0.0027227	0.0224623
0uM	0.00408405	0.0496893
0uM	0.00476473	0.00612608
0uM	0.00680676	0.00136135
0uM	0.00136135	0.0245043
0uM	0.00544541	0.00952946
0uM	0.0319918	0.00204203
0uM	0.0027227	0.0381178
0uM	0.0149749	0.0115715
0uM	0.0258657	0.00544541
0uM	0.0197396	0.00544541
0uM	0.00340338	0.00544541
0uM	0.00952946	0.00680676
0uM	0.0163362	0.0115715
0uM	0.0122522	0.0176976
0uM	0.0115715	0.0190589
0uM	0.00884878	0.00408405
0uM	0.00612608	0.0217816
0uM	0.0129328	0.00816811
0uM	0.0149749	0.00204203
0uM	0.00136135	0.00476473
0uM	0.00612608	0.00748743
0uM	0.0129328	0.0115715
0uM	0.00204203	0.0122522
0uM	0.0387985	0.0285884
0uM	0.0285884	0.00340338
0uM	0.00408405	0.00884878
0uM	0.0224623	0.0245043
0uM	0.00952946	0.0156555
0uM	0.00952946	0.027227
0uM	0.0170169	0.0585381
0uM	0.00544541	0.00340338
0uM	0.00748743	0.0102101
0uM	0.00680676	0.0108908
0uM	0.00544541	0.0156555
0uM	0.00816811	0.00408405
0uM	0.00408405	0.00884878
0uM	0.0115715	0.00340338
0uM	0.0211009	0.0102101
0uM	0.00612608	0.00680676
0uM	0.00544541	0.00476473
0uM	0.00612608	0.0197396
0uM	0.0245043	0.00544541
0uM	0.00952946	0.0129328
0uM	0.0102101	0.0129328
0uM	0.00544541	0.0163362
0uM	0.0149749	0.0122522
0uM	0.0204203	0.00884878
0uM	0.0142942	0.0224623
0uM	0.0796391	0.0102101
0uM	0.0462859	0.00340338
0uM	0.0204203	0.00476473
0uM	0.00408405	0.0292691
0uM	0.0142942	0.0224623
0uM	0.0129328	0.0108908
0uM	0.0115715	0.00476473
0uM	0.0122522	0.0183782
0uM	0.0442439	0.0333531
0uM	0.00340338	0.0108908
0uM	0.00476473	0.00816811
0uM	0.0265464	0.0245043
0uM	0.00136135	0.00136135
0uM	0.00136135	0.0115715
0uM	0.0027227	0.0878072
0uM	0.0102101	0.0224623
0uM	0.00680676	0.0714709
0uM	0.0435632	0.00816811
0uM	0.0170169	0.00544541
0uM	0.0238236	0.00408405
0uM	0.00476473	0.00748743
0uM	0.00204203	0.00204203
0uM	0.00544541	0.00204203
0uM	0.00136135	0.0170169
0uM	0.0108908	0.00680676
0uM	0.00136135	0.0027227
0uM	0.00884878	0.0122522
0uM	0.0102101	0.0170169
0uM	0.0183782	0.0108908
0uM	0.0197396	0.00612608
0uM	0.00748743	0.00136135
0uM	0.000680676	0.00136135
0uM	0.00204203	0.0197396
0uM	0.00204203	0.0142942
0uM	0.00748743	0.00340338
0uM	0.00952946	0.0129328
0uM	0.0415212	0.00884878
0uM	0.0204203	0.0258657
0uM	0.0102101	0.00476473
0uM	0.00204203	0.0319918
0uM	0.0142942	0.00204203
0uM	0.00204203	0.00612608
0uM	0.0102101	0.0122522
0uM	0.00204203	0.0217816
0uM	0.0190589	0.0156555
0uM	0.00340338	0.0027227
0uM	0.0122522	0.0197396
0uM	0.00612608	0.0027227
0uM	0.0136135	0.0129328
0uM	0.00816811	0.0619415
0uM	0.0115715	0.0115715
0uM	0.025185	0.0204203
0uM	0.00340338	0.0129328
0uM	0.00408405	0.0027227
0uM	0.00748743	0.0108908
0uM	0.00204203	0.00816811
0uM	0.00476473	0.00680676
0uM	0.00340338	0.0102101
0uM	0.00680676	0.00340338
0uM	0.00340338	0.00952946
0uM	0.023143	0.00612608
0uM	0.0551347	0.00544541
0uM	0.0102101	0.00816811
0uM	0.0142942	0.00748743
0uM	0.0197396	0.0102101
0uM	0.00408405	0.00544541
0uM	0.0122522	0.0190589
0uM	0.0381178	0.023143
0uM	0.00340338	0.0115715
0uM	0.00204203	0.00340338
0uM	0.00340338	0.00136135
0uM	0.00204203	0.0136135
0uM	0.00816811	0.00816811
0uM	0.0183782	0.0217816
0uM	0.00204203	0.0027227
0uM	0.00136135	0.00136135
0uM	0.00680676	0.0217816
0uM	0.00340338	0.027227
0uM	0.00612608	0.025185
0uM	0.0027227	0.00204203
0uM	0.00204203	0.00544541
0uM	0.00136135	0.0306304
0uM	0.00816811	0.0115715
0uM	0.0183782	0.00204203
0uM	0.00204203	0.0156555
0uM	0.0993787	0.0156555
0uM	0.00204203	0.0122522
0uM	0.0211009	0.00680676
0uM	0.00204203	0.0394792
0uM	0.0204203	0.0633028
0uM	0.0176976	0.0027227
0uM	0.0102101	0.00952946
0uM	0.0170169	0.00476473
0uM	0.023143	0.0115715
0uM	0.0415212	0.00476473
0uM	0.0299497	0.0136135
0uM	0.027227	0.00340338
0uM	0.0156555	0.0027227
0uM	0.0108908	0.0149749
0uM	0.0136135	0.0027227
0uM	0.00340338	0.0129328
0uM	0.00680676	0.00340338
0uM	0.0142942	0.023143
0uM	0.00544541	0.00748743
0uM	0.00612608	0.0142942
0uM	0.00204203	0.00748743
0uM	0.00952946	0.00476473
0uM	0.00204203	0.0163362
0uM	0.00952946	0.00612608
0uM	0.00136135	0.0122522
0uM	0.00408405	0.0510507
0uM	0.0149749	0.0163362
0uM	0.0435632	0.0115715
0uM	0.0142942	0.0027227
0uM	0.00544541	0.0129328
0uM	0.027227	0.0027227
0uM	0.0122522	0.0115715
0uM	0.00680676	0.0197396
0uM	0.027227	0.0115715
0uM	0.00476473	0.000680676
0uM	0.0633028	0.00204203
0uM	0.0217816	0.00476473
0uM	0.0108908	0.0122522
0uM	0.00408405	0.0353951
0uM	0.0170169	0.00476473
0uM	0.00340338	0.0176976
0uM	0.00884878	0.00748743
0uM	0.0217816	0.00476473
0uM	0.00408405	0.0292691
0uM	0.0292691	0.027227
0uM	0.00204203	0.00612608
0uM	0.0211009	0.00408405
0uM	0.0027227	0.0115715
0uM	0.0149749	0.0347145
0uM	0.0156555	0.0313111
0uM	0.0217816	0.0142942
0uM	0.00476473	0.0027227
0uM	0.0660255	0.00680676
0uM	0.00544541	0.0102101
0uM	0.0238236	0.00748743
0uM	0.0190589	0.00204203
0uM	0.00340338	0.00952946
0uM	0.00204203	0.0108908
0uM	0.0129328	0.0102101
0uM	0.00544541	0.00136135
0uM	0.00204203	0.0449246
0uM	0.00136135	0.00612608
0uM	0.023143	0.0115715
0uM	0.00884878	0.000680676
0uM	0.0190589	0.025185
0uM	0.00476473	0.0149749
0uM	0.0326724	0.0149749
0uM	0.00136135	0.0217816
0uM	0.00136135	0.00952946
0uM	0.025185	0.0027227
0uM	0.00408405	0.00544541
0uM	0.0122522	0.00612608
0uM	0.00476473	0.00680676
0uM	0.023143	0.00204203
0uM	0.0530927	0.00136135
0uM	0.0102101	0.00612608
0uM	0.0136135	0.00680676
0uM	0.0190589	0.0299497
0uM	0.00204203	0.0136135
0uM	0.00748743	0.0285884
0uM	0.00748743	0.00612608
0uM	0.00408405	0.00476473
0uM	0.0285884	0.0142942
0uM	0.0108908	0.0027227
0uM	0.0027227	0.0027227
0uM	0.000680676	0.00136135
0uM	0.00408405	0.00204203
0uM	0.00884878	0.0299497
0uM	0.0176976	0.00884878
0uM	0.00680676	0.00612608
0uM	0.00680676	0.00340338
0uM	0.00408405	0.0163362
0uM	0.0265464	0.0176976
0uM	0.0108908	0.0353951
0uM	0.00816811	0.0435632
0uM	0.027227	0.00680676
0uM	0.0374372	0.00136135
0uM	0.00612608	0.0149749
0uM	0.0258657	0.0108908
0uM	0.0496893	0.00544541
0uM	0.023143	0.0442439
0uM	0.0136135	0.0142942
0uM	0.00612608	0.00408405
0uM	0.0204203	0.0163362
0uM	0.0136135	0.000680676
0uM	0.0245043	0.0142942
0uM	0.0102101	0.0102101
0uM	0.00204203	0.023143
0uM	0.0360758	0.0108908
0uM	0.0238236	0.00884878
0uM	0.00544541	0.0258657
0uM	0.00680676	0.00612608
0uM	0.00136135	0.0129328
0uM	0.00884878	0.0108908
0uM	0.0551347	0.00680676
0uM	0.00884878	0.0170169
0uM	0.0163362	0.00544541
0uM	0.0115715	0.00204203
0uM	0.00748743	0.0163362
0uM	0.00340338	0.0510507
0uM	0.00204203	0.00204203
0uM	0.00136135	0.00816811
0uM	0.0415212	0.0217816
0uM	0.00136135	0.0156555
0uM	0.00544541	0.0183782
0uM	0.00476473	0.0340338
0uM	0.00204203	0.0027227
0uM	0.0027227	0.00340338
0uM	0.0306304	0.00136135
0uM	0.0122522	0.00136135
0uM	0.0122522	0.00476473
0uM	0.00408405	0.00204203
0uM	0.0156555	0.00748743
0uM	0.00136135	0.0027227
0uM	0.0129328	0.0108908
0uM	0.00476473	0.00204203
0uM	0.00816811	0.00952946
0uM	0.00340338	0.0551347
0uM	0.00340338	0.00204203
0uM	0.00952946	0.00816811
0uM	0.0340338	0.00544541
0uM	0.027227	0.00204203
0uM	0.00340338	0.00680676
0uM	0.0027227	0.00136135
0uM	0.00204203	0.0204203
0uM	0.00204203	0.00136135
0uM	0.0122522	0.000680676
0uM	0.0108908	0.0027227
0uM	0.00408405	0.0306304
0uM	0.0136135	0.0381178
0uM	0.0449246	0.0394792
0uM	0.00340338	0.0211009
0uM	0.00136135	0.00544541
0uM	0.00884878	0.0129328
0uM	0.00340338	0.00408405
0uM	0.0156555	0.0245043
0uM	0.0027227	0.00816811
0uM	0.025185	0.0102101
0uM	0.0122522	0.00680676
0uM	0.00612608	0.0108908
0uM	0.0142942	0.0326724
0uM	0.00340338	0.0136135
0uM	0.0408405	0.00476473
0uM	0.00340338	0.00136135
0uM	0.00136135	0.00204203
0uM	0.00136135	0.0027227
0uM	0.0442439	0.00340338
0uM	0.00136135	0.00952946
0uM	0.00340338	0.0381178
0uM	0.00748743	0.00884878
0uM	0.00816811	0.00204203
0uM	0.0211009	0.023143
0uM	0.0122522	0.00136135
0uM	0.0238236	0.0381178
0uM	0.0136135	0.00748743
0uM	0.0156555	0.00748743
0uM	0.00884878	0.0258657
0uM	0.00680676	0.00136135
0uM	0.0238236	0.0285884
0uM	0.00748743	0.0108908
0uM	0.0496893	0.0707903
0uM	0.0299497	0.00204203
0uM	0.0183782	0.00816811
0uM	0.00408405	0.0129328
0uM	0.0176976	0.0163362
0uM	0.00204203	0.0142942
0uM	0.0238236	0.00612608
0uM	0.0102101	0.0394792
0uM	0.0170169	0.0170169
0uM	0.00204203	0.0204203
0uM	0.0136135	0.00204203
0uM	0.0163362	0.0115715
0uM	0.0027227	0.00136135
0uM	0.0163362	0.0129328
0uM	0.0102101	0.0517314
0uM	0.00476473	0.0115715
0uM	0.0279077	0.0102101
0uM	0.00340338	0.0108908
0uM	0.0394792	0.0306304
0uM	0.00544541	0.0190589
0uM	0.00612608	0.00408405
0uM	0.0156555	0.00952946
0uM	0.000680676	0.0102101
0uM	0.023143	0.0449246
0uM	0.0387985	0.0108908
0uM	0.0197396	0.00952946
0uM	0.0367565	0.00204203
0uM	0.00544541	0.0462859
0uM	0.0142942	0.00136135
0uM	0.0136135	0.0156555
0uM	0.027227	0.000680676
0uM	0.0238236	0.00680676
0uM	0.0217816	0.0204203
0uM	0.0122522	0.00748743
0uM	0.0108908	0.00408405
0uM	0.0183782	0.000680676
0uM	0.0265464	0.0102101
0uM	0.0115715	0.00680676
0uM	0.00612608	0.00544541
0uM	0.0490086	0.00816811
0uM	0.0326724	0.0136135
0uM	0.00680676	0.0156555
0uM	0.0190589	0.00408405
0uM	0.0129328	0.0129328
0uM	0.00340338	0.0149749
0uM	0.0027227	0.0415212
0uM	0.00408405	0.0190589
0uM	0.0027227	0.00612608
0uM	0.00680676	0.0027227
0uM	0.0245043	0.00816811
0uM	0.00816811	0.0027227
0uM	0.00136135	0.00544541
0uM	0.0156555	0.00340338
0uM	0.00136135	0.00680676
0uM	0.0108908	0.0027227
0uM	0.0108908	0.0027227
0uM	0.0122522	0.0115715
0uM	0.0027227	0.00340338
0uM	0.00816811	0.00136135
0uM	0.0108908	0.00612608
0uM	0.00204203	0.0360758
0uM	0.0176976	0.0183782
0uM	0.108908	0.0163362
0uM	0.00408405	0.023143
0uM	0.00204203	0.0149749
0uM	0.00680676	0.00544541
0uM	0.0353951	0.0224623
0uM	0.025185	0.00680676
0uM	0.0319918	0.00476473
0uM	0.0102101	0.00340338
0uM	0.00748743	0.00476473
0uM	0.0156555	0.0115715
0uM	0.0170169	0.00476473
0uM	0.0142942	0.00340338
0uM	0.00816811	0.00408405
0uM	0.0108908	0.0211009
0uM	0.000680676	0.00136135
0uM	0.00408405	0.0136135
0uM	0.00408405	0.0279077
0uM	0.00136135	0.00748743
0uM	0.00408405	0.00204203
0uM	0.00408405	0.0027227
0uM	0.00816811	0.00136135
0uM	0.0170169	0.0387985
0uM	0.0299497	0.0102101
0uM	0.0224623	0.0340338
0uM	0.0217816	0.0027227
0uM	0.00884878	0.00136135
0uM	0.00476473	0.0353951
0uM	0.0027227	0.0258657
0uM	0.0258657	0.0490086
0uM	0.0238236	0.00204203
0uM	0.0163362	0.0292691
0uM	0.00408405	0.0115715
0uM	0.0401599	0.00544541
0uM	0.0027227	0.00544541
0uM	0.075555	0.0122522
0uM	0.00204203	0.00612608
0uM	0.00748743	0.00884878
0uM	0.00680676	0.0108908
0uM	0.0299497	0.00952946
0uM	0.00136135	0.00136135
0uM	0.00476473	0.0442439
0uM	0.00884878	0.0176976
0uM	0.0102101	0.00136135
0uM	0.0387985	0.0190589
0uM	0.0469666	0.00340338
0uM	0.0176976	0.027227
0uM	0.00408405	0.0238236
0uM	0.0279077	0.05037
0uM	0.0142942	0.0217816
0uM	0.00136135	0.00408405
0uM	0.0190589	0.0149749
0uM	0.00136135	0.00204203
0uM	0.00408405	0.00748743
0uM	0.0217816	0.0156555
0uM	0.00544541	0.0027227
0uM	0.023143	0.00204203
0uM	0.0163362	0.00612608
0uM	0.0122522	0.00204203
0uM	0.00136135	0.0279077
0uM	0.00544541	0.0347145
0uM	0.0142942	0.0176976
0uM	0.0163362	0.00136135
0uM	0.0279077	0.0102101
0uM	0.0238236	0.00340338
0uM	0.0381178	0.00476473
0uM	0.0142942	0.00136135
0uM	0.0149749	0.00952946
0uM	0.00476473	0.00340338
0uM	0.00204203	0.0163362
0uM	0.00748743	0.00816811
0uM	0.00340338	0.00748743
0uM	0.0245043	0.00340338
0uM	0.0279077	0.0142942
0uM	0.00952946	0.0027227
0uM	0.0313111	0.0102101
0uM	0.0313111	0.00680676
0uM	0.00136135	0.0027227
0uM	0.0367565	0.00544541
0uM	0.0115715	0.0156555
0uM	0.00476473	0.00544541
0uM	0.00204203	0.0217816
0uM	0.0027227	0.00136135
0uM	0.0245043	0.0449246
0uM	0.0142942	0.0183782
0uM	0.0292691	0.00408405
0uM	0.0163362	0.00748743
0uM	0.00816811	0.00204203
0uM	0.00340338	0.00816811
0uM	0.00136135	0.0142942
0uM	0.00952946	0.00136135
0uM	0.0245043	0.00136135
0uM	0.0122522	0.0190589
0uM	0.00476473	0.0156555
0uM	0.00204203	0.0183782
0uM	0.00612608	0.0149749
0uM	0.00612608	0.00204203
0uM	0.0102101	0.0279077
0uM	0.0102101	0.0176976
0uM	0.00544541	0.0190589
0uM	0.0136135	0.0136135
0uM	0.00340338	0.00136135
0uM	0.0245043	0.0279077
0uM	0.00476473	0.0183782
0uM	0.0163362	0.00136135
0uM	0.0108908	0.0197396
0uM	0.0204203	0.0149749
0uM	0.0115715	0.00544541
0uM	0.00476473	0.0129328
0uM	0.00816811	0.0313111
0uM	0.0170169	0.0122522
0uM	0.0306304	0.052412
0uM	0.0129328	0.0197396
0uM	0.0211009	0.000680676
0uM	0.00204203	0.00136135
0uM	0.00340338	0.00204203
0uM	0.0142942	0.00340338
0uM	0.0197396	0.0319918
0uM	0.0102101	0.00340338
0uM	0.00612608	0.0306304
0uM	0.00204203	0.0129328
0uM	0.00612608	0.00544541
0uM	0.0170169	0.0108908
0uM	0.0170169	0.0469666
0uM	0.00884878	0.00204203
0uM	0.00136135	0.00612608
0uM	0.00340338	0.05037
0uM	0.00884878	0.00408405
0uM	0.0136135	0.0211009
0uM	0.00884878	0.00136135
0uM	0.048328	0.0122522
0uM	0.0408405	0.0211009
0uM	0.00748743	0.00340338
0uM	0.0108908	0.00408405
0uM	0.0211009	0.00136135
0uM	0.00680676	0.00204203
0uM	0.00408405	0.00612608
0uM	0.00544541	0.0102101
0uM	0.0115715	0.023143
0uM	0.00476473	0.00340338
0uM	0.0129328	0.0142942
0uM	0.00544541	0.0163362
0uM	0.0142942	0.0163362
0uM	0.0156555	0.0319918
0uM	0.00136135	0.00136135
0uM	0.00408405	0.00476473
0uM	0.0163362	0.00204203
0uM	0.0374372	0.025185
0uM	0.00952946	0.0027227
0uM	0.00748743	0.00476473
0uM	0.00136135	0.000680676
0uM	0.00136135	0.00816811
0uM	0.00408405	0.0142942
0uM	0.00544541	0.0204203
0uM	0.0367565	0.00408405
0uM	0.0108908	0.0170169
0uM	0.00476473	0.00544541
0uM	0.0102101	0.0027227
0uM	0.0496893	0.00544541
0uM	0.00612608	0.0217816
0uM	0.0190589	0.0122522
0uM	0.000680676	0.00340338
0uM	0.0170169	0.0299497
0uM	0.00408405	0.00136135
0uM	0.0401599	0.000680676
0uM	0.0129328	0.00204203
0uM	0.00204203	0.00544541
0uM	0.00136135	0.0115715
0uM	0.0129328	0.00952946
0uM	0.0408405	0.00884878
0uM	0.0027227	0.00884878
0uM	0.0129328	0.00136135
0uM	0.0394792	0.0136135
0uM	0.0142942	0.0204203
0uM	0.00748743	0.0176976
0uM	0.0142942	0.0224623
0uM	0.0224623	0.0258657
0uM	0.0204203	0.0204203
0uM	0.0136135	0.0102101
0uM	0.000680676	0.0149749
0uM	0.00544541	0.00204203
0uM	0.0027227	0.0129328
0uM	0.00408405	0.0122522
0uM	0.0204203	0.00340338
0uM	0.0285884	0.00136135
0uM	0.00340338	0.00748743
0uM	0.00408405	0.00136135
0uM	0.00204203	0.00680676
0uM	0.0319918	0.0115715
0uM	0.00408405	0.00408405
0uM	0.0347145	0.0211009
0uM	0.00952946	0.0142942
0uM	0.00408405	0.00544541
0uM	0.00544541	0.0176976
0uM	0.0183782	0.0102101
0uM	0.00340338	0.000680676
0uM	0.00884878	0.0027227
0uM	0.00952946	0.00748743
0uM	0.00884878	0.027227
0uM	0.0163362	0.0136135
0uM	0.00340338	0.00748743
0uM	0.0027227	0.00612608
0uM	0.00884878	0.0115715
0uM	0.0476473	0.00340338
0uM	0.0027227	0.0122522
0uM	0.0510507	0.0156555
0uM	0.00816811	0.00408405
0uM	0.00476473	0.0319918
0uM	0.0129328	0.0966559
0uM	0.0211009	0.0245043
0uM	0.0149749	0.00136135
0uM	0.00680676	0.0027227
0uM	0.00136135	0.0027227
0uM	0.00680676	0.00408405
0uM	0.00136135	0.0190589
0uM	0.00340338	0.00680676
0uM	0.00884878	0.0183782
0uM	0.0456053	0.0469666
0uM	0.0156555	0.0313111
0uM	0.00748743	0.00884878
0uM	0.00136135	0.0197396
0uM	0.00680676	0.0122522
0uM	0.00952946	0.0299497
0uM	0.00544541	0.00136135
0uM	0.00408405	0.00748743
0uM	0.00748743	0.00204203
0uM	0.00544541	0.0408405
0uM	0.0122522	0.0163362
0uM	0.0136135	0.00884878
0uM	0.0122522	0.0190589
0uM	0.027227	0.00476473
0uM	0.023143	0.0102101
0uM	0.0217816	0.00680676
0uM	0.0211009	0.00136135
0uM	0.0142942	0.0163362
0uM	0.00884878	0.0183782
0uM	0.0136135	0.0530927
0uM	0.00680676	0.0142942
0uM	0.0347145	0.00476473
0uM	0.00680676	0.00816811
0uM	0.0027227	0.0027227
0uM	0.00136135	0.0142942
0uM	0.0108908	0.00544541
0uM	0.023143	0.0027227
0uM	0.00884878	0.00408405
0uM	0.0027227	0.0333531
0uM	0.0279077	0.0333531
0uM	0.0108908	0.00612608
0uM	0.00680676	0.0102101
0uM	0.0027227	0.0299497
0uM	0.0176976	0.025185
0uM	0.0149749	0.00748743
0uM	0.0217816	0.0122522
0uM	0.00340338	0.000680676
0uM	0.00340338	0.0027227
0uM	0.00136135	0.0027227
0uM	0.00612608	0.0102101
0uM	0.00408405	0.0211009
0uM	0.0204203	0.00136135
0uM	0.0319918	0.0197396
0uM	0.0108908	0.0136135
0uM	0.00544541	0.00612608
0uM	0.0217816	0.00408405
0uM	0.0204203	0.00748743
0uM	0.00340338	0.00748743
0uM	0.00612608	0.0027227
0uM	0.027227	0.0415212
0uM	0.0142942	0.00544541
0uM	0.0102101	0.00204203
0uM	0.00204203	0.0415212
0uM	0.0027227	0.0142942
0uM	0.00204203	0.00612608
0uM	0.00476473	0.0129328
0uM	0.00136135	0.0156555
0uM	0.0027227	0.00408405
0uM	0.0129328	0.00204203
0uM	0.0027227	0.0183782
0uM	0.00340338	0.00816811
0uM	0.00680676	0.00204203
0uM	0.00408405	0.00748743
0uM	0.00884878	0.0156555
0uM	0.0115715	0.0108908
0uM	0.00884878	0.0360758
0uM	0.0258657	0.00340338
0uM	0.00408405	0.00816811
0uM	0.00748743	0.0108908
0uM	0.00408405	0.0183782
0uM	0.00544541	0.00884878
0uM	0.00952946	0.00408405
0uM	0.00612608	0.0279077
0uM	0.0299497	0.00136135
0uM	0.00748743	0.0156555
0uM	0.0170169	0.00680676
0uM	0.00680676	0.0170169
0uM	0.00204203	0.05037
0uM	0.00136135	0.00204203
0uM	0.0292691	0.027227
0uM	0.000680676	0.00748743
0uM	0.00884878	0.0340338
0uM	0.0285884	0.00340338
0uM	0.0115715	0.00340338
0uM	0.0027227	0.0102101
0uM	0.00884878	0.000680676
0uM	0.00544541	0.0156555
0uM	0.0027227	0.00612608
0uM	0.0027227	0.00408405
0uM	0.00204203	0.0340338
0uM	0.0374372	0.00612608
0uM	0.00816811	0.0156555
0uM	0.0115715	0.00408405
0uM	0.00884878	0.0156555
0uM	0.0170169	0.00340338
0uM	0.0551347	0.0217816
0uM	0.0496893	0.00136135
0uM	0.0108908	0.0176976
0uM	0.0027227	0.00748743
0uM	0.00204203	0.0490086
0uM	0.00340338	0.0980173
0uM	0.0224623	0.00680676
0uM	0.0415212	0.0156555
0uM	0.0571768	0.0163362
0uM	0.00408405	0.00476473
0uM	0.00748743	0.0292691
0uM	0.025185	0.00884878
0uM	0.0163362	0.0027227
0uM	0.0115715	0.00204203
0uM	0.0333531	0.00340338
0uM	0.00408405	0.00136135
0uM	0.0027227	0.00476473
0uM	0.0170169	0.0027227
0uM	0.0115715	0.0673869
0uM	0.0102101	0.0823618
0uM	0.00544541	0.00884878
0uM	0.00408405	0.00680676
0uM	0.00680676	0.00544541
0uM	0.0422019	0.0299497
0uM	0.0170169	0.00136135
0uM	0.00136135	0.00340338
0uM	0.0115715	0.00612608
0uM	0.0217816	0.0027227
0uM	0.0211009	0.00680676
0uM	0.0313111	0.0136135
0uM	0.00476473	0.00476473
0uM	0.000680676	0.0197396
0uM	0.00408405	0.00476473
0uM	0.0442439	0.0238236
0uM	0.0149749	0.00340338
0uM	0.0347145	0.0456053
0uM	0.00544541	0.0176976
0uM	0.00136135	0.00816811
0uM	0.00748743	0.000680676
0uM	0.0190589	0.00884878
0uM	0.0142942	0.0353951
0uM	0.00136135	0.0292691
0uM	0.0245043	0.0142942
0uM	0.00340338	0.0027227
0uM	0.00408405	0.027227
0uM	0.0217816	0.00544541
0uM	0.00204203	0.00408405
0uM	0.0108908	0.0102101
0uM	0.0129328	0.0108908
0uM	0.00884878	0.0238236
0uM	0.0108908	0.0129328
0uM	0.0027227	0.00204203
0uM	0.00408405	0.0224623
0uM	0.023143	0.00748743
0uM	0.0129328	0.0163362
0uM	0.00340338	0.00680676
0uM	0.0115715	0.0176976
0uM	0.0149749	0.00408405
0uM	0.0449246	0.0204203
0uM	0.0027227	0.0108908
0uM	0.0197396	0.0374372
0uM	0.0163362	0.00204203
0uM	0.00476473	0.00136135
0uM	0.00816811	0.0238236
0uM	0.00612608	0.00612608
0uM	0.00612608	0.00136135
0uM	0.0149749	0.00884878
0uM	0.0027227	0.00476473
0uM	0.00136135	0.00544541
0uM	0.0102101	0.00204203
0uM	0.0142942	0.00408405
0uM	0.00748743	0.0136135
0uM	0.00816811	0.0136135
0uM	0.0027227	0.0401599
0uM	0.00612608	0.00952946
0uM	0.0347145	0.00340338
0uM	0.00476473	0.0823618
0uM	0.0190589	0.0217816
0uM	0.00136135	0.00204203
0uM	0.0183782	0.00544541
0uM	0.00748743	0.0027227
0uM	0.0170169	0.00476473
0uM	0.00136135	0.023143
0uM	0.0299497	0.00136135
0uM	0.00680676	0.0115715
0uM	0.00408405	0.00612608
0uM	0.0027227	0.0129328
0uM	0.0217816	0.00952946
0uM	0.00680676	0.00476473
0uM	0.0027227	0.0285884
0uM	0.0129328	0.00408405
0uM	0.00816811	0.0122522
0uM	0.00612608	0.00952946
0uM	0.00612608	0.0183782
0uM	0.00340338	0.0108908
0uM	0.0122522	0.0156555
0uM	0.0326724	0.0401599
0uM	0.00136135	0.00680676
0uM	0.00884878	0.00612608
0uM	0.00136135	0.0204203
0uM	0.00476473	0.00204203
0uM	0.0381178	0.00136135
0uM	0.00884878	0.0115715
0uM	0.00204203	0.00680676
0uM	0.0027227	0.023143
0uM	0.0170169	0.0156555
0uM	0.00748743	0.00544541
0uM	0.0353951	0.0401599
0uM	0.000680676	0.0122522
0uM	0.0619415	0.00612608
0uM	0.0245043	0.0245043
0uM	0.0183782	0.00680676
0uM	0.0238236	0.00816811
0uM	0.0163362	0.00408405
0uM	0.0156555	0.00612608
0uM	0.00544541	0.00408405
0uM	0.0490086	0.00544541
0uM	0.00680676	0.00952946
0uM	0.0306304	0.0142942
0uM	0.00680676	0.0027227
0uM	0.00884878	0.00816811
0uM	0.0211009	0.00816811
0uM	0.0319918	0.00952946
0uM	0.0149749	0.0027227
0uM	0.0694289	0.00340338
0uM	0.0027227	0.00136135
0uM	0.00748743	0.00748743
0uM	0.0197396	0.00340338
0uM	0.000680676	0.00204203
0uM	0.025185	0.0279077
0uM	0.0190589	0.0027227
0uM	0.0279077	0.00680676
0uM	0.0129328	0.00136135
0uM	0.00204203	0.0102101
0uM	0.0136135	0.0442439
0uM	0.00612608	0.0176976
0uM	0.0204203	0.0129328
0uM	0.000680676	0.00476473
0uM	0.0265464	0.0102101
0uM	0.00680676	0.0517314
0uM	0.00136135	0.0245043
0uM	0.0163362	0.0190589
0uM	0.0340338	0.0279077
0uM	0.0149749	0.00476473
0uM	0.00748743	0.00204203
0uM	0.00204203	0.0170169
0uM	0.0347145	0.00204203
0uM	0.00816811	0.027227
0uM	0.00476473	0.00544541
0uM	0.00476473	0.0279077
0uM	0.00476473	0.00952946
0uM	0.00612608	0.0435632
0uM	0.0326724	0.0197396
0uM	0.0422019	0.00204203
0uM	0.025185	0.00544541
0uM	0.0217816	0.00476473
0uM	0.00884878	0.0129328
0uM	0.00204203	0.0204203
0uM	0.00476473	0.0142942
0uM	0.0176976	0.0142942
0uM	0.025185	0.00340338
0uM	0.0285884	0.0027227
0uM	0.00544541	0.00136135
0uM	0.0966559	0.0142942
0uM	0.00340338	0.0027227
0uM	0.0122522	0.00816811
0uM	0.00612608	0.0163362
0uM	0.00476473	0.0197396
0uM	0.00476473	0.0190589
0uM	0.0306304	0.00612608
0uM	0.00204203	0.0149749
0uM	0.0265464	0.0129328
0uM	0.00136135	0.0142942
0uM	0.0183782	0.00408405
0uM	0.0027227	0.00816811
0uM	0.00612608	0.00612608
0uM	0.0217816	0.0217816
0uM	0.0170169	0.0102101
0uM	0.0197396	0.0197396
0uM	0.00952946	0.00816811
0uM	0.0408405	0.00136135
0uM	0.00476473	0.00680676
0uM	0.00408405	0.00612608
0uM	0.0211009	0.0149749
0uM	0.00204203	0.00884878
0uM	0.00476473	0.0108908
0uM	0.00680676	0.0108908
0uM	0.0353951	0.0245043
0uM	0.0027227	0.0190589
0uM	0.0129328	0.0360758
0uM	0.0537734	0.00476473
0uM	0.00136135	0.0544541
0uM	0.0136135	0.0102101
0uM	0.00408405	0.00476473
0uM	0.00204203	0.0136135
0uM	0.00204203	0.00408405
0uM	0.0122522	0.0108908
0uM	0.00340338	0.0027227
0uM	0.0176976	0.0027227
0uM	0.0197396	0.0285884
0uM	0.00748743	0.0108908
0uM	0.0149749	0.0299497
0uM	0.00136135	0.00680676
0uM	0.0245043	0.0163362
0uM	0.0279077	0.0027227
0uM	0.00136135	0.0170169
0uM	0.0469666	0.0204203
0uM	0.0149749	0.00544541
0uM	0.00884878	0.0381178
0uM	0.0333531	0.00884878
0uM	0.0394792	0.0183782
0uM	0.000680676	0.0163362
0uM	0.0319918	0.0102101
0uM	0.00680676	0.00340338
0uM	0.0102101	0.0115715
0uM	0.0176976	0.0149749
0uM	0.00952946	0.00408405
0uM	0.0306304	0.00408405
0uM	0.0142942	0.0136135
0uM	0.00204203	0.00952946
0uM	0.0170169	0.0156555
0uM	0.0129328	0.0190589
0uM	0.0129328	0.00408405
0uM	0.00340338	0.0156555
0uM	0.0238236	0.0701096
0uM	0.0115715	0.0238236
0uM	0.0517314	0.0578574
0uM	0.0027227	0.0163362
0uM	0.00204203	0.00340338
0uM	0.0490086	0.00748743
0uM	0.0142942	0.00340338
0uM	0.0265464	0.00408405
0uM	0.00680676	0.00340338
0uM	0.0136135	0.0347145
0uM	0.0027227	0.0149749
0uM	0.0102101	0.00476473
0uM	0.0142942	0.0176976
0uM	0.0435632	0.0027227
0uM	0.0027227	0.00408405
0uM	0.0115715	0.0442439
0uM	0.00340338	0.0217816
0uM	0.0183782	0.00204203
0uM	0.0313111	0.00952946
0uM	0.0190589	0.00408405
0uM	0.0163362	0.00476473
0uM	0.00408405	0.0238236
0uM	0.00544541	0.0122522
0uM	0.0217816	0.00748743
0uM	0.00748743	0.0932526
0uM	0.0183782	0.00612608
0uM	0.00136135	0.0245043
0uM	0.00476473	0.00340338
0uM	0.0176976	0.0306304
0uM	0.00544541	0.00816811
0uM	0.00612608	0.0544541
0uM	0.00136135	0.00408405
0uM	0.00204203	0.00748743
0uM	0.0462859	0.00136135
0uM	0.0102101	0.00816811
0uM	0.00544541	0.0102101
0uM	0.00204203	0.0183782
0uM	0.00136135	0.0204203
0uM	0.00204203	0.00748743
0uM	0.0102101	0.00476473
0uM	0.0129328	0.00816811
0uM	0.023143	0.023143
0uM	0.0102101	0.0149749
0uM	0.0163362	0.0115715
0uM	0.00204203	0.027227
0uM	0.0394792	0.0190589
0uM	0.00952946	0.0108908
0uM	0.00816811	0.0183782
0uM	0.0027227	0.00680676
0uM	0.0156555	0.0265464
0uM	0.0027227	0.00884878
0uM	0.00884878	0.0279077
0uM	0.0183782	0.00680676
0uM	0.0170169	0.00204203
0uM	0.00476473	0.00816811
0uM	0.0129328	0.00408405
0uM	0.0108908	0.0129328
0uM	0.0108908	0.00544541
0uM	0.0279077	0.0190589
0uM	0.0149749	0.0204203
0uM	0.00816811	0.0027227
0uM	0.00884878	0.0279077
0uM	0.0408405	0.00748743
0uM	0.0122522	0.0204203
0uM	0.00952946	0.0102101
0uM	0.00136135	0.00340338
0uM	0.0258657	0.0027227
0uM	0.0197396	0.0319918
0uM	0.0122522	0.00748743
0uM	0.00340338	0.0027227
0uM	0.0156555	0.023143
0uM	0.0190589	0.0190589
0uM	0.0183782	0.0122522
0uM	0.0279077	0.0422019
0uM	0.00748743	0.0027227
0uM	0.00340338	0.0217816
0uM	0.000680676	0.0176976
0uM	0.0142942	0.0381178
0uM	0.0217816	0.0299497
0uM	0.027227	0.027227
0uM	0.00136135	0.0027227
0uM	0.0122522	0.00476473
0uM	0.00340338	0.0183782
0uM	0.027227	0.00612608
0uM	0.027227	0.0108908
0uM	0.0129328	0.0245043
0uM	0.00952946	0.0102101
0uM	0.0347145	0.00136135
0uM	0.00816811	0.00884878
0uM	0.0176976	0.00136135
0uM	0.0129328	0.00952946
0uM	0.0115715	0.000680676
0uM	0.00816811	0.00680676
0uM	0.00680676	0.0108908
0uM	0.00476473	0.0163362
0uM	0.0027227	0.00612608
0uM	0.0163362	0.0347145
0uM	0.00408405	0.0108908
0uM	0.00612608	0.00476473
0uM	0.00680676	0.00816811
0uM	0.00408405	0.0122522
0uM	0.0435632	0.0108908
0uM	0.00476473	0.00476473
0uM	0.0176976	0.00136135
0uM	0.0122522	0.0136135
0uM	0.0122522	0.00952946
0uM	0.00952946	0.00952946
0uM	0.00340338	0.0027227
0uM	0.0156555	0.00748743
0uM	0.0108908	0.0136135
0uM	0.0156555	0.00340338
0uM	0.00408405	0.0245043
0uM	0.0129328	0.00340338
0uM	0.0197396	0.00340338
0uM	0.00204203	0.00340338
0uM	0.0108908	0.0183782
0uM	0.00816811	0.000680676
0uM	0.00136135	0.025185
0uM	0.0156555	0.00748743
0uM	0.0163362	0.0102101
0uM	0.00340338	0.00680676
0uM	0.0129328	0.00204203
0uM	0.00204203	0.0170169
0uM	0.0415212	0.00204203
0uM	0.00204203	0.00476473
0uM	0.0027227	0.0163362
0uM	0.0197396	0.0122522
0uM	0.0136135	0.00544541
0uM	0.00544541	0.00340338
0uM	0.00816811	0.00408405
0uM	0.0224623	0.00952946
0uM	0.0381178	0.00408405
0uM	0.0115715	0.00612608
0uM	0.000680676	0.00204203
0uM	0.0129328	0.0027227
0uM	0.000680676	0.0108908
0uM	0.0238236	0.0122522
0uM	0.0238236	0.00408405
0uM	0.00680676	0.00952946
0uM	0.0115715	0.00204203
0uM	0.00408405	0.00884878
0uM	0.00544541	0.00884878
0uM	0.00204203	0.0347145
0uM	0.0149749	0.00204203
0uM	0.0027227	0.0163362
0uM	0.0245043	0.0108908
0uM	0.0115715	0.0238236
0uM	0.00476473	0.00680676
0uM	0.0163362	0.00476473
0uM	0.0149749	0.0142942
0uM	0.0163362	0.00408405
0uM	0.00816811	0.0156555
0uM	0.0129328	0.00748743
0uM	0.00748743	0.0156555
0uM	0.0265464	0.0156555
0uM	0.00680676	0.00748743
0uM	0.0183782	0.00748743
0uM	0.00408405	0.0326724
0uM	0.0170169	0.0217816
0uM	0.0142942	0.00748743
0uM	0.00544541	0.0108908
0uM	0.00340338	0.00884878
0uM	0.00204203	0.0129328
0uM	0.0115715	0.0265464
0uM	0.00136135	0.00136135
0uM	0.0156555	0.00408405
0uM	0.0108908	0.0149749
0uM	0.00476473	0.00544541
0uM	0.0115715	0.0027227
0uM	0.00816811	0.00408405
0uM	0.00680676	0.0142942
0uM	0.00544541	0.00748743
0uM	0.0108908	0.00340338
0uM	0.0204203	0.0102101
0uM	0.00612608	0.00476473
0uM	0.00408405	0.0163362
0uM	0.0170169	0.0102101
0uM	0.00612608	0.025185
0uM	0.0306304	0.00612608
0uM	0.00408405	0.00680676
0uM	0.0115715	0.0102101
0uM	0.00952946	0.00748743
0uM	0.0136135	0.00748743
0uM	0.0122522	0.0258657
0uM	0.00204203	0.0027227
0uM	0.023143	0.00340338
0uM	0.0183782	0.00748743
0uM	0.00408405	0.0156555
0uM	0.0027227	0.00612608
0uM	0.00816811	0.0612608
0uM	0.00340338	0.00884878
0uM	0.000680676	0.0245043
0uM	0.00884878	0.0115715
0uM	0.0027227	0.0102101
0uM	0.0122522	0.00136135
0uM	0.00476473	0.00476473
0uM	0.0435632	0.00748743
0uM	0.0149749	0.00408405
0uM	0.0204203	0.00408405
0uM	0.00136135	0.00408405
0uM	0.0108908	0.0129328
0uM	0.0122522	0.0115715
0uM	0.00136135	0.0449246
0uM	0.00340338	0.0238236
0uM	0.0462859	0.0149749
0uM	0.0340338	0.0238236
0uM	0.0353951	0.0183782
0uM	0.0551347	0.0204203
0uM	0.00612608	0.0387985
0uM	0.0353951	0.0156555
0uM	0.0544541	0.00408405
0uM	0.00408405	0.0102101
0uM	0.00748743	0.0442439
0uM	0.00680676	0.00544541
0uM	0.0367565	0.00884878
0uM	0.000680676	0.0306304
0uM	0.0027227	0.00204203
0uM	0.0027227	0.00544541
0uM	0.0129328	0.00204203
0uM	0.00340338	0.00680676
0uM	0.00748743	0.0211009
0uM	0.00884878	0.00748743
0uM	0.0319918	0.00408405
0uM	0.0306304	0.00680676
0uM	0.00884878	0.000680676
0uM	0.0190589	0.0626222
0uM	0.0115715	0.0401599
0uM	0.00408405	0.0245043
0uM	0.0435632	0.00680676
0uM	0.0108908	0.0217816
0uM	0.0415212	0.00204203
0uM	0.00748743	0.0183782
0uM	0.00476473	0.00816811
0uM	0.00340338	0.00476473
0uM	0.0217816	0.00544541
0uM	0.0170169	0.00680676
0uM	0.0122522	0.0374372
0uM	0.0333531	0.0027227
0uM	0.00476473	0.0340338
0uM	0.00748743	0.00136135
0uM	0.0027227	0.0102101
0uM	0.0217816	0.00476473
0uM	0.00680676	0.0156555
0uM	0.00340338	0.0027227
0uM	0.0387985	0.0142942
0uM	0.0102101	0.00476473
0uM	0.00748743	0.00952946
0uM	0.0265464	0.00544541
0uM	0.0211009	0.0435632
0uM	0.0258657	0.0183782
0uM	0.0245043	0.00612608
0uM	0.00340338	0.0149749
0uM	0.00680676	0.0190589
0uM	0.0353951	0.00612608
0uM	0.00340338	0.00136135
0uM	0.0224623	0.00204203
0uM	0.00340338	0.027227
0uM	0.0129328	0.00544541
0uM	0.0306304	0.00204203
0uM	0.0156555	0.0204203
0uM	0.00544541	0.00204203
0uM	0.00136135	0.00204203
0uM	0.00952946	0.0183782
0uM	0.0306304	0.0381178
0uM	0.00476473	0.023143
0uM	0.0027227	0.0027227
0uM	0.00884878	0.0217816
0uM	0.00476473	0.00680676
0uM	0.00204203	0.0149749
0uM	0.00544541	0.0102101
0uM	0.0211009	0.00680676
0uM	0.0170169	0.023143
0uM	0.052412	0.0027227
0uM	0.00884878	0.0149749
0uM	0.000680676	0.00340338
0uM	0.00680676	0.0170169
0uM	0.00204203	0.00408405
0uM	0.00952946	0.0211009
0uM	0.00136135	0.00136135
0uM	0.00476473	0.00748743
0uM	0.0217816	0.00476473
0uM	0.0204203	0.0149749
0uM	0.00748743	0.00544541
0uM	0.0102101	0.0190589
0uM	0.0224623	0.00612608
0uM	0.0102101	0.00748743
0uM	0.0027227	0.00136135
0uM	0.0149749	0.00952946
0uM	0.075555	0.027227
0uM	0.00136135	0.0108908
0uM	0.048328	0.00136135
0uM	0.0510507	0.00748743
0uM	0.0102101	0.0027227
0uM	0.00612608	0.0204203
0uM	0.00476473	0.0326724
0uM	0.0108908	0.0190589
0uM	0.0285884	0.0163362
0uM	0.00612608	0.0142942
0uM	0.00340338	0.00816811
0uM	0.00408405	0.00340338
0uM	0.0142942	0.00476473
0uM	0.048328	0.00544541
0uM	0.00544541	0.00476473
0uM	0.00612608	0.00340338
0uM	0.00136135	0.0122522
0uM	0.0183782	0.0306304
0uM	0.00476473	0.0027227
0uM	0.00204203	0.00544541
0uM	0.0156555	0.0149749
0uM	0.0142942	0.00476473
0uM	0.0129328	0.00612608
0uM	0.00680676	0.0163362
0uM	0.0238236	0.0224623
0uM	0.0108908	0.00748743
0uM	0.0129328	0.00204203
0uM	0.0238236	0.0197396
0uM	0.0176976	0.0510507
0uM	0.00476473	0.00544541
0uM	0.0211009	0.0129328
0uM	0.0163362	0.0204203
0uM	0.023143	0.0238236
0uM	0.00544541	0.0149749
0uM	0.0102101	0.000680676
0uM	0.0387985	0.0238236
0uM	0.0299497	0.00612608
0uM	0.00340338	0.0306304
0uM	0.00340338	0.00408405
0uM	0.0122522	0.00816811
0uM	0.0245043	0.0136135
0uM	0.0326724	0.00816811
0uM	0.0163362	0.00340338
0uM	0.00136135	0.0265464
0uM	0.00340338	0.0183782
0uM	0.00136135	0.0108908
0uM	0.00544541	0.0258657
0uM	0.0558154	0.0142942
0uM	0.0265464	0.0115715
0uM	0.000680676	0.00204203
0uM	0.00544541	0.00204203
0uM	0.00544541	0.0245043
0uM	0.0217816	0.0136135
0uM	0.00748743	0.00204203
0uM	0.0381178	0.0136135
0uM	0.0129328	0.00340338
0uM	0.00952946	0.00680676
0uM	0.0258657	0.025185
0uM	0.00476473	0.0980173
0uM	0.0197396	0.0115715
0uM	0.00476473	0.00816811
0uM	0.0238236	0.00476473
0uM	0.00408405	0.00340338
0uM	0.00204203	0.0217816
0uM	0.00544541	0.00612608
0uM	0.0285884	0.00884878
0uM	0.00136135	0.0102101
0uM	0.025185	0.00476473
0uM	0.00544541	0.00544541
0uM	0.00544541	0.00476473
0uM	0.0292691	0.00408405
0uM	0.0197396	0.00680676
0uM	0.0102101	0.0163362
0uM	0.00952946	0.0108908
0uM	0.00680676	0.0115715
0uM	0.0122522	0.0102101
0uM	0.0435632	0.00816811
0uM	0.00952946	0.00204203
0uM	0.0149749	0.00884878
0uM	0.0115715	0.00748743
0uM	0.00680676	0.0367565
0uM	0.027227	0.0190589
0uM	0.027227	0.00952946
0uM	0.00408405	0.00136135
0uM	0.0211009	0.00204203
0uM	0.00476473	0.00204203
0uM	0.0211009	0.0401599
0uM	0.00884878	0.0136135
0uM	0.00136135	0.00612608
0uM	0.00340338	0.00136135
0uM	0.0027227	0.0279077
0uM	0.0102101	0.0258657
0uM	0.00952946	0.000680676
0uM	0.00408405	0.0163362
0uM	0.00612608	0.0449246
0uM	0.00340338	0.00544541
0uM	0.00408405	0.00340338
0uM	0.0190589	0.00136135
0uM	0.00680676	0.0136135
0uM	0.00884878	0.00408405
0uM	0.00204203	0.023143
0uM	0.00680676	0.0102101
0uM	0.0027227	0.0183782
0uM	0.0204203	0.0122522
0uM	0.0027227	0.0102101
0uM	0.0326724	0.0136135
0uM	0.0279077	0.0340338
0uM	0.00340338	0.00340338
0uM	0.00408405	0.0190589
0uM	0.023143	0.0490086
0uM	0.0313111	0.00408405
0uM	0.00204203	0.00544541
0uM	0.0238236	0.0285884
0uM	0.0306304	0.0163362
0uM	0.00476473	0.0183782
0uM	0.00408405	0.0183782
0uM	0.00952946	0.00680676
0uM	0.0183782	0.0156555
0uM	0.00136135	0.00612608
0uM	0.00340338	0.00136135
0uM	0.0204203	0.0204203
0uM	0.00136135	0.00204203
0uM	0.0156555	0.0238236
0uM	0.00476473	0.0102101
0uM	0.00476473	0.00748743
0uM	0.0170169	0.0142942
0uM	0.00816811	0.0108908
0uM	0.0115715	0.00884878
0uM	0.00136135	0.0136135
0uM	0.00748743	0.0176976
0uM	0.00544541	0.00340338
0uM	0.0306304	0.00816811
0uM	0.0027227	0.00952946
0uM	0.00476473	0.0115715
0uM	0.0211009	0.00204203
0uM	0.0027227	0.0136135
0uM	0.000680676	0.0027227
0uM	0.00612608	0.00204203
0uM	0.00816811	0.00340338
0uM	0.0183782	0.00408405
0uM	0.0108908	0.00544541
0uM	0.0176976	0.00476473
0uM	0.00680676	0.0217816
0uM	0.0299497	0.0122522
0uM	0.00340338	0.0245043
[truncated: 35,218 more rows]

## Sheet: 5-mer
Concentration	Topen (s)	Tclosed (s)
0uM	0.0259643	0.00649108
0uM	0.00370919	0.00834568
0uM	0.00278189	0.00741838
0uM	0.00834568	0.00370919
0uM	0.0417284	0.00834568
0uM	0.0157641	0.00370919
0uM	0.0268916	0.0361646
0uM	0.0630562	0.00556378
0uM	0.0315281	0.00185459
0uM	0.00278189	0.00370919
0uM	0.00278189	0.025037
0uM	0.0204005	0.0129822
0uM	0.00185459	0.00834568
0uM	0.0102003	0.00185459
0uM	0.0111276	0.00185459
0uM	0.000927297	0.00185459
0uM	0.03431	0.0287462
0uM	0.00185459	0.0268916
0uM	0.025037	0.00834568
0uM	0.00463649	0.043583
0uM	0.00649108	0.0111276
0uM	0.0259643	0.00370919
0uM	0.00927297	0.0241097
0uM	0.00834568	0.00278189
0uM	0.00278189	0.0241097
0uM	0.0111276	0.0120549
0uM	0.00834568	0.000927297
0uM	0.0259643	0.000927297
0uM	0.0102003	0.00278189
0uM	0.00741838	0.00463649
0uM	0.00649108	0.0102003
0uM	0.0120549	0.00741838
0uM	0.0185459	0.0176186
0uM	0.00463649	0.0111276
0uM	0.0398738	0.0139095
0uM	0.00649108	0.00278189
0uM	0.00185459	0.0102003
0uM	0.000927297	0.0157641
0uM	0.0176186	0.00278189
0uM	0.00185459	0.00463649
0uM	0.0157641	0.0185459
0uM	0.0296735	0.00185459
0uM	0.00463649	0.0333827
0uM	0.000927297	0.0547105
0uM	0.00649108	0.00278189
0uM	0.0296735	0.00649108
0uM	0.0231824	0.00556378
0uM	0.0231824	0.00741838
0uM	0.0129822	0.00278189
0uM	0.00556378	0.0241097
0uM	0.0139095	0.00463649
0uM	0.0547105	0.000927297
0uM	0.00370919	0.0111276
0uM	0.0268916	0.0176186
0uM	0.00649108	0.0111276
0uM	0.0157641	0.00278189
0uM	0.00463649	0.00649108
0uM	0.00370919	0.00370919
0uM	0.00463649	0.0176186
0uM	0.00927297	0.00278189
0uM	0.0667654	0.00834568
0uM	0.00834568	0.0148368
0uM	0.00185459	0.025037
0uM	0.0315281	0.00463649
0uM	0.00370919	0.00370919
0uM	0.00463649	0.00927297
0uM	0.0166914	0.0287462
0uM	0.0148368	0.00185459
0uM	0.00927297	0.00185459
0uM	0.00649108	0.0139095
0uM	0.00185459	0.0111276
0uM	0.00741838	0.0111276
0uM	0.00370919	0.0287462
0uM	0.0120549	0.0102003
0uM	0.025037	0.03431
0uM	0.00556378	0.0102003
0uM	0.00185459	0.00927297
0uM	0.0370919	0.00278189
0uM	0.0204005	0.00370919
0uM	0.00834568	0.00463649
0uM	0.00556378	0.0129822
0uM	0.0287462	0.000927297
0uM	0.00185459	0.00649108
0uM	0.0185459	0.0157641
0uM	0.0185459	0.00927297
0uM	0.00278189	0.0176186
0uM	0.0204005	0.0148368
0uM	0.0129822	0.00370919
0uM	0.00185459	0.00834568
0uM	0.0120549	0.00278189
0uM	0.00741838	0.0166914
0uM	0.0139095	0.0120549
0uM	0.00927297	0.0194732
0uM	0.00649108	0.0231824
0uM	0.0111276	0.00278189
0uM	0.0102003	0.00649108
0uM	0.00278189	0.0102003
0uM	0.00927297	0.00741838
0uM	0.000927297	0.00556378
0uM	0.0139095	0.00185459
0uM	0.00741838	0.0231824
0uM	0.0630562	0.025037
0uM	0.00370919	0.00741838
0uM	0.025037	0.0306008
0uM	0.0222551	0.00649108
0uM	0.0120549	0.00927297
0uM	0.0241097	0.0129822
0uM	0.00463649	0.00834568
0uM	0.00927297	0.0204005
0uM	0.000927297	0.00649108
0uM	0.0268916	0.025037
0uM	0.0333827	0.0120549
0uM	0.0120549	0.00649108
0uM	0.00370919	0.0296735
0uM	0.0287462	0.0176186
0uM	0.0204005	0.0398738
0uM	0.0259643	0.00649108
0uM	0.0111276	0.0139095
0uM	0.0408011	0.0194732
0uM	0.0222551	0.00185459
0uM	0.0102003	0.00927297
0uM	0.00185459	0.00185459
0uM	0.000927297	0.00649108
0uM	0.00556378	0.0602743
0uM	0.0222551	0.0176186
0uM	0.0241097	0.0500741
0uM	0.00463649	0.0129822
0uM	0.000927297	0.00278189
0uM	0.00927297	0.0380192
0uM	0.00834568	0.0166914
0uM	0.0584197	0.00741838
0uM	0.00463649	0.00927297
0uM	0.0139095	0.0268916
0uM	0.0315281	0.025037
0uM	0.0157641	0.0129822
0uM	0.0676927	0.025037
0uM	0.00927297	0.0102003
0uM	0.00649108	0.00463649
0uM	0.0157641	0.00463649
0uM	0.0324554	0.00927297
0uM	0.00649108	0.00834568
0uM	0.0287462	0.00649108
0uM	0.00927297	0.00649108
0uM	0.00927297	0.0380192
0uM	0.0259643	0.00834568
0uM	0.0287462	0.00185459
0uM	0.00278189	0.00927297
0uM	0.0102003	0.0102003
0uM	0.0324554	0.0102003
0uM	0.00927297	0.00649108
0uM	0.0222551	0.00741838
0uM	0.0324554	0.00370919
0uM	0.00370919	0.00556378
0uM	0.00649108	0.00185459
0uM	0.025037	0.0120549
0uM	0.0306008	0.00556378
0uM	0.00556378	0.0157641
0uM	0.00185459	0.00278189
0uM	0.0157641	0.0454376
0uM	0.025037	0.00278189
0uM	0.0324554	0.0361646
0uM	0.00278189	0.00370919
0uM	0.00278189	0.0185459
0uM	0.0204005	0.0139095
0uM	0.00185459	0.00927297
0uM	0.0315281	0.00185459
0uM	0.03431	0.00741838
0uM	0.0148368	0.00741838
0uM	0.0918024	0.00370919
0uM	0.00834568	0.00463649
0uM	0.0268916	0.00278189
0uM	0.0129822	0.00649108
0uM	0.0157641	0.0111276
0uM	0.00741838	0.00278189
0uM	0.0194732	0.0102003
0uM	0.0120549	0.00278189
0uM	0.00649108	0.00185459
0uM	0.0102003	0.0231824
0uM	0.00370919	0.00278189
0uM	0.0139095	0.0472922
0uM	0.0630562	0.00370919
0uM	0.0102003	0.0129822
0uM	0.0306008	0.0148368
0uM	0.0102003	0.00834568
0uM	0.0278189	0.00278189
0uM	0.0185459	0.0111276
0uM	0.0315281	0.00278189
0uM	0.0213278	0.00278189
0uM	0.0213278	0.0315281
0uM	0.0213278	0.00463649
0uM	0.0352373	0.00556378
0uM	0.00927297	0.00370919
0uM	0.0148368	0.025037
0uM	0.0315281	0.0259643
0uM	0.00556378	0.025037
0uM	0.00185459	0.0139095
0uM	0.0111276	0.00370919
0uM	0.00927297	0.00463649
0uM	0.00556378	0.00834568
0uM	0.0194732	0.00556378
0uM	0.0454376	0.00278189
0uM	0.0231824	0.0287462
0uM	0.0241097	0.00278189
0uM	0.00556378	0.0278189
0uM	0.0389465	0.00185459
0uM	0.0166914	0.00278189
0uM	0.0315281	0.00741838
0uM	0.0306008	0.00463649
0uM	0.00927297	0.00370919
0uM	0.00556378	0.00741838
0uM	0.0157641	0.00278189
0uM	0.0129822	0.00185459
0uM	0.0166914	0.00741838
0uM	0.0139095	0.0204005
0uM	0.00649108	0.00185459
0uM	0.0241097	0.00370919
0uM	0.0185459	0.00370919
0uM	0.0111276	0.0185459
0uM	0.00927297	0.00556378
0uM	0.00278189	0.0166914
0uM	0.0194732	0.00278189
0uM	0.0565651	0.00185459
0uM	0.0120549	0.0185459
0uM	0.00185459	0.00278189
0uM	0.0259643	0.0139095
0uM	0.0714019	0.03431
0uM	0.00649108	0.0129822
0uM	0.00741838	0.0268916
0uM	0.0157641	0.0194732
0uM	0.00649108	0.00556378
0uM	0.00185459	0.0120549
0uM	0.00185459	0.00649108
0uM	0.0148368	0.0166914
0uM	0.0370919	0.00185459
0uM	0.0454376	0.0204005
0uM	0.0389465	0.0102003
0uM	0.0148368	0.00834568
0uM	0.0157641	0.025037
0uM	0.0389465	0.0166914
0uM	0.0380192	0.00649108
0uM	0.00556378	0.00185459
0uM	0.00463649	0.0102003
0uM	0.00741838	0.0296735
0uM	0.0185459	0.00463649
0uM	0.0185459	0.0176186
0uM	0.00556378	0.0129822
0uM	0.0259643	0.0287462
0uM	0.0268916	0.0268916
0uM	0.00370919	0.00649108
0uM	0.0185459	0.00463649
0uM	0.00556378	0.0333827
0uM	0.0574924	0.00463649
0uM	0.0129822	0.00556378
0uM	0.0166914	0.0102003
0uM	0.0120549	0.043583
0uM	0.0398738	0.0278189
0uM	0.00278189	0.00278189
0uM	0.0129822	0.00927297
0uM	0.0241097	0.00556378
0uM	0.00649108	0.00185459
0uM	0.0445103	0.0176186
0uM	0.0194732	0.00927297
0uM	0.00649108	0.00649108
0uM	0.00927297	0.00370919
0uM	0.0222551	0.0129822
0uM	0.0148368	0.00370919
0uM	0.00649108	0.0102003
0uM	0.0287462	0.0306008
0uM	0.0157641	0.0324554
0uM	0.00834568	0.00370919
0uM	0.0148368	0.00556378
0uM	0.00185459	0.00834568
0uM	0.00834568	0.0315281
0uM	0.0278189	0.025037
0uM	0.0185459	0.0463649
0uM	0.000927297	0.0111276
0uM	0.0148368	0.0166914
0uM	0.00278189	0.0389465
0uM	0.00463649	0.0120549
0uM	0.0482195	0.0213278
0uM	0.025037	0.0102003
0uM	0.00556378	0.0213278
0uM	0.00185459	0.00834568
0uM	0.00278189	0.00649108
0uM	0.0574924	0.00741838
0uM	0.00649108	0.00278189
0uM	0.00278189	0.000927297
0uM	0.00834568	0.0816022
0uM	0.0231824	0.00278189
0uM	0.00741838	0.00278189
0uM	0.000927297	0.0148368
0uM	0.0139095	0.00463649
0uM	0.025037	0.00185459
0uM	0.00834568	0.00556378
0uM	0.00556378	0.00185459
0uM	0.00556378	0.00278189
0uM	0.0612016	0.0194732
0uM	0.00834568	0.0788203
0uM	0.0148368	0.0213278
0uM	0.0241097	0.00370919
0uM	0.00185459	0.0129822
0uM	0.0565651	0.0120549
0uM	0.0176186	0.00278189
0uM	0.00278189	0.00927297
0uM	0.00556378	0.00185459
0uM	0.00741838	0.00556378
0uM	0.0500741	0.00370919
0uM	0.0120549	0.0102003
0uM	0.00278189	0.0231824
0uM	0.00556378	0.0361646
0uM	0.00927297	0.0111276
0uM	0.0139095	0.0166914
0uM	0.00741838	0.0120549
0uM	0.0472922	0.0194732
0uM	0.0120549	0.0157641
0uM	0.0222551	0.0111276
0uM	0.00278189	0.00278189
0uM	0.00741838	0.00834568
0uM	0.00834568	0.0102003
0uM	0.00185459	0.03431
0uM	0.0129822	0.0111276
0uM	0.0148368	0.0185459
0uM	0.0204005	0.00741838
0uM	0.00834568	0.0129822
0uM	0.0166914	0.00463649
0uM	0.025037	0.0352373
0uM	0.00370919	0.00370919
0uM	0.00649108	0.0472922
0uM	0.0166914	0.00370919
0uM	0.0120549	0.00370919
0uM	0.0204005	0.00185459
0uM	0.00278189	0.00185459
0uM	0.0278189	0.0176186
0uM	0.0584197	0.0129822
0uM	0.0287462	0.00927297
0uM	0.0296735	0.00185459
0uM	0.00463649	0.00370919
0uM	0.0472922	0.00463649
0uM	0.0315281	0.00463649
0uM	0.0268916	0.00927297
0uM	0.0417284	0.00556378
0uM	0.00278189	0.0139095
0uM	0.00649108	0.00185459
0uM	0.0463649	0.00741838
0uM	0.0472922	0.00741838
0uM	0.0129822	0.0148368
0uM	0.0185459	0.00463649
0uM	0.00185459	0.00556378
0uM	0.000927297	0.00463649
0uM	0.00927297	0.0148368
0uM	0.0389465	0.00556378
0uM	0.0287462	0.0176186
0uM	0.0157641	0.0120549
0uM	0.0204005	0.00370919
0uM	0.00185459	0.0129822
0uM	0.00185459	0.00556378
0uM	0.0139095	0.00556378
0uM	0.00834568	0.00463649
0uM	0.0185459	0.0102003
0uM	0.00278189	0.00370919
0uM	0.00185459	0.0111276
0uM	0.0222551	0.0148368
0uM	0.00556378	0.00185459
0uM	0.025037	0.0176186
0uM	0.00649108	0.00927297
0uM	0.0111276	0.0120549
0uM	0.0139095	0.0120549
0uM	0.0333827	0.0231824
0uM	0.0111276	0.00649108
0uM	0.0231824	0.00185459
0uM	0.00834568	0.000927297
0uM	0.0102003	0.00649108
0uM	0.0129822	0.00370919
0uM	0.00649108	0.0102003
0uM	0.0185459	0.00370919
0uM	0.00463649	0.0120549
0uM	0.0102003	0.0259643
0uM	0.03431	0.00649108
0uM	0.00556378	0.0370919
0uM	0.000927297	0.0204005
0uM	0.00370919	0.00556378
0uM	0.0148368	0.00556378
0uM	0.00185459	0.00463649
0uM	0.0398738	0.00649108
0uM	0.00463649	0.0278189
0uM	0.00278189	0.00556378
0uM	0.0139095	0.0213278
0uM	0.00556378	0.00185459
0uM	0.0129822	0.00370919
0uM	0.00278189	0.00927297
0uM	0.00649108	0.00556378
0uM	0.00370919	0.00834568
0uM	0.00185459	0.00834568
0uM	0.0537832	0.0176186
0uM	0.00278189	0.0102003
0uM	0.0194732	0.00278189
0uM	0.0111276	0.00278189
0uM	0.000927297	0.00463649
0uM	0.00649108	0.00278189
0uM	0.0472922	0.00185459
0uM	0.0166914	0.0129822
0uM	0.0241097	0.0176186
0uM	0.0166914	0.00649108
0uM	0.0500741	0.00185459
0uM	0.00556378	0.0120549
0uM	0.00370919	0.00370919
0uM	0.0129822	0.00278189
0uM	0.0398738	0.00185459
0uM	0.0194732	0.00185459
0uM	0.00278189	0.00370919
0uM	0.0148368	0.00185459
0uM	0.0120549	0.00556378
0uM	0.0426557	0.0352373
0uM	0.0139095	0.00463649
0uM	0.0491468	0.00649108
0uM	0.00649108	0.00278189
0uM	0.0259643	0.00185459
0uM	0.0139095	0.00370919
0uM	0.00370919	0.0306008
0uM	0.0111276	0.00556378
0uM	0.025037	0.0111276
0uM	0.00741838	0.00649108
0uM	0.00278189	0.000927297
0uM	0.00185459	0.0278189
0uM	0.00649108	0.00278189
0uM	0.0102003	0.0324554
0uM	0.0213278	0.0139095
0uM	0.0213278	0.00185459
0uM	0.00927297	0.00370919
0uM	0.0370919	0.00278189
0uM	0.0565651	0.0120549
0uM	0.00556378	0.00834568
0uM	0.0500741	0.0241097
0uM	0.00649108	0.00278189
0uM	0.00741838	0.00278189
0uM	0.00927297	0.0268916
0uM	0.0111276	0.00185459
0uM	0.0157641	0.00556378
0uM	0.00463649	0.00370919
0uM	0.0222551	0.00741838
0uM	0.0148368	0.0157641
0uM	0.077893	0.0157641
0uM	0.00649108	0.00649108
0uM	0.0120549	0.00556378
0uM	0.00834568	0.00185459
0uM	0.000927297	0.0241097
0uM	0.00927297	0.0241097
0uM	0.00834568	0.025037
0uM	0.00185459	0.0194732
0uM	0.0139095	0.00278189
0uM	0.00185459	0.00556378
0uM	0.0408011	0.00556378
0uM	0.0315281	0.0333827
0uM	0.0194732	0.00463649
0uM	0.00185459	0.00370919
0uM	0.00741838	0.043583
0uM	0.0463649	0.0213278
0uM	0.00278189	0.00185459
0uM	0.0120549	0.0166914
0uM	0.00185459	0.0120549
0uM	0.0102003	0.00278189
0uM	0.0231824	0.00278189
0uM	0.00556378	0.00556378
0uM	0.00463649	0.00927297
0uM	0.0129822	0.00649108
0uM	0.00927297	0.0157641
0uM	0.0231824	0.0408011
0uM	0.00741838	0.00463649
0uM	0.00278189	0.00649108
0uM	0.0380192	0.00741838
0uM	0.0176186	0.00370919
0uM	0.0166914	0.00370919
0uM	0.00927297	0.00278189
0uM	0.00741838	0.0204005
0uM	0.00741838	0.00463649
0uM	0.0222551	0.00556378
0uM	0.00370919	0.00834568
0uM	0.00278189	0.00927297
0uM	0.0139095	0.00185459
0uM	0.00834568	0.00185459
0uM	0.00185459	0.0213278
0uM	0.00556378	0.00834568
0uM	0.0222551	0.00741838
0uM	0.0537832	0.0102003
0uM	0.0139095	0.00927297
0uM	0.00927297	0.00649108
0uM	0.0157641	0.0370919
0uM	0.0278189	0.00741838
0uM	0.00370919	0.0102003
0uM	0.0102003	0.0185459
0uM	0.0139095	0.00463649
0uM	0.0204005	0.0352373
0uM	0.0166914	0.00834568
0uM	0.00463649	0.0157641
0uM	0.0315281	0.0148368
0uM	0.0213278	0.00185459
0uM	0.0111276	0.0333827
0uM	0.0111276	0.0111276
0uM	0.00370919	0.00741838
0uM	0.0157641	0.0102003
0uM	0.00834568	0.00741838
0uM	0.00278189	0.0222551
0uM	0.00278189	0.0268916
0uM	0.00278189	0.00370919
0uM	0.0194732	0.0139095
0uM	0.0231824	0.0222551
0uM	0.0361646	0.0111276
0uM	0.00185459	0.00741838
0uM	0.0148368	0.0148368
0uM	0.0630562	0.0204005
0uM	0.00463649	0.00370919
0uM	0.00370919	0.00834568
0uM	0.0231824	0.000927297
0uM	0.00927297	0.0120549
0uM	0.0241097	0.00741838
0uM	0.0352373	0.00185459
0uM	0.0398738	0.00556378
0uM	0.00278189	0.00556378
0uM	0.00463649	0.0148368
0uM	0.00278189	0.00463649
0uM	0.0157641	0.0111276
0uM	0.0241097	0.00927297
0uM	0.0194732	0.0361646
0uM	0.00278189	0.0111276
0uM	0.0306008	0.00927297
0uM	0.00463649	0.0398738
0uM	0.0380192	0.0102003
0uM	0.00185459	0.000927297
0uM	0.0510014	0.00370919
0uM	0.0102003	0.0111276
0uM	0.00649108	0.0287462
0uM	0.0111276	0.00370919
0uM	0.00370919	0.00556378
0uM	0.0139095	0.00463649
0uM	0.00834568	0.00185459
0uM	0.00556378	0.0324554
0uM	0.0111276	0.00741838
0uM	0.0352373	0.00278189
0uM	0.0185459	0.077893
0uM	0.0194732	0.00556378
0uM	0.00927297	0.0166914
0uM	0.0139095	0.00370919
0uM	0.00463649	0.0176186
0uM	0.00463649	0.00278189
0uM	0.0417284	0.00463649
0uM	0.0129822	0.0139095
0uM	0.0204005	0.00556378
0uM	0.00556378	0.00741838
0uM	0.00927297	0.0213278
0uM	0.0102003	0.00741838
0uM	0.0500741	0.00741838
0uM	0.0398738	0.00185459
0uM	0.0166914	0.025037
0uM	0.0204005	0.00556378
0uM	0.00741838	0.00463649
0uM	0.0204005	0.00278189
0uM	0.00185459	0.0166914
0uM	0.0445103	0.00741838
0uM	0.0139095	0.0676927
0uM	0.00741838	0.0491468
0uM	0.0296735	0.00278189
0uM	0.00556378	0.00927297
0uM	0.0278189	0.0213278
0uM	0.0241097	0.0241097
0uM	0.00834568	0.00278189
0uM	0.00556378	0.00185459
0uM	0.0510014	0.00741838
0uM	0.00927297	0.00278189
0uM	0.0148368	0.0102003
0uM	0.0408011	0.00370919
0uM	0.000927297	0.00463649
0uM	0.00741838	0.0120549
0uM	0.00834568	0.0380192
0uM	0.0111276	0.0241097
0uM	0.0370919	0.0185459
0uM	0.0185459	0.00834568
0uM	0.03431	0.0111276
0uM	0.0241097	0.00278189
0uM	0.0333827	0.0222551
0uM	0.0306008	0.00834568
0uM	0.0306008	0.0102003
0uM	0.000927297	0.00834568
0uM	0.00741838	0.0241097
0uM	0.0148368	0.0213278
0uM	0.0120549	0.0102003
0uM	0.00278189	0.00556378
0uM	0.0352373	0.00649108
0uM	0.0278189	0.00278189
0uM	0.00370919	0.00649108
0uM	0.00278189	0.0352373
0uM	0.0241097	0.00556378
0uM	0.0148368	0.00834568
0uM	0.0176186	0.0139095
0uM	0.0213278	0.00556378
0uM	0.0231824	0.0148368
0uM	0.0408011	0.0176186
0uM	0.00278189	0.00370919
0uM	0.0296735	0.0500741
0uM	0.00370919	0.00834568
0uM	0.0111276	0.00649108
0uM	0.0111276	0.00556378
0uM	0.0139095	0.0102003
0uM	0.0139095	0.0111276
0uM	0.0194732	0.000927297
0uM	0.0129822	0.00741838
0uM	0.0129822	0.00556378
0uM	0.00649108	0.0278189
0uM	0.0268916	0.00370919
0uM	0.0139095	0.00556378
0uM	0.0241097	0.00463649
0uM	0.000927297	0.0129822
0uM	0.00370919	0.0194732
0uM	0.00556378	0.00649108
0uM	0.00278189	0.00463649
0uM	0.0333827	0.0194732
0uM	0.0241097	0.0139095
0uM	0.0259643	0.0287462
0uM	0.00278189	0.0380192
0uM	0.0102003	0.0259643
0uM	0.0185459	0.00185459
0uM	0.000927297	0.0148368
0uM	0.0194732	0.0287462
0uM	0.0176186	0.00649108
0uM	0.0361646	0.00556378
0uM	0.00463649	0.0148368
0uM	0.0370919	0.00185459
0uM	0.00185459	0.00278189
0uM	0.00927297	0.00649108
0uM	0.0111276	0.0111276
0uM	0.00741838	0.00185459
0uM	0.00185459	0.00278189
0uM	0.00370919	0.00370919
0uM	0.00185459	0.00278189
0uM	0.0102003	0.0157641
0uM	0.0213278	0.000927297
0uM	0.03431	0.00927297
0uM	0.00463649	0.00370919
0uM	0.00185459	0.00278189
0uM	0.0194732	0.00741838
0uM	0.0129822	0.00278189
0uM	0.00834568	0.0389465
0uM	0.0157641	0.0157641
0uM	0.00185459	0.0380192
0uM	0.0129822	0.0111276
0uM	0.00370919	0.00927297
0uM	0.0268916	0.00370919
0uM	0.0157641	0.00649108
0uM	0.0139095	0.00834568
0uM	0.000927297	0.0185459
0uM	0.0111276	0.0129822
0uM	0.00927297	0.0417284
0uM	0.00927297	0.0176186
0uM	0.0306008	0.00834568
0uM	0.00556378	0.0176186
0uM	0.00370919	0.00741838
0uM	0.0370919	0.00185459
0uM	0.0510014	0.0139095
0uM	0.0120549	0.0398738
0uM	0.00463649	0.00834568
0uM	0.0389465	0.00741838
0uM	0.0194732	0.00370919
0uM	0.025037	0.00370919
0uM	0.00834568	0.00278189
0uM	0.0139095	0.00463649
0uM	0.0166914	0.00370919
0uM	0.00185459	0.0445103
0uM	0.0111276	0.0204005
0uM	0.00185459	0.0157641
0uM	0.00185459	0.0259643
0uM	0.0268916	0.00463649
0uM	0.0166914	0.00741838
0uM	0.0129822	0.00370919
0uM	0.0222551	0.0111276
0uM	0.0241097	0.00370919
0uM	0.0268916	0.00463649
0uM	0.00556378	0.00741838
0uM	0.0370919	0.0268916
0uM	0.00463649	0.00185459
0uM	0.00463649	0.00370919
0uM	0.00649108	0.0129822
0uM	0.0166914	0.00278189
0uM	0.000927297	0.00370919
0uM	0.0139095	0.00278189
0uM	0.0176186	0.00278189
0uM	0.00370919	0.00649108
0uM	0.0324554	0.00370919
0uM	0.0278189	0.000927297
0uM	0.0352373	0.00370919
0uM	0.0352373	0.00185459
0uM	0.00278189	0.0361646
0uM	0.00834568	0.00463649
0uM	0.0139095	0.0352373
0uM	0.00463649	0.00649108
0uM	0.025037	0.0102003
0uM	0.043583	0.00370919
0uM	0.0185459	0.00370919
0uM	0.0630562	0.0102003
0uM	0.0204005	0.0148368
0uM	0.0176186	0.00370919
0uM	0.0129822	0.0194732
0uM	0.0102003	0.00185459
0uM	0.00370919	0.00741838
0uM	0.0259643	0.0222551
0uM	0.00463649	0.0139095
0uM	0.0129822	0.0120549
0uM	0.00278189	0.00278189
0uM	0.0139095	0.00463649
0uM	0.00927297	0.0204005
0uM	0.0676927	0.00649108
0uM	0.00741838	0.00278189
0uM	0.0612016	0.0129822
0uM	0.00370919	0.00463649
0uM	0.0408011	0.0120549
0uM	0.00649108	0.0380192
0uM	0.0111276	0.00370919
0uM	0.0723292	0.0213278
0uM	0.00649108	0.00185459
0uM	0.00185459	0.00278189
0uM	0.00556378	0.00278189
0uM	0.00278189	0.0176186
0uM	0.00278189	0.00278189
0uM	0.00463649	0.0157641
0uM	0.0213278	0.0120549
0uM	0.00278189	0.00649108
0uM	0.00649108	0.00649108
0uM	0.000927297	0.00185459
0uM	0.00927297	0.00741838
0uM	0.0120549	0.00278189
0uM	0.0287462	0.00741838
0uM	0.00370919	0.00741838
0uM	0.00185459	0.000927297
0uM	0.0148368	0.0120549
0uM	0.0120549	0.0194732
0uM	0.00927297	0.0370919
0uM	0.0102003	0.00741838
0uM	0.00556378	0.0120549
0uM	0.0176186	0.025037
0uM	0.025037	0.0268916
0uM	0.0445103	0.00278189
0uM	0.0102003	0.00278189
0uM	0.00556378	0.0139095
0uM	0.00185459	0.00556378
0uM	0.00927297	0.0157641
0uM	0.00649108	0.00741838
0uM	0.00927297	0.00370919
0uM	0.00185459	0.00649108
0uM	0.00278189	0.0417284
0uM	0.0213278	0.0185459
0uM	0.00185459	0.0120549
0uM	0.0306008	0.00463649
0uM	0.0667654	0.0176186
0uM	0.0166914	0.0166914
0uM	0.0315281	0.00927297
0uM	0.0213278	0.00556378
0uM	0.0111276	0.00649108
0uM	0.00185459	0.00649108
0uM	0.0259643	0.0176186
0uM	0.0389465	0.0148368
0uM	0.0148368	0.00741838
0uM	0.000927297	0.00185459
0uM	0.00185459	0.0120549
0uM	0.0102003	0.0111276
0uM	0.0222551	0.0231824
0uM	0.0111276	0.0352373
0uM	0.00556378	0.00834568
0uM	0.00370919	0.0166914
0uM	0.00278189	0.00556378
0uM	0.00927297	0.00370919
0uM	0.0148368	0.00278189
0uM	0.0166914	0.000927297
0uM	0.0111276	0.0278189
0uM	0.0139095	0.00370919
0uM	0.00741838	0.0398738
0uM	0.00649108	0.0370919
0uM	0.0157641	0.00278189
0uM	0.0111276	0.0185459
0uM	0.00649108	0.00370919
0uM	0.0194732	0.00278189
0uM	0.0166914	0.00185459
0uM	0.00463649	0.0102003
0uM	0.00185459	0.0139095
0uM	0.00370919	0.00370919
0uM	0.0148368	0.0102003
0uM	0.0204005	0.00556378
0uM	0.0241097	0.00741838
0uM	0.00556378	0.000927297
0uM	0.00834568	0.0129822
0uM	0.0231824	0.00649108
0uM	0.00463649	0.00556378
0uM	0.00185459	0.00741838
0uM	0.0324554	0.0102003
0uM	0.00649108	0.000927297
0uM	0.00927297	0.00370919
0uM	0.00556378	0.00927297
0uM	0.0139095	0.00741838
0uM	0.0241097	0.00370919
0uM	0.0417284	0.0296735
0uM	0.000927297	0.00278189
0uM	0.00834568	0.0148368
0uM	0.0472922	0.0222551
0uM	0.0287462	0.00741838
0uM	0.0268916	0.00370919
0uM	0.00463649	0.0111276
0uM	0.0602743	0.025037
0uM	0.00278189	0.0176186
0uM	0.00556378	0.00927297
0uM	0.00463649	0.0148368
0uM	0.0120549	0.0148368
0uM	0.0166914	0.0111276
0uM	0.0157641	0.00834568
0uM	0.0148368	0.0194732
0uM	0.0102003	0.0287462
0uM	0.00834568	0.0426557
0uM	0.0222551	0.00556378
0uM	0.0102003	0.0102003
0uM	0.00556378	0.00556378
0uM	0.00556378	0.0231824
0uM	0.0102003	0.00741838
0uM	0.00463649	0.00649108
0uM	0.0120549	0.00649108
0uM	0.00834568	0.00278189
0uM	0.0333827	0.0148368
0uM	0.0547105	0.0139095
0uM	0.0602743	0.00185459
0uM	0.0445103	0.0213278
0uM	0.0111276	0.0111276
0uM	0.0333827	0.0129822
0uM	0.0259643	0.00463649
0uM	0.0120549	0.0111276
0uM	0.00927297	0.00649108
0uM	0.025037	0.00278189
0uM	0.00463649	0.00463649
0uM	0.00370919	0.00370919
0uM	0.00741838	0.00370919
0uM	0.00185459	0.00741838
0uM	0.0129822	0.00927297
0uM	0.0111276	0.0148368
0uM	0.0120549	0.025037
0uM	0.0241097	0.00649108
0uM	0.0204005	0.0259643
0uM	0.00185459	0.0222551
0uM	0.0333827	0.00649108
0uM	0.0222551	0.0287462
0uM	0.00278189	0.00185459
0uM	0.0370919	0.00185459
0uM	0.0120549	0.0157641
0uM	0.0111276	0.0120549
0uM	0.000927297	0.0139095
0uM	0.0454376	0.0241097
0uM	0.0287462	0.0148368
0uM	0.00370919	0.00927297
0uM	0.0751111	0.00370919
0uM	0.0222551	0.00278189
0uM	0.025037	0.0166914
0uM	0.000927297	0.00556378
0uM	0.00834568	0.00834568
0uM	0.00185459	0.00649108
0uM	0.043583	0.0120549
0uM	0.00278189	0.0111276
0uM	0.00556378	0.0139095
0uM	0.00370919	0.00185459
0uM	0.00463649	0.0102003
0uM	0.00556378	0.0111276
0uM	0.00649108	0.00463649
0uM	0.0185459	0.00556378
0uM	0.0222551	0.0204005
0uM	0.0417284	0.00834568
0uM	0.0176186	0.0111276
0uM	0.00649108	0.0231824
0uM	0.0139095	0.0491468
0uM	0.0139095	0.00185459
0uM	0.0120549	0.00649108
0uM	0.00741838	0.0287462
0uM	0.00370919	0.00185459
0uM	0.0231824	0.0268916
0uM	0.0139095	0.0315281
0uM	0.0139095	0.0222551
0uM	0.0222551	0.00649108
0uM	0.00278189	0.00185459
0uM	0.00278189	0.00649108
0uM	0.00278189	0.00185459
0uM	0.00556378	0.0129822
0uM	0.00927297	0.0185459
0uM	0.00278189	0.00370919
0uM	0.0306008	0.00370919
0uM	0.0324554	0.0148368
0uM	0.0213278	0.0621289
0uM	0.0194732	0.0213278
0uM	0.0408011	0.00278189
0uM	0.00463649	0.00370919
0uM	0.025037	0.00370919
0uM	0.00927297	0.0102003
0uM	0.00927297	0.00370919
0uM	0.0166914	0.00185459
0uM	0.0139095	0.00741838
0uM	0.00927297	0.0111276
0uM	0.0222551	0.00556378
0uM	0.0129822	0.00556378
0uM	0.0157641	0.00741838
0uM	0.00185459	0.0120549
0uM	0.00185459	0.0185459
0uM	0.0129822	0.00649108
0uM	0.0482195	0.00556378
0uM	0.0714019	0.0222551
0uM	0.0185459	0.00741838
0uM	0.00927297	0.00741838
0uM	0.00741838	0.0129822
0uM	0.00370919	0.0120549
0uM	0.0176186	0.0222551
0uM	0.00278189	0.00370919
0uM	0.03431	0.0204005
0uM	0.0204005	0.00278189
0uM	0.0139095	0.00185459
0uM	0.043583	0.000927297
0uM	0.0129822	0.0222551
0uM	0.00927297	0.0176186
0uM	0.00927297	0.00741838
0uM	0.0222551	0.0120549
0uM	0.00834568	0.00278189
0uM	0.0166914	0.00185459
0uM	0.00278189	0.00463649
0uM	0.00927297	0.0166914
0uM	0.00463649	0.00556378
0uM	0.00556378	0.0166914
0uM	0.0111276	0.0213278
0uM	0.0519286	0.00278189
0uM	0.0222551	0.00278189
0uM	0.025037	0.00185459
0uM	0.0621289	0.00463649
0uM	0.0129822	0.00463649
0uM	0.0426557	0.00278189
0uM	0.0417284	0.00463649
0uM	0.0315281	0.0102003
0uM	0.000927297	0.00649108
0uM	0.0528559	0.00927297
0uM	0.00556378	0.0120549
0uM	0.00463649	0.00370919
0uM	0.00370919	0.0139095
0uM	0.0259643	0.00370919
0uM	0.0602743	0.0315281
0uM	0.0194732	0.00927297
0uM	0.00370919	0.00741838
0uM	0.0259643	0.00927297
0uM	0.0630562	0.00278189
0uM	0.0157641	0.025037
0uM	0.0148368	0.00370919
0uM	0.0204005	0.00370919
0uM	0.00649108	0.0445103
0uM	0.00556378	0.0148368
0uM	0.00927297	0.000927297
0uM	0.00370919	0.0370919
0uM	0.0306008	0.00278189
0uM	0.0102003	0.00463649
0uM	0.000927297	0.00278189
0uM	0.0148368	0.000927297
0uM	0.0120549	0.0333827
0uM	0.0296735	0.00927297
0uM	0.03431	0.0398738
0uM	0.0454376	0.00370919
0uM	0.00463649	0.0166914
0uM	0.00185459	0.00370919
0uM	0.00556378	0.0102003
0uM	0.0102003	0.00463649
0uM	0.0148368	0.0222551
0uM	0.00185459	0.00278189
0uM	0.0139095	0.0204005
0uM	0.00834568	0.0120549
0uM	0.025037	0.0176186
0uM	0.00463649	0.00185459
0uM	0.00278189	0.00927297
0uM	0.0194732	0.0102003
0uM	0.00649108	0.0463649
0uM	0.0148368	0.00834568
0uM	0.03431	0.00278189
0uM	0.0102003	0.03431
0uM	0.0176186	0.00649108
0uM	0.0510014	0.00741838
0uM	0.0157641	0.0389465
0uM	0.0185459	0.00649108
0uM	0.0157641	0.0398738
0uM	0.0370919	0.0398738
0uM	0.000927297	0.0556378
0uM	0.00370919	0.00278189
0uM	0.0102003	0.0148368
0uM	0.0204005	0.00927297
0uM	0.0176186	0.00370919
0uM	0.0139095	0.0120549
0uM	0.00556378	0.0139095
0uM	0.0185459	0.0278189
0uM	0.0259643	0.0102003
0uM	0.0426557	0.00463649
0uM	0.0324554	0.0296735
0uM	0.00741838	0.0176186
0uM	0.025037	0.0194732
0uM	0.0148368	0.0695473
0uM	0.00649108	0.00370919
0uM	0.00370919	0.0129822
0uM	0.0111276	0.0166914
0uM	0.00556378	0.00185459
0uM	0.0231824	0.00463649
0uM	0.00185459	0.00649108
0uM	0.00463649	0.00370919
0uM	0.0213278	0.00370919
0uM	0.0315281	0.0259643
0uM	0.00463649	0.0194732
0uM	0.0120549	0.00927297
0uM	0.0231824	0.0389465
0uM	0.00185459	0.00834568
0uM	0.00556378	0.0324554
0uM	0.0111276	0.00463649
0uM	0.00741838	0.00185459
0uM	0.00927297	0.0380192
0uM	0.00834568	0.0120549
0uM	0.00649108	0.00463649
0uM	0.00556378	0.0194732
0uM	0.0296735	0.00556378
0uM	0.00556378	0.0139095
0uM	0.0213278	0.00278189
0uM	0.00556378	0.00463649
0uM	0.0111276	0.00185459
0uM	0.0139095	0.0194732
0uM	0.0231824	0.0231824
0uM	0.00463649	0.0296735
0uM	0.00649108	0.00834568
0uM	0.0102003	0.0120549
0uM	0.0287462	0.0157641
0uM	0.0139095	0.0408011
0uM	0.0259643	0.00185459
0uM	0.00185459	0.0148368
0uM	0.00463649	0.0472922
0uM	0.0324554	0.0157641
0uM	0.0231824	0.0111276
0uM	0.00927297	0.00185459
0uM	0.0102003	0.0111276
0uM	0.00741838	0.00185459
0uM	0.0370919	0.00185459
0uM	0.0111276	0.00649108
0uM	0.00556378	0.000927297
0uM	0.0129822	0.00370919
0uM	0.00834568	0.025037
0uM	0.0120549	0.00834568
0uM	0.0176186	0.00370919
0uM	0.00927297	0.0315281
0uM	0.0102003	0.00463649
0uM	0.00927297	0.0398738
0uM	0.0148368	0.0324554
0uM	0.00463649	0.00278189
0uM	0.0157641	0.0139095
0uM	0.0204005	0.00185459
0uM	0.00927297	0.00927297
0uM	0.0287462	0.00927297
0uM	0.0166914	0.00834568
0uM	0.0176186	0.0315281
0uM	0.00185459	0.0102003
0uM	0.00556378	0.00278189
0uM	0.0899478	0.00649108
0uM	0.00556378	0.0445103
0uM	0.0204005	0.00185459
0uM	0.00556378	0.00834568
0uM	0.00556378	0.00834568
0uM	0.0185459	0.0176186
0uM	0.0324554	0.0148368
0uM	0.0723292	0.00649108
0uM	0.0157641	0.0222551
0uM	0.0723292	0.00185459
0uM	0.0315281	0.00370919
0uM	0.00278189	0.00741838
0uM	0.00834568	0.00278189
0uM	0.00370919	0.00834568
0uM	0.0315281	0.00278189
0uM	0.00185459	0.0120549
0uM	0.0102003	0.00463649
0uM	0.00278189	0.0176186
0uM	0.0194732	0.000927297
0uM	0.00556378	0.00927297
0uM	0.0204005	0.00185459
0uM	0.0500741	0.00370919
0uM	0.00278189	0.00278189
0uM	0.0472922	0.0315281
0uM	0.00649108	0.00370919
0uM	0.0204005	0.00556378
0uM	0.00834568	0.00185459
0uM	0.0176186	0.00834568
0uM	0.00741838	0.0166914
0uM	0.0222551	0.00278189
0uM	0.0278189	0.0111276
0uM	0.00927297	0.00185459
0uM	0.0166914	0.00185459
0uM	0.0519286	0.00556378
0uM	0.0102003	0.00185459
0uM	0.0361646	0.000927297
0uM	0.00278189	0.0129822
0uM	0.0111276	0.0120549
0uM	0.0102003	0.0287462
0uM	0.00278189	0.00185459
0uM	0.00463649	0.00556378
0uM	0.0111276	0.0120549
0uM	0.025037	0.00927297
0uM	0.00278189	0.0148368
0uM	0.00370919	0.0241097
0uM	0.00927297	0.0315281
0uM	0.00185459	0.0157641
0uM	0.0306008	0.0129822
0uM	0.0231824	0.00649108
0uM	0.00927297	0.0129822
0uM	0.00927297	0.0120549
0uM	0.00370919	0.0166914
0uM	0.0120549	0.00649108
0uM	0.0129822	0.0102003
0uM	0.0129822	0.0139095
0uM	0.0166914	0.0361646
0uM	0.0120549	0.0129822
0uM	0.00278189	0.00741838
0uM	0.0491468	0.0148368
0uM	0.00185459	0.00649108
0uM	0.0176186	0.0278189
0uM	0.0129822	0.0185459
0uM	0.0194732	0.00741838
0uM	0.00834568	0.00463649
0uM	0.0102003	0.0306008
0uM	0.0176186	0.00649108
0uM	0.0139095	0.00834568
0uM	0.0148368	0.0148368
0uM	0.0129822	0.00370919
0uM	0.0102003	0.00649108
0uM	0.0213278	0.00834568
0uM	0.00741838	0.0231824
0uM	0.0268916	0.00370919
0uM	0.00185459	0.0454376
0uM	0.0166914	0.0102003
0uM	0.00185459	0.0111276
0uM	0.00927297	0.0287462
0uM	0.0259643	0.00370919
0uM	0.00278189	0.0111276
0uM	0.00649108	0.00649108
0uM	0.00185459	0.0315281
0uM	0.00278189	0.0231824
0uM	0.0241097	0.00649108
0uM	0.0194732	0.00927297
0uM	0.00463649	0.0204005
0uM	0.0612016	0.0111276
0uM	0.00556378	0.0157641
0uM	0.0176186	0.00834568
0uM	0.00185459	0.00185459
0uM	0.0157641	0.0120549
0uM	0.0213278	0.0213278
0uM	0.00556378	0.0259643
0uM	0.0111276	0.0241097
0uM	0.00741838	0.0222551
0uM	0.00649108	0.0176186
0uM	0.0389465	0.00185459
0uM	0.0222551	0.00741838
0uM	0.0306008	0.00741838
0uM	0.0120549	0.0120549
0uM	0.0306008	0.00741838
0uM	0.0315281	0.00278189
0uM	0.0630562	0.0176186
0uM	0.00556378	0.00649108
0uM	0.0129822	0.0120549
0uM	0.00649108	0.00370919
0uM	0.03431	0.0102003
0uM	0.0241097	0.000927297
0uM	0.0139095	0.00370919
0uM	0.00556378	0.0491468
0uM	0.00649108	0.00834568
0uM	0.0194732	0.00463649
0uM	0.00556378	0.00278189
0uM	0.03431	0.00927297
0uM	0.0176186	0.00927297
0uM	0.025037	0.0157641
0uM	0.00834568	0.0268916
0uM	0.00649108	0.0102003
0uM	0.00463649	0.00556378
0uM	0.0482195	0.0333827
0uM	0.0472922	0.00278189
0uM	0.0176186	0.00556378
0uM	0.0111276	0.0408011
0uM	0.00834568	0.0278189
0uM	0.0120549	0.00649108
0uM	0.00556378	0.0361646
0uM	0.00370919	0.00185459
0uM	0.0139095	0.0111276
0uM	0.0139095	0.00834568
0uM	0.00834568	0.00185459
0uM	0.0621289	0.000927297
0uM	0.00278189	0.0315281
0uM	0.0204005	0.00370919
0uM	0.00556378	0.00185459
0uM	0.0194732	0.00834568
0uM	0.0176186	0.00741838
0uM	0.0102003	0.00185459
0uM	0.0268916	0.0278189
0uM	0.0129822	0.00556378
0uM	0.0361646	0.0194732
0uM	0.0102003	0.00741838
0uM	0.00278189	0.0333827
0uM	0.0102003	0.00741838
0uM	0.00463649	0.00278189
0uM	0.0120549	0.00185459
0uM	0.00463649	0.00556378
0uM	0.0120549	0.0222551
0uM	0.0398738	0.00185459
0uM	0.0352373	0.0612016
0uM	0.0129822	0.00463649
0uM	0.0129822	0.0185459
0uM	0.00649108	0.00463649
0uM	0.0176186	0.0111276
0uM	0.00927297	0.00834568
0uM	0.00741838	0.00463649
0uM	0.0176186	0.0315281
0uM	0.00278189	0.0111276
0uM	0.00463649	0.00463649
0uM	0.00834568	0.0306008
0uM	0.00741838	0.00185459
0uM	0.0417284	0.0102003
0uM	0.0194732	0.00370919
0uM	0.00370919	0.00185459
0uM	0.00649108	0.00185459
0uM	0.00370919	0.00463649
0uM	0.0120549	0.00463649
0uM	0.00370919	0.00556378
0uM	0.0139095	0.00741838
0uM	0.00278189	0.00463649
0uM	0.0204005	0.0426557
0uM	0.0333827	0.00185459
0uM	0.00278189	0.0426557
0uM	0.0120549	0.0278189
0uM	0.00927297	0.00278189
0uM	0.0463649	0.0139095
0uM	0.00185459	0.0111276
0uM	0.0204005	0.0463649
0uM	0.0352373	0.0296735
0uM	0.0111276	0.0176186
0uM	0.0602743	0.0120549
0uM	0.00649108	0.0139095
0uM	0.00927297	0.0157641
0uM	0.0194732	0.00278189
0uM	0.0111276	0.00556378
0uM	0.00649108	0.00278189
0uM	0.0102003	0.0102003
0uM	0.00463649	0.0139095
0uM	0.0630562	0.0102003
0uM	0.0157641	0.00649108
0uM	0.0204005	0.00556378
0uM	0.0129822	0.0324554
0uM	0.0222551	0.0213278
0uM	0.00185459	0.00185459
0uM	0.0120549	0.0166914
0uM	0.0176186	0.00927297
0uM	0.00185459	0.0111276
0uM	0.00278189	0.00927297
0uM	0.00185459	0.0129822
0uM	0.0166914	0.00370919
0uM	0.0204005	0.00278189
0uM	0.0204005	0.00649108
0uM	0.00834568	0.00278189
0uM	0.00185459	0.0148368
0uM	0.0352373	0.0454376
0uM	0.00556378	0.00185459
0uM	0.0102003	0.00463649
0uM	0.0148368	0.0324554
0uM	0.000927297	0.0231824
0uM	0.0519286	0.0213278
0uM	0.00278189	0.0222551
0uM	0.00370919	0.00278189
0uM	0.0315281	0.0231824
0uM	0.0222551	0.00185459
0uM	0.0102003	0.0139095
0uM	0.00556378	0.0194732
0uM	0.00556378	0.00741838
0uM	0.00185459	0.0102003
0uM	0.0129822	0.00927297
0uM	0.000927297	0.0204005
0uM	0.0324554	0.00185459
0uM	0.00649108	0.0231824
0uM	0.00185459	0.00741838
0uM	0.00370919	0.0166914
0uM	0.0102003	0.0176186
0uM	0.0361646	0.00463649
0uM	0.00370919	0.00185459
0uM	0.00278189	0.0278189
0uM	0.0315281	0.00649108
0uM	0.00834568	0.00556378
0uM	0.00278189	0.00278189
0uM	0.0222551	0.043583
0uM	0.0185459	0.00278189
0uM	0.00370919	0.0194732
0uM	0.0194732	0.00556378
0uM	0.0120549	0.0222551
0uM	0.00649108	0.00927297
0uM	0.00278189	0.00370919
0uM	0.00185459	0.0157641
0uM	0.00834568	0.00463649
0uM	0.0296735	0.0102003
0uM	0.00741838	0.00278189
0uM	0.00278189	0.0120549
0uM	0.0111276	0.000927297
0uM	0.00278189	0.00741838
0uM	0.00556378	0.00463649
0uM	0.0222551	0.0102003
0uM	0.0129822	0.00556378
0uM	0.0213278	0.0129822
0uM	0.00278189	0.0111276
0uM	0.0185459	0.0296735
0uM	0.00370919	0.00370919
0uM	0.00370919	0.0176186
0uM	0.0139095	0.00463649
0uM	0.00649108	0.00834568
0uM	0.00370919	0.00185459
0uM	0.00556378	0.00927297
0uM	0.00556378	0.00278189
0uM	0.0380192	0.00649108
0uM	0.0222551	0.0111276
0uM	0.0166914	0.0194732
0uM	0.00278189	0.00278189
0uM	0.00927297	0.0352373
0uM	0.0296735	0.00185459
0uM	0.0157641	0.00278189
0uM	0.00834568	0.0185459
0uM	0.00278189	0.0398738
0uM	0.0166914	0.00370919
0uM	0.0268916	0.0139095
0uM	0.0157641	0.00556378
0uM	0.0278189	0.00649108
0uM	0.0139095	0.0102003
0uM	0.00834568	0.00463649
0uM	0.00185459	0.0157641
0uM	0.00834568	0.00463649
0uM	0.00834568	0.00463649
0uM	0.0120549	0.00185459
0uM	0.00649108	0.0185459
0uM	0.00741838	0.0204005
0uM	0.0222551	0.0259643
0uM	0.00463649	0.0139095
0uM	0.0176186	0.0204005
0uM	0.0204005	0.00278189
0uM	0.0148368	0.00741838
0uM	0.00927297	0.0129822
0uM	0.0139095	0.00463649
0uM	0.025037	0.00741838
0uM	0.00927297	0.0139095
0uM	0.0222551	0.00370919
0uM	0.0704746	0.00463649
0uM	0.00927297	0.00927297
0uM	0.00463649	0.00741838
0uM	0.0204005	0.0185459
0uM	0.0389465	0.025037
0uM	0.00927297	0.0111276
0uM	0.00278189	0.00741838
0uM	0.0547105	0.00556378
0uM	0.0148368	0.00927297
0uM	0.0111276	0.0102003
0uM	0.0324554	0.03431
0uM	0.00741838	0.00370919
0uM	0.00556378	0.00556378
0uM	0.0213278	0.00556378
0uM	0.00556378	0.0408011
0uM	0.0222551	0.0333827
0uM	0.00556378	0.0213278
0uM	0.0204005	0.00927297
0uM	0.0213278	0.0241097
0uM	0.0120549	0.0213278
0uM	0.00463649	0.0306008
0uM	0.0176186	0.0315281
0uM	0.00278189	0.00370919
0uM	0.00649108	0.0111276
0uM	0.0120549	0.0204005
0uM	0.0472922	0.0268916
0uM	0.00185459	0.00185459
0uM	0.000927297	0.00278189
0uM	0.0129822	0.0231824
0uM	0.0129822	0.0139095
0uM	0.00556378	0.00278189
0uM	0.00834568	0.0102003
0uM	0.0111276	0.0148368
0uM	0.00463649	0.0268916
0uM	0.00463649	0.0129822
0uM	0.00370919	0.0139095
0uM	0.00649108	0.00649108
0uM	0.0120549	0.00556378
0uM	0.00370919	0.00649108
0uM	0.0120549	0.00741838
0uM	0.0204005	0.00370919
0uM	0.0148368	0.00278189
0uM	0.00927297	0.0148368
0uM	0.101075	0.00927297
0uM	0.0287462	0.025037
0uM	0.0398738	0.0157641
0uM	0.025037	0.00185459
0uM	0.00556378	0.00741838
0uM	0.0306008	0.00556378
0uM	0.0259643	0.00185459
0uM	0.0352373	0.00278189
0uM	0.0148368	0.0166914
0uM	0.00278189	0.00278189
0uM	0.0278189	0.00927297
0uM	0.00927297	0.00649108
0uM	0.00370919	0.0120549
0uM	0.00370919	0.025037
0uM	0.0157641	0.0166914
0uM	0.0139095	0.00741838
0uM	0.0102003	0.0241097
0uM	0.0157641	0.00741838
0uM	0.0454376	0.0157641
0uM	0.00741838	0.0213278
0uM	0.0565651	0.00370919
0uM	0.00556378	0.00649108
0uM	0.00834568	0.00185459
0uM	0.00278189	0.00185459
0uM	0.00185459	0.0129822
0uM	0.0157641	0.00463649
0uM	0.0231824	0.00741838
0uM	0.00741838	0.0241097
0uM	0.00185459	0.00463649
0uM	0.00927297	0.00927297
0uM	0.0194732	0.0166914
0uM	0.0213278	0.0148368
0uM	0.0528559	0.00927297
0uM	0.025037	0.00185459
0uM	0.00649108	0.00927297
0uM	0.0213278	0.00927297
0uM	0.0157641	0.0111276
0uM	0.00278189	0.000927297
0uM	0.0231824	0.0213278
0uM	0.00463649	0.00370919
0uM	0.00370919	0.0268916
0uM	0.00185459	0.0102003
0uM	0.00741838	0.000927297
0uM	0.0213278	0.00741838
0uM	0.0120549	0.00185459
0uM	0.0222551	0.00278189
0uM	0.0157641	0.00370919
0uM	0.0120549	0.0157641
0uM	0.0139095	0.00834568
0uM	0.0278189	0.0417284
0uM	0.00463649	0.00278189
0uM	0.0259643	0.00370919
0uM	0.0120549	0.0185459
0uM	0.00278189	0.00278189
0uM	0.00649108	0.00463649
0uM	0.0352373	0.00834568
0uM	0.0222551	0.0111276
0uM	0.0204005	0.0278189
0uM	0.000927297	0.00463649
0uM	0.0102003	0.00278189
0uM	0.0204005	0.00741838
0uM	0.00834568	0.0148368
0uM	0.03431	0.00463649
0uM	0.0324554	0.00741838
0uM	0.0111276	0.0241097
0uM	0.00741838	0.0204005
0uM	0.00370919	0.0166914
0uM	0.0472922	0.00834568
0uM	0.00278189	0.00185459
0uM	0.0398738	0.00556378
0uM	0.00556378	0.0176186
0uM	0.00370919	0.0148368
0uM	0.00927297	0.0241097
0uM	0.0111276	0.00927297
0uM	0.0102003	0.0472922
0uM	0.0129822	0.00185459
0uM	0.0148368	0.00556378
0uM	0.00463649	0.00185459
0uM	0.00463649	0.0491468
0uM	0.03431	0.00185459
0uM	0.0157641	0.0398738
0uM	0.0621289	0.000927297
0uM	0.0166914	0.00741838
0uM	0.025037	0.00556378
0uM	0.0120549	0.00463649
0uM	0.0120549	0.00463649
0uM	0.0370919	0.00370919
0uM	0.00834568	0.0111276
0uM	0.0120549	0.00556378
0uM	0.00649108	0.00185459
0uM	0.00463649	0.0296735
0uM	0.00185459	0.043583
0uM	0.0176186	0.00185459
0uM	0.0361646	0.000927297
0uM	0.00185459	0.00370919
0uM	0.00741838	0.0176186
0uM	0.0176186	0.0139095
0uM	0.0222551	0.00927297
0uM	0.0370919	0.00370919
0uM	0.00834568	0.043583
0uM	0.0148368	0.0139095
0uM	0.0157641	0.0111276
0uM	0.0231824	0.00649108
0uM	0.00370919	0.0139095
0uM	0.00278189	0.0129822
0uM	0.00556378	0.0213278
0uM	0.0241097	0.00927297
0uM	0.0157641	0.00741838
0uM	0.0222551	0.00834568
0uM	0.00185459	0.00741838
0uM	0.0111276	0.00185459
0uM	0.00370919	0.00741838
0uM	0.0213278	0.0315281
0uM	0.00927297	0.00463649
0uM	0.00278189	0.00278189
0uM	0.00741838	0.00741838
0uM	0.0398738	0.00278189
0uM	0.0908751	0.0408011
0uM	0.03431	0.00370919
0uM	0.00649108	0.0139095
0uM	0.0231824	0.0139095
0uM	0.0194732	0.00741838
0uM	0.00370919	0.00370919
0uM	0.0482195	0.00463649
0uM	0.00185459	0.00370919
0uM	0.0204005	0.00278189
0uM	0.00927297	0.00927297
0uM	0.00927297	0.0287462
0uM	0.0185459	0.0157641
0uM	0.0176186	0.0213278
0uM	0.00185459	0.0111276
0uM	0.0157641	0.0352373
0uM	0.0306008	0.00741838
0uM	0.00185459	0.00370919
0uM	0.0194732	0.00185459
0uM	0.00278189	0.0278189
0uM	0.0278189	0.0120549
0uM	0.0241097	0.0148368
0uM	0.00556378	0.025037
0uM	0.000927297	0.0287462
0uM	0.0695473	0.0296735
0uM	0.0176186	0.00278189
0uM	0.0194732	0.00185459
0uM	0.0102003	0.0268916
0uM	0.0287462	0.00556378
0uM	0.0454376	0.000927297
0uM	0.0194732	0.00370919
0uM	0.00741838	0.0102003
0uM	0.00370919	0.0157641
0uM	0.0148368	0.00185459
0uM	0.00741838	0.00278189
0uM	0.0296735	0.0111276
0uM	0.0204005	0.00370919
0uM	0.0306008	0.0111276
0uM	0.0333827	0.0139095
0uM	0.00463649	0.0333827
0uM	0.00834568	0.00278189
0uM	0.00278189	0.0102003
0uM	0.0120549	0.0352373
0uM	0.0176186	0.00834568
0uM	0.00927297	0.0157641
0uM	0.0408011	0.0120549
0uM	0.00463649	0.00185459
0uM	0.00741838	0.0222551
0uM	0.00927297	0.00927297
0uM	0.00556378	0.0222551
0uM	0.0120549	0.0361646
0uM	0.0222551	0.00556378
0uM	0.00556378	0.0231824
0uM	0.0120549	0.00185459
0uM	0.0287462	0.0139095
0uM	0.00278189	0.00649108
0uM	0.00556378	0.00463649
0uM	0.0602743	0.00370919
0uM	0.00278189	0.0194732
0uM	0.00463649	0.0120549
0uM	0.00741838	0.00741838
0uM	0.00463649	0.0111276
0uM	0.025037	0.00185459
0uM	0.0408011	0.00834568
0uM	0.00741838	0.0333827
0uM	0.00185459	0.00556378
0uM	0.0176186	0.00741838
0uM	0.0213278	0.0352373
0uM	0.0445103	0.00741838
0uM	0.00185459	0.0102003
0uM	0.0389465	0.0120549
0uM	0.0120549	0.00185459
0uM	0.0102003	0.00463649
0uM	0.00741838	0.00370919
0uM	0.00556378	0.00463649
0uM	0.00370919	0.00370919
0uM	0.0361646	0.00556378
0uM	0.0602743	0.00556378
0uM	0.0111276	0.0194732
0uM	0.00370919	0.00278189
0uM	0.0287462	0.0111276
0uM	0.00649108	0.00649108
0uM	0.00741838	0.00463649
0uM	0.00278189	0.00556378
0uM	0.0139095	0.00927297
0uM	0.0204005	0.0408011
0uM	0.00556378	0.0370919
0uM	0.0111276	0.0222551
0uM	0.0120549	0.0102003
0uM	0.00278189	0.0102003
0uM	0.00834568	0.00370919
0uM	0.0129822	0.0268916
0uM	0.0111276	0.00370919
0uM	0.0129822	0.000927297
0uM	0.00370919	0.00649108
0uM	0.0120549	0.0287462
0uM	0.00278189	0.00834568
0uM	0.0231824	0.0241097
0uM	0.00556378	0.0278189
0uM	0.0204005	0.00463649
0uM	0.00185459	0.00370919
0uM	0.00741838	0.00370919
0uM	0.00463649	0.00834568
0uM	0.00278189	0.00463649
0uM	0.00556378	0.0102003
0uM	0.0370919	0.0139095
0uM	0.0241097	0.00185459
0uM	0.00927297	0.0129822
0uM	0.00556378	0.0176186
0uM	0.00370919	0.0148368
0uM	0.0157641	0.00278189
0uM	0.00278189	0.0231824
0uM	0.00463649	0.00370919
0uM	0.00185459	0.00278189
0uM	0.00834568	0.0148368
0uM	0.0454376	0.0157641
0uM	0.0148368	0.00370919
0uM	0.0139095	0.0102003
0uM	0.0204005	0.0537832
0uM	0.00463649	0.00741838
0uM	0.0102003	0.00556378
0uM	0.0389465	0.00370919
0uM	0.0213278	0.0157641
0uM	0.00741838	0.0176186
0uM	0.0166914	0.00185459
0uM	0.00741838	0.00463649
0uM	0.0157641	0.00463649
0uM	0.0602743	0.0306008
0uM	0.0102003	0.00185459
0uM	0.00185459	0.00370919
0uM	0.00185459	0.00185459
0uM	0.00927297	0.00927297
0uM	0.00185459	0.0398738
0uM	0.0111276	0.0157641
0uM	0.0324554	0.0139095
0uM	0.0389465	0.00649108
0uM	0.0333827	0.0129822
0uM	0.03431	0.0148368
0uM	0.00370919	0.00185459
0uM	0.00556378	0.000927297
0uM	0.0222551	0.0176186
0uM	0.0166914	0.00185459
0uM	0.0296735	0.00278189
0uM	0.0148368	0.0241097
0uM	0.0111276	0.0139095
0uM	0.0333827	0.0102003
0uM	0.00834568	0.0287462
0uM	0.00463649	0.00556378
0uM	0.0241097	0.00463649
0uM	0.00834568	0.00185459
0uM	0.00278189	0.0278189
0uM	0.00556378	0.00463649
0uM	0.0454376	0.00370919
0uM	0.0194732	0.00278189
0uM	0.0120549	0.0417284
0uM	0.0185459	0.0287462
0uM	0.00741838	0.0361646
0uM	0.00278189	0.00649108
0uM	0.0482195	0.0268916
0uM	0.00741838	0.00278189
0uM	0.00463649	0.00927297
0uM	0.000927297	0.00370919
0uM	0.00741838	0.0231824
0uM	0.0148368	0.00185459
0uM	0.0102003	0.0222551
0uM	0.00370919	0.0204005
0uM	0.00463649	0.0241097
0uM	0.00556378	0.0222551
0uM	0.00463649	0.0148368
0uM	0.0408011	0.000927297
0uM	0.00370919	0.0241097
0uM	0.0148368	0.00463649
0uM	0.00834568	0.0231824
0uM	0.0148368	0.00370919
0uM	0.0222551	0.00556378
0uM	0.00278189	0.0370919
0uM	0.0176186	0.0213278
0uM	0.0194732	0.00278189
0uM	0.0129822	0.00556378
0uM	0.00370919	0.0120549
0uM	0.00185459	0.00834568
0uM	0.0361646	0.00834568
0uM	0.0194732	0.0445103
0uM	0.00927297	0.0213278
0uM	0.0102003	0.0166914
0uM	0.00370919	0.0157641
0uM	0.0157641	0.00556378
0uM	0.0287462	0.00185459
0uM	0.00741838	0.0120549
0uM	0.00370919	0.0370919
0uM	0.0268916	0.00556378
0uM	0.0333827	0.0139095
0uM	0.0102003	0.00370919
0uM	0.0287462	0.0139095
0uM	0.0370919	0.0148368
0uM	0.0185459	0.0120549
0uM	0.0166914	0.00370919
0uM	0.00370919	0.0102003
0uM	0.00927297	0.00741838
0uM	0.0333827	0.00185459
0uM	0.0204005	0.00834568
0uM	0.00185459	0.0102003
0uM	0.0204005	0.025037
0uM	0.0120549	0.00927297
0uM	0.00649108	0.0194732
0uM	0.0315281	0.0185459
0uM	0.00741838	0.00370919
0uM	0.0213278	0.00556378
0uM	0.00556378	0.00185459
0uM	0.00741838	0.00370919
0uM	0.0389465	0.0139095
0uM	0.0380192	0.0148368
0uM	0.0139095	0.00649108
0uM	0.00463649	0.0139095
0uM	0.00463649	0.00556378
0uM	0.00834568	0.00556378
0uM	0.00556378	0.00741838
0uM	0.0120549	0.00370919
0uM	0.0148368	0.0120549
0uM	0.00463649	0.00649108
0uM	0.0213278	0.043583
0uM	0.0166914	0.000927297
0uM	0.0102003	0.0259643
0uM	0.0120549	0.0166914
0uM	0.0194732	0.00556378
0uM	0.000927297	0.0129822
0uM	0.0111276	0.00370919
0uM	0.0426557	0.00649108
0uM	0.0241097	0.00185459
0uM	0.0129822	0.00185459
0uM	0.0148368	0.0139095
0uM	0.0222551	0.0361646
0uM	0.0166914	0.0268916
0uM	0.00185459	0.00370919
0uM	0.00463649	0.025037
0uM	0.0222551	0.0231824
0uM	0.00463649	0.000927297
0uM	0.0333827	0.0185459
0uM	0.0176186	0.00463649
0uM	0.00556378	0.00556378
0uM	0.00278189	0.0129822
0uM	0.00185459	0.00556378
0uM	0.0139095	0.0426557
0uM	0.0574924	0.00185459
0uM	0.00370919	0.00463649
0uM	0.00463649	0.0241097
0uM	0.0166914	0.00463649
0uM	0.00556378	0.00370919
0uM	0.0185459	0.0129822
0uM	0.03431	0.00927297
0uM	0.0454376	0.00556378
0uM	0.0166914	0.0204005
0uM	0.0194732	0.00649108
0uM	0.00278189	0.00278189
0uM	0.0111276	0.00834568
0uM	0.00370919	0.0445103
0uM	0.00927297	0.00649108
0uM	0.0880932	0.00649108
0uM	0.0324554	0.00370919
0uM	0.00834568	0.0176186
0uM	0.0222551	0.00278189
0uM	0.0296735	0.0148368
0uM	0.00741838	0.00463649
0uM	0.0315281	0.0194732
0uM	0.0120549	0.0259643
0uM	0.0194732	0.0389465
0uM	0.0129822	0.0120549
0uM	0.0602743	0.0120549
0uM	0.0547105	0.0222551
0uM	0.00556378	0.00370919
0uM	0.00927297	0.0296735
0uM	0.0120549	0.00556378
0uM	0.00185459	0.0139095
0uM	0.00370919	0.0129822
0uM	0.0129822	0.0241097
0uM	0.0102003	0.0185459
0uM	0.00185459	0.00278189
0uM	0.0194732	0.00834568
0uM	0.00278189	0.00741838
0uM	0.00463649	0.025037
0uM	0.0166914	0.0157641
0uM	0.0166914	0.00278189
0uM	0.0222551	0.00834568
0uM	0.00927297	0.00370919
0uM	0.00834568	0.0166914
0uM	0.0139095	0.00556378
0uM	0.0408011	0.000927297
0uM	0.000927297	0.0185459
0uM	0.0129822	0.0120549
0uM	0.00741838	0.0120549
0uM	0.0102003	0.0231824
0uM	0.00741838	0.0194732
0uM	0.00463649	0.00649108
0uM	0.0370919	0.0129822
0uM	0.0102003	0.0166914
0uM	0.0259643	0.0204005
0uM	0.0231824	0.00370919
0uM	0.0315281	0.00370919
0uM	0.0333827	0.0129822
0uM	0.0408011	0.00927297
0uM	0.0259643	0.00185459
0uM	0.0426557	0.00185459
0uM	0.0111276	0.00185459
0uM	0.03431	0.00927297
0uM	0.00370919	0.0296735
0uM	0.0639835	0.00556378
0uM	0.106639	0.00185459
0uM	0.0139095	0.0139095
0uM	0.0157641	0.00185459
0uM	0.0222551	0.0500741
0uM	0.0111276	0.00556378
0uM	0.0185459	0.0213278
0uM	0.0231824	0.00370919
0uM	0.0454376	0.00278189
0uM	0.00741838	0.0157641
0uM	0.0213278	0.0166914
0uM	0.00278189	0.00927297
0uM	0.00463649	0.0259643
0uM	0.0111276	0.0185459
0uM	0.00278189	0.00463649
0uM	0.0166914	0.00370919
0uM	0.00556378	0.00927297
0uM	0.00278189	0.00649108
0uM	0.0157641	0.00463649
0uM	0.0166914	0.0102003
0uM	0.0111276	0.00370919
0uM	0.0102003	0.0241097
0uM	0.00278189	0.00278189
0uM	0.0148368	0.00556378
0uM	0.00278189	0.0111276
0uM	0.00463649	0.00278189
0uM	0.0333827	0.0268916
0uM	0.00741838	0.00185459
0uM	0.0380192	0.0231824
0uM	0.0463649	0.00927297
0uM	0.00649108	0.00649108
0uM	0.0194732	0.0241097
0uM	0.0166914	0.03431
0uM	0.00278189	0.0129822
0uM	0.0166914	0.0176186
0uM	0.0129822	0.0139095
0uM	0.00649108	0.00185459
0uM	0.0139095	0.0676927
0uM	0.00834568	0.0111276
0uM	0.00556378	0.0194732
0uM	0.0111276	0.0472922
0uM	0.0204005	0.0102003
0uM	0.0370919	0.00649108
0uM	0.0268916	0.00370919
0uM	0.00649108	0.00463649
0uM	0.0148368	0.0324554
0uM	0.00278189	0.0204005
0uM	0.0445103	0.0111276
0uM	0.000927297	0.0176186
0uM	0.00370919	0.0630562
0uM	0.0185459	0.0231824
0uM	0.0139095	0.0333827
0uM	0.025037	0.0111276
0uM	0.00370919	0.0241097
0uM	0.0213278	0.00370919
0uM	0.00370919	0.00463649
0uM	0.0259643	0.00834568
0uM	0.00370919	0.00556378
0uM	0.00834568	0.0417284
0uM	0.0139095	0.00278189
0uM	0.0120549	0.0120549
0uM	0.0120549	0.00278189
0uM	0.00278189	0.0352373
0uM	0.00463649	0.00741838
0uM	0.0231824	0.00185459
0uM	0.00463649	0.00927297
0uM	0.0816022	0.00278189
0uM	0.0398738	0.0417284
0uM	0.00556378	0.00927297
0uM	0.00278189	0.0139095
0uM	0.0139095	0.0185459
0uM	0.00370919	0.00463649
0uM	0.0278189	0.0139095
0uM	0.0102003	0.00649108
0uM	0.03431	0.0111276
0uM	0.00834568	0.0102003
0uM	0.0129822	0.00185459
0uM	0.0231824	0.000927297
0uM	0.00927297	0.00834568
0uM	0.0231824	0.0241097
0uM	0.0111276	0.0120549
0uM	0.0510014	0.00370919
0uM	0.00649108	0.00834568
0uM	0.00649108	0.0213278
0uM	0.0157641	0.0157641
0uM	0.0315281	0.00463649
0uM	0.0185459	0.00463649
0uM	0.00463649	0.0148368
0uM	0.00278189	0.00185459
0uM	0.00463649	0.0324554
0uM	0.0380192	0.0176186
0uM	0.00834568	0.00463649
0uM	0.0408011	0.00927297
0uM	0.0176186	0.0204005
0uM	0.0306008	0.00927297
0uM	0.0278189	0.025037
0uM	0.00649108	0.00556378
0uM	0.00927297	0.0120549
0uM	0.0389465	0.0120549
0uM	0.0166914	0.0278189
0uM	0.00556378	0.0417284
0uM	0.0361646	0.00185459
0uM	0.0268916	0.0185459
0uM	0.00649108	0.0102003
0uM	0.0278189	0.0231824
0uM	0.0176186	0.00834568
0uM	0.0185459	0.0111276
0uM	0.0500741	0.00927297
0uM	0.0361646	0.0148368
0uM	0.0482195	0.00278189
0uM	0.00741838	0.00556378
0uM	0.0120549	0.00278189
0uM	0.00463649	0.00463649
0uM	0.00649108	0.0120549
0uM	0.00185459	0.00278189
0uM	0.00463649	0.0194732
0uM	0.00834568	0.00463649
0uM	0.0231824	0.0176186
0uM	0.0111276	0.00463649
0uM	0.025037	0.0139095
0uM	0.00463649	0.00556378
0uM	0.0361646	0.00185459
0uM	0.00463649	0.0463649
0uM	0.0667654	0.0259643
0uM	0.00556378	0.00463649
0uM	0.0129822	0.00556378
0uM	0.00185459	0.00463649
0uM	0.0287462	0.0148368
0uM	0.00927297	0.0102003
0uM	0.00185459	0.0278189
0uM	0.0157641	0.00278189
0uM	0.00649108	0.00556378
0uM	0.0111276	0.0148368
0uM	0.0556378	0.00463649
0uM	0.00649108	0.00556378
0uM	0.00278189	0.00278189
0uM	0.0148368	0.00741838
0uM	0.0612016	0.0102003
0uM	0.0194732	0.0231824
0uM	0.00370919	0.00463649
0uM	0.00649108	0.00370919
0uM	0.0268916	0.00741838
0uM	0.0296735	0.00741838
0uM	0.0241097	0.00649108
0uM	0.0102003	0.0194732
0uM	0.00741838	0.00370919
0uM	0.00463649	0.00927297
0uM	0.00927297	0.0204005
0uM	0.0259643	0.0510014
0uM	0.00649108	0.0102003
0uM	0.0213278	0.0157641
0uM	0.0213278	0.0417284
0uM	0.0380192	0.00649108
0uM	0.0204005	0.0380192
0uM	0.0129822	0.00741838
0uM	0.0129822	0.00556378
0uM	0.00927297	0.00278189
0uM	0.00185459	0.00649108
0uM	0.00649108	0.00370919
0uM	0.0102003	0.00278189
0uM	0.0194732	0.00741838
0uM	0.0129822	0.0129822
0uM	0.0352373	0.0157641
0uM	0.0204005	0.00927297
0uM	0.0129822	0.0222551
0uM	0.0445103	0.0102003
0uM	0.0389465	0.00463649
0uM	0.0204005	0.0315281
0uM	0.0241097	0.00370919
0uM	0.0139095	0.00278189
0uM	0.0204005	0.00556378
0uM	0.0129822	0.0204005
0uM	0.0454376	0.00185459
0uM	0.0204005	0.0102003
0uM	0.0194732	0.0222551
0uM	0.0306008	0.00649108
0uM	0.0157641	0.0213278
0uM	0.0278189	0.00370919
0uM	0.00927297	0.00278189
0uM	0.025037	0.00741838
0uM	0.0102003	0.00278189
0uM	0.0194732	0.0231824
0uM	0.00741838	0.0241097
0uM	0.0370919	0.00556378
0uM	0.025037	0.00834568
0uM	0.0139095	0.00370919
0uM	0.0111276	0.0148368
0uM	0.00649108	0.0176186
0uM	0.0157641	0.0204005
0uM	0.00278189	0.000927297
0uM	0.00927297	0.0231824
0uM	0.0111276	0.0194732
0uM	0.00834568	0.0315281
[truncated: 67,802 more rows]

## Sheet: Cy3-5mer
Concentration	Topen (s)	Tclosed (s)
0uM	0.0228273	0.00351189
0uM	0.0184374	0.00351189
0uM	0.00614581	0.00175595
0uM	0.00351189	0.00175595
0uM	0.0403868	0.0465326
0uM	0.0114136	0.0500445
0uM	0.00438986	0.00702378
0uM	0.0105357	0.0096577
0uM	0.0201934	0.00614581
0uM	0.0245832	0.0184374
0uM	0.000877973	0.00438986
0uM	0.0184374	0.00877973
0uM	0.0342409	0.00614581
0uM	0.0474105	0.00526784
0uM	0.0245832	0.0158035
0uM	0.0166815	0.0140476
0uM	0.00702378	0.0114136
0uM	0.0114136	0.0166815
0uM	0.0158035	0.00263392
0uM	0.00877973	0.00877973
0uM	0.0149255	0.00175595
0uM	0.00702378	0.00614581
0uM	0.0403868	0.00614581
0uM	0.0184374	0.0412647
0uM	0.00438986	0.00438986
0uM	0.0166815	0.00790176
0uM	0.00263392	0.00702378
0uM	0.00614581	0.00351189
0uM	0.0096577	0.0149255
0uM	0.00614581	0.0114136
0uM	0.0096577	0.00263392
0uM	0.00438986	0.0105357
0uM	0.0342409	0.00702378
0uM	0.00351189	0.0175595
0uM	0.0158035	0.00351189
0uM	0.00702378	0.0351189
0uM	0.033363	0.00526784
0uM	0.0377528	0.00614581
0uM	0.00790176	0.00614581
0uM	0.00614581	0.0114136
0uM	0.0605801	0.0280951
0uM	0.0263392	0.00438986
0uM	0.0131696	0.0105357
0uM	0.0158035	0.00175595
0uM	0.0210714	0.0421427
0uM	0.031607	0.0122916
0uM	0.00877973	0.00526784
0uM	0.0201934	0.00614581
0uM	0.0131696	0.00526784
0uM	0.00614581	0.0263392
0uM	0.0280951	0.0509224
0uM	0.00526784	0.00263392
0uM	0.0193154	0.00263392
0uM	0.0096577	0.00351189
0uM	0.00614581	0.00790176
0uM	0.0702378	0.00175595
0uM	0.0105357	0.00351189
0uM	0.0237053	0.0114136
0uM	0.00438986	0.00351189
0uM	0.0342409	0.00263392
0uM	0.00438986	0.0298511
0uM	0.00263392	0.0149255
0uM	0.00526784	0.00263392
0uM	0.0114136	0.0114136
0uM	0.0193154	0.0579462
0uM	0.0193154	0.0114136
0uM	0.0219493	0.032485
0uM	0.00351189	0.00175595
0uM	0.0158035	0.0166815
0uM	0.00790176	0.00614581
0uM	0.0105357	0.0131696
0uM	0.00263392	0.00526784
0uM	0.0105357	0.0368749
0uM	0.00526784	0.00263392
0uM	0.00263392	0.0096577
0uM	0.0193154	0.00438986
0uM	0.0158035	0.00175595
0uM	0.0280951	0.00175595
0uM	0.000877973	0.0131696
0uM	0.00702378	0.00614581
0uM	0.00702378	0.0122916
0uM	0.0377528	0.0228273
0uM	0.00526784	0.00351189
0uM	0.00175595	0.0149255
0uM	0.00790176	0.00790176
0uM	0.0131696	0.0553123
0uM	0.0237053	0.0105357
0uM	0.0193154	0.00438986
0uM	0.0219493	0.0184374
0uM	0.00438986	0.00614581
0uM	0.0623361	0.0122916
0uM	0.00263392	0.00702378
0uM	0.00790176	0.0605801
0uM	0.0131696	0.0140476
0uM	0.032485	0.0219493
0uM	0.0298511	0.00263392
0uM	0.0474105	0.00526784
0uM	0.00263392	0.0201934
0uM	0.0122916	0.0201934
0uM	0.0131696	0.0245832
0uM	0.0667259	0.000877973
0uM	0.00614581	0.00877973
0uM	0.00614581	0.00351189
0uM	0.0228273	0.0421427
0uM	0.0228273	0.00702378
0uM	0.00351189	0.0175595
0uM	0.00263392	0.0096577
0uM	0.0105357	0.00526784
0uM	0.0219493	0.0368749
0uM	0.00526784	0.00614581
0uM	0.00526784	0.0272172
0uM	0.0131696	0.000877973
0uM	0.00790176	0.031607
0uM	0.0228273	0.0158035
0uM	0.0438986	0.0254612
0uM	0.0175595	0.0289731
0uM	0.0201934	0.0193154
0uM	0.0096577	0.0105357
0uM	0.0096577	0.00702378
0uM	0.0131696	0.0149255
0uM	0.00702378	0.0114136
0uM	0.0184374	0.0289731
0uM	0.00438986	0.00614581
0uM	0.00614581	0.0114136
0uM	0.00614581	0.0166815
0uM	0.00877973	0.00790176
0uM	0.0105357	0.0149255
0uM	0.0122916	0.0114136
0uM	0.00175595	0.0096577
0uM	0.0175595	0.00351189
0uM	0.00614581	0.0210714
0uM	0.00263392	0.00438986
0uM	0.00702378	0.00263392
0uM	0.0474105	0.0166815
0uM	0.0342409	0.00263392
0uM	0.00614581	0.0509224
0uM	0.00877973	0.0377528
0uM	0.0175595	0.00175595
0uM	0.00351189	0.0272172
0uM	0.00877973	0.00175595
0uM	0.000877973	0.00790176
0uM	0.0245832	0.00877973
0uM	0.00526784	0.0359969
0uM	0.0193154	0.00351189
0uM	0.0272172	0.0245832
0uM	0.0237053	0.0105357
0uM	0.0272172	0.0254612
0uM	0.0140476	0.0166815
0uM	0.0237053	0.0166815
0uM	0.0500445	0.0175595
0uM	0.0386308	0.0289731
0uM	0.00263392	0.00526784
0uM	0.0228273	0.00263392
0uM	0.00702378	0.0289731
0uM	0.0114136	0.00702378
0uM	0.0096577	0.0158035
0uM	0.0175595	0.0096577
0uM	0.00790176	0.000877973
0uM	0.00614581	0.00263392
0uM	0.00526784	0.0237053
0uM	0.0535564	0.0122916
0uM	0.0149255	0.0307291
0uM	0.00702378	0.0140476
0uM	0.00351189	0.0298511
0uM	0.00614581	0.0122916
0uM	0.0096577	0.0131696
0uM	0.033363	0.0175595
0uM	0.00263392	0.0184374
0uM	0.00175595	0.00438986
0uM	0.0280951	0.00877973
0uM	0.00175595	0.0175595
0uM	0.0175595	0.0219493
0uM	0.0456546	0.00263392
0uM	0.00351189	0.0105357
0uM	0.00438986	0.0280951
0uM	0.00526784	0.00438986
0uM	0.0096577	0.0237053
0uM	0.0597022	0.0096577
0uM	0.00526784	0.0193154
0uM	0.031607	0.00263392
0uM	0.00263392	0.0184374
0uM	0.0421427	0.00351189
0uM	0.00877973	0.00351189
0uM	0.0149255	0.00263392
0uM	0.0421427	0.00263392
0uM	0.00438986	0.0368749
0uM	0.00526784	0.0254612
0uM	0.0149255	0.00877973
0uM	0.0158035	0.00790176
0uM	0.00877973	0.00438986
0uM	0.032485	0.00702378
0uM	0.0096577	0.00175595
0uM	0.0166815	0.00790176
0uM	0.0184374	0.00790176
0uM	0.00877973	0.0272172
0uM	0.0149255	0.0254612
0uM	0.0105357	0.0447766
0uM	0.0149255	0.0114136
0uM	0.00263392	0.00175595
0uM	0.033363	0.00877973
0uM	0.00263392	0.0359969
0uM	0.0368749	0.00263392
0uM	0.0158035	0.031607
0uM	0.00351189	0.00351189
0uM	0.00702378	0.00351189
0uM	0.0140476	0.0245832
0uM	0.0096577	0.0131696
0uM	0.0158035	0.00175595
0uM	0.00175595	0.0114136
0uM	0.0272172	0.00702378
0uM	0.0131696	0.00526784
0uM	0.00175595	0.0193154
0uM	0.00263392	0.0518004
0uM	0.00351189	0.00351189
0uM	0.00614581	0.0289731
0uM	0.0254612	0.000877973
0uM	0.00790176	0.0219493
0uM	0.00526784	0.0175595
0uM	0.00877973	0.0219493
0uM	0.0237053	0.0307291
0uM	0.00351189	0.00438986
0uM	0.00526784	0.00526784
0uM	0.000877973	0.0149255
0uM	0.0166815	0.0105357
0uM	0.0158035	0.00790176
0uM	0.00263392	0.00351189
0uM	0.00614581	0.0175595
0uM	0.0193154	0.00351189
0uM	0.0289731	0.0438986
0uM	0.0149255	0.00263392
0uM	0.00614581	0.0166815
0uM	0.00263392	0.0386308
0uM	0.0254612	0.0131696
0uM	0.0228273	0.00263392
0uM	0.0131696	0.00438986
0uM	0.00614581	0.00175595
0uM	0.0105357	0.0184374
0uM	0.00175595	0.0245832
0uM	0.103601	0.0096577
0uM	0.00351189	0.0210714
0uM	0.00877973	0.0114136
0uM	0.0158035	0.0158035
0uM	0.0193154	0.00351189
0uM	0.0158035	0.0122916
0uM	0.0114136	0.00263392
0uM	0.0421427	0.00351189
0uM	0.0447766	0.00702378
0uM	0.00351189	0.000877973
0uM	0.00438986	0.00877973
0uM	0.00614581	0.00263392
0uM	0.0307291	0.00877973
0uM	0.0096577	0.0280951
0uM	0.00438986	0.00877973
0uM	0.0149255	0.00438986
0uM	0.00526784	0.0386308
0uM	0.00526784	0.00702378
0uM	0.0254612	0.0184374
0uM	0.0096577	0.0114136
0uM	0.00438986	0.0131696
0uM	0.00351189	0.00438986
0uM	0.0359969	0.00263392
0uM	0.0263392	0.00438986
0uM	0.00790176	0.00526784
0uM	0.0228273	0.0351189
0uM	0.0149255	0.00614581
0uM	0.00351189	0.0412647
0uM	0.0096577	0.00263392
0uM	0.0193154	0.000877973
0uM	0.0096577	0.00877973
0uM	0.0272172	0.00526784
0uM	0.0105357	0.0219493
0uM	0.0105357	0.00175595
0uM	0.00263392	0.00263392
0uM	0.0131696	0.00438986
0uM	0.0122916	0.0114136
0uM	0.00790176	0.00351189
0uM	0.00263392	0.0122916
0uM	0.0193154	0.0175595
0uM	0.00877973	0.0245832
0uM	0.0272172	0.0219493
0uM	0.00263392	0.00877973
0uM	0.00263392	0.0377528
0uM	0.0298511	0.0096577
0uM	0.00614581	0.0131696
0uM	0.0201934	0.0140476
0uM	0.0158035	0.0105357
0uM	0.0131696	0.0342409
0uM	0.0307291	0.00263392
0uM	0.00526784	0.0351189
0uM	0.00526784	0.0122916
0uM	0.0114136	0.0114136
0uM	0.0421427	0.00526784
0uM	0.00614581	0.0175595
0uM	0.0096577	0.00175595
0uM	0.00438986	0.00175595
0uM	0.0219493	0.00175595
0uM	0.00175595	0.0158035
0uM	0.00263392	0.00175595
0uM	0.0193154	0.00438986
0uM	0.00438986	0.00526784
0uM	0.00614581	0.0114136
0uM	0.0140476	0.0465326
0uM	0.0210714	0.0096577
0uM	0.0228273	0.00877973
0uM	0.00877973	0.0201934
0uM	0.0447766	0.0105357
0uM	0.00526784	0.0096577
0uM	0.0175595	0.0131696
0uM	0.0359969	0.0386308
0uM	0.0386308	0.0105357
0uM	0.00614581	0.00790176
0uM	0.0254612	0.0359969
0uM	0.0342409	0.0122916
0uM	0.00526784	0.0237053
0uM	0.0149255	0.00351189
0uM	0.00702378	0.0140476
0uM	0.0280951	0.00877973
0uM	0.0105357	0.00175595
0uM	0.0412647	0.00351189
0uM	0.0158035	0.0114136
0uM	0.00877973	0.00702378
0uM	0.0131696	0.0184374
0uM	0.0105357	0.0096577
0uM	0.00526784	0.0280951
0uM	0.00438986	0.00614581
0uM	0.00702378	0.00877973
0uM	0.0096577	0.00263392
0uM	0.00351189	0.00614581
0uM	0.00877973	0.00263392
0uM	0.0114136	0.0114136
0uM	0.0114136	0.00877973
0uM	0.0886753	0.00175595
0uM	0.0237053	0.0158035
0uM	0.0140476	0.00702378
0uM	0.0175595	0.0184374
0uM	0.0237053	0.00263392
0uM	0.0193154	0.0632141
0uM	0.000877973	0.0193154
0uM	0.0359969	0.0105357
0uM	0.0509224	0.0096577
0uM	0.0105357	0.00175595
0uM	0.0237053	0.0588242
0uM	0.0184374	0.0096577
0uM	0.0158035	0.0149255
0uM	0.0131696	0.0491665
0uM	0.0158035	0.0096577
0uM	0.0237053	0.00438986
0uM	0.00790176	0.00351189
0uM	0.0272172	0.000877973
0uM	0.00351189	0.0158035
0uM	0.0122916	0.0254612
0uM	0.0342409	0.0184374
0uM	0.0149255	0.0096577
0uM	0.0245832	0.00877973
0uM	0.0245832	0.0114136
0uM	0.00263392	0.00175595
0uM	0.032485	0.00790176
0uM	0.0131696	0.0166815
0uM	0.0105357	0.00263392
0uM	0.0245832	0.00351189
0uM	0.0280951	0.00790176
0uM	0.0122916	0.00614581
0uM	0.0210714	0.00263392
0uM	0.0166815	0.00175595
0uM	0.0166815	0.0298511
0uM	0.0158035	0.0386308
0uM	0.00175595	0.00351189
0uM	0.0588242	0.032485
0uM	0.0430207	0.0096577
0uM	0.000877973	0.00175595
0uM	0.0149255	0.00351189
0uM	0.00877973	0.0131696
0uM	0.0175595	0.00877973
0uM	0.0114136	0.0184374
0uM	0.0096577	0.0342409
0uM	0.0122916	0.0122916
0uM	0.00877973	0.0228273
0uM	0.0193154	0.06497
0uM	0.00263392	0.00790176
0uM	0.0219493	0.0482885
0uM	0.0184374	0.00263392
0uM	0.0105357	0.000877973
0uM	0.00351189	0.0201934
0uM	0.0298511	0.000877973
0uM	0.0166815	0.0114136
0uM	0.00614581	0.00877973
0uM	0.00526784	0.0237053
0uM	0.00526784	0.0149255
0uM	0.00263392	0.0158035
0uM	0.0228273	0.0105357
0uM	0.0272172	0.00175595
0uM	0.0105357	0.0140476
0uM	0.0254612	0.00526784
0uM	0.00263392	0.00263392
0uM	0.000877973	0.00790176
0uM	0.00702378	0.0149255
0uM	0.00702378	0.0289731
0uM	0.00790176	0.0131696
0uM	0.0140476	0.00175595
0uM	0.00790176	0.00175595
0uM	0.0096577	0.0140476
0uM	0.0272172	0.00614581
0uM	0.00263392	0.00351189
0uM	0.0237053	0.00351189
0uM	0.065848	0.0114136
0uM	0.0280951	0.00263392
0uM	0.00614581	0.00526784
0uM	0.0219493	0.00790176
0uM	0.0096577	0.0228273
0uM	0.00614581	0.0245832
0uM	0.00351189	0.0377528
0uM	0.00351189	0.00351189
0uM	0.032485	0.00175595
0uM	0.0149255	0.00614581
0uM	0.0149255	0.00790176
0uM	0.0298511	0.0105357
0uM	0.00790176	0.0359969
0uM	0.00438986	0.0131696
0uM	0.0149255	0.00702378
0uM	0.0149255	0.00702378
0uM	0.0096577	0.0307291
0uM	0.0184374	0.0140476
0uM	0.00702378	0.0166815
0uM	0.00438986	0.0272172
0uM	0.00877973	0.0105357
0uM	0.00877973	0.0342409
0uM	0.000877973	0.00526784
0uM	0.00351189	0.0131696
0uM	0.0482885	0.0790176
0uM	0.00263392	0.00175595
0uM	0.00877973	0.00175595
0uM	0.0140476	0.0237053
0uM	0.0158035	0.0184374
0uM	0.0105357	0.0245832
0uM	0.0289731	0.0588242
0uM	0.00263392	0.0140476
0uM	0.0175595	0.0263392
0uM	0.0131696	0.0298511
0uM	0.032485	0.00351189
0uM	0.00790176	0.00263392
0uM	0.00702378	0.00351189
0uM	0.0474105	0.00351189
0uM	0.00790176	0.00614581
0uM	0.0105357	0.0614581
0uM	0.0342409	0.0105357
0uM	0.0307291	0.00438986
0uM	0.00790176	0.00351189
0uM	0.00702378	0.0210714
0uM	0.00877973	0.00877973
0uM	0.0237053	0.0122916
0uM	0.0228273	0.0193154
0uM	0.0447766	0.0263392
0uM	0.00526784	0.0140476
0uM	0.0201934	0.00175595
0uM	0.00790176	0.0421427
0uM	0.0272172	0.0096577
0uM	0.00790176	0.00702378
0uM	0.0342409	0.0219493
0uM	0.00351189	0.0210714
0uM	0.0482885	0.00175595
0uM	0.00877973	0.0280951
0uM	0.0158035	0.00263392
0uM	0.0289731	0.0149255
0uM	0.0184374	0.00702378
0uM	0.00351189	0.00702378
0uM	0.0570682	0.033363
0uM	0.000877973	0.0131696
0uM	0.0465326	0.0149255
0uM	0.0579462	0.00351189
0uM	0.0184374	0.00175595
0uM	0.06497	0.00438986
0uM	0.0122916	0.00175595
0uM	0.00351189	0.0158035
0uM	0.00263392	0.00351189
0uM	0.00614581	0.00263392
0uM	0.00877973	0.00263392
0uM	0.00438986	0.00438986
0uM	0.0201934	0.00877973
0uM	0.0280951	0.0122916
0uM	0.0105357	0.00351189
0uM	0.0193154	0.0377528
0uM	0.0351189	0.0386308
0uM	0.00263392	0.0105357
0uM	0.0122916	0.00175595
0uM	0.00438986	0.0175595
0uM	0.00790176	0.00702378
0uM	0.00438986	0.00702378
0uM	0.00263392	0.00175595
0uM	0.0237053	0.0122916
0uM	0.00351189	0.00790176
0uM	0.00790176	0.00526784
0uM	0.0228273	0.0131696
0uM	0.0245832	0.00263392
0uM	0.00263392	0.0149255
0uM	0.0114136	0.00877973
0uM	0.033363	0.00351189
0uM	0.0280951	0.00614581
0uM	0.00526784	0.0307291
0uM	0.0096577	0.0105357
0uM	0.00175595	0.00614581
0uM	0.00175595	0.00614581
0uM	0.000877973	0.0201934
0uM	0.0131696	0.00263392
0uM	0.0096577	0.0158035
0uM	0.0140476	0.00526784
0uM	0.0184374	0.0175595
0uM	0.0614581	0.0175595
0uM	0.0570682	0.00175595
0uM	0.00438986	0.032485
0uM	0.0245832	0.0140476
0uM	0.0544343	0.0184374
0uM	0.0228273	0.0105357
0uM	0.0482885	0.0272172
0uM	0.0140476	0.0491665
0uM	0.0096577	0.00526784
0uM	0.0096577	0.00351189
0uM	0.00351189	0.00438986
0uM	0.0359969	0.0245832
0uM	0.0395088	0.0210714
0uM	0.00263392	0.0105357
0uM	0.00790176	0.00438986
0uM	0.0201934	0.00614581
0uM	0.00526784	0.0105357
0uM	0.0158035	0.0245832
0uM	0.00263392	0.00614581
0uM	0.00438986	0.00438986
0uM	0.0105357	0.00790176
0uM	0.00263392	0.00614581
0uM	0.0114136	0.00877973
0uM	0.00702378	0.00526784
0uM	0.00351189	0.00877973
0uM	0.00263392	0.0553123
0uM	0.0096577	0.0114136
0uM	0.0184374	0.0184374
0uM	0.0491665	0.00351189
0uM	0.0377528	0.0096577
0uM	0.0140476	0.0096577
0uM	0.0122916	0.0131696
0uM	0.00877973	0.065848
0uM	0.00263392	0.0605801
0uM	0.00351189	0.0158035
0uM	0.0386308	0.0184374
0uM	0.0131696	0.00175595
0uM	0.00351189	0.00877973
0uM	0.00351189	0.00790176
0uM	0.0289731	0.0096577
0uM	0.00614581	0.0201934
0uM	0.0201934	0.00175595
0uM	0.0632141	0.0228273
0uM	0.0105357	0.0456546
0uM	0.00175595	0.00351189
0uM	0.00263392	0.00790176
0uM	0.00175595	0.00351189
0uM	0.00263392	0.00351189
0uM	0.0140476	0.0509224
0uM	0.0184374	0.00263392
0uM	0.00438986	0.00175595
0uM	0.0228273	0.00175595
0uM	0.0158035	0.00351189
0uM	0.00175595	0.0184374
0uM	0.0395088	0.00614581
0uM	0.0175595	0.00790176
0uM	0.0114136	0.0228273
0uM	0.033363	0.0210714
0uM	0.00438986	0.0491665
0uM	0.0114136	0.0175595
0uM	0.0114136	0.0219493
0uM	0.0403868	0.0158035
0uM	0.00175595	0.0219493
0uM	0.00438986	0.0544343
0uM	0.00438986	0.0122916
0uM	0.00351189	0.0184374
0uM	0.0096577	0.00877973
0uM	0.0289731	0.00263392
0uM	0.00438986	0.0386308
0uM	0.00351189	0.0201934
0uM	0.0201934	0.0131696
0uM	0.0175595	0.00351189
0uM	0.0096577	0.0421427
0uM	0.0184374	0.0105357
0uM	0.0131696	0.00351189
0uM	0.00263392	0.00526784
0uM	0.0149255	0.00790176
0uM	0.0131696	0.000877973
0uM	0.0368749	0.0272172
0uM	0.0114136	0.00877973
0uM	0.00702378	0.0140476
0uM	0.0263392	0.00175595
0uM	0.00526784	0.031607
0uM	0.00263392	0.0237053
0uM	0.0403868	0.00877973
0uM	0.00175595	0.00263392
0uM	0.00438986	0.0272172
0uM	0.00351189	0.00438986
0uM	0.00438986	0.00614581
0uM	0.0131696	0.0140476
0uM	0.00438986	0.00877973
0uM	0.000877973	0.031607
0uM	0.00263392	0.0351189
0uM	0.0193154	0.00351189
0uM	0.00263392	0.00438986
0uM	0.0289731	0.00175595
0uM	0.0166815	0.00877973
0uM	0.0263392	0.0131696
0uM	0.00702378	0.0237053
0uM	0.0175595	0.0166815
0uM	0.0122916	0.00877973
0uM	0.0219493	0.0122916
0uM	0.0193154	0.0175595
0uM	0.0131696	0.0140476
0uM	0.0166815	0.0175595
0uM	0.00175595	0.00526784
0uM	0.0131696	0.000877973
0uM	0.031607	0.00263392
0uM	0.0096577	0.00877973
0uM	0.0491665	0.0447766
0uM	0.00702378	0.033363
0uM	0.00351189	0.00614581
0uM	0.00702378	0.00175595
0uM	0.000877973	0.00175595
0uM	0.0105357	0.00175595
0uM	0.0237053	0.00702378
0uM	0.0122916	0.0105357
0uM	0.00526784	0.00263392
0uM	0.0272172	0.0140476
0uM	0.00438986	0.0184374
0uM	0.0254612	0.0122916
0uM	0.0122916	0.00790176
0uM	0.0210714	0.00702378
0uM	0.00263392	0.0228273
0uM	0.0122916	0.00526784
0uM	0.0377528	0.032485
0uM	0.0254612	0.0237053
0uM	0.0491665	0.00614581
0uM	0.00614581	0.00702378
0uM	0.00175595	0.0272172
0uM	0.0122916	0.00790176
0uM	0.0158035	0.00438986
0uM	0.00175595	0.0272172
0uM	0.0289731	0.00175595
0uM	0.0158035	0.00438986
0uM	0.00877973	0.0184374
0uM	0.0219493	0.0122916
0uM	0.00351189	0.0096577
0uM	0.0307291	0.0175595
0uM	0.00175595	0.0149255
0uM	0.00790176	0.0122916
0uM	0.0122916	0.0131696
0uM	0.0254612	0.0201934
0uM	0.00175595	0.00877973
0uM	0.0149255	0.0228273
0uM	0.0184374	0.00790176
0uM	0.0623361	0.00175595
0uM	0.0175595	0.00877973
0uM	0.0122916	0.0307291
0uM	0.0158035	0.0175595
0uM	0.00790176	0.0272172
0uM	0.00438986	0.00790176
0uM	0.0193154	0.00351189
0uM	0.00702378	0.0263392
0uM	0.0158035	0.00351189
0uM	0.0210714	0.0359969
0uM	0.00790176	0.00790176
0uM	0.0193154	0.00175595
0uM	0.00526784	0.0219493
0uM	0.0193154	0.0122916
0uM	0.00438986	0.00438986
0uM	0.00526784	0.00526784
0uM	0.00175595	0.00790176
0uM	0.0272172	0.0105357
0uM	0.00351189	0.00263392
0uM	0.00790176	0.00438986
0uM	0.00877973	0.00702378
0uM	0.00877973	0.00526784
0uM	0.00438986	0.0228273
0uM	0.0597022	0.0175595
0uM	0.00438986	0.00790176
0uM	0.0105357	0.0105357
0uM	0.0237053	0.00877973
0uM	0.0122916	0.0245832
0uM	0.0228273	0.00790176
0uM	0.0096577	0.0114136
0uM	0.00438986	0.0359969
0uM	0.0105357	0.0105357
0uM	0.00438986	0.0096577
0uM	0.033363	0.00614581
0uM	0.0140476	0.00263392
0uM	0.0114136	0.00526784
0uM	0.0219493	0.00526784
0uM	0.00263392	0.0114136
0uM	0.031607	0.00526784
0uM	0.00614581	0.00175595
0uM	0.00438986	0.00175595
0uM	0.00263392	0.0210714
0uM	0.0228273	0.065848
0uM	0.0096577	0.00438986
0uM	0.00877973	0.00614581
0uM	0.0166815	0.0175595
0uM	0.0219493	0.00438986
0uM	0.0210714	0.00790176
0uM	0.00263392	0.0605801
0uM	0.0280951	0.00790176
0uM	0.00263392	0.033363
0uM	0.00526784	0.0105357
0uM	0.0166815	0.0122916
0uM	0.00351189	0.0289731
0uM	0.00526784	0.0254612
0uM	0.00702378	0.0105357
0uM	0.0254612	0.0237053
0uM	0.0184374	0.00438986
0uM	0.00438986	0.00263392
0uM	0.032485	0.00263392
0uM	0.00702378	0.00790176
0uM	0.0307291	0.0500445
0uM	0.00438986	0.0245832
0uM	0.0149255	0.0403868
0uM	0.00175595	0.0245832
0uM	0.0895532	0.0237053
0uM	0.0114136	0.00702378
0uM	0.0166815	0.00438986
0uM	0.00790176	0.031607
0uM	0.00790176	0.0175595
0uM	0.0158035	0.00263392
0uM	0.0175595	0.0158035
0uM	0.0359969	0.00438986
0uM	0.0509224	0.0210714
0uM	0.0263392	0.00263392
0uM	0.0684819	0.0272172
0uM	0.0193154	0.0342409
0uM	0.00263392	0.0254612
0uM	0.0096577	0.00263392
0uM	0.0342409	0.096577
0uM	0.000877973	0.00351189
0uM	0.00351189	0.00790176
0uM	0.0158035	0.00877973
0uM	0.00614581	0.00614581
0uM	0.00175595	0.00614581
0uM	0.00526784	0.0105357
0uM	0.0122916	0.00702378
0uM	0.0122916	0.00175595
0uM	0.00877973	0.00526784
0uM	0.00263392	0.00263392
0uM	0.0166815	0.00702378
0uM	0.0149255	0.0193154
0uM	0.0351189	0.00877973
0uM	0.0237053	0.00526784
0uM	0.0096577	0.00438986
0uM	0.00614581	0.0553123
0uM	0.0140476	0.0184374
0uM	0.0254612	0.00351189
0uM	0.033363	0.0289731
0uM	0.00702378	0.0122916
0uM	0.0465326	0.00263392
0uM	0.00175595	0.00877973
0uM	0.0096577	0.00526784
0uM	0.00263392	0.00351189
0uM	0.0386308	0.0122916
0uM	0.00526784	0.0395088
0uM	0.00526784	0.0158035
0uM	0.00263392	0.0280951
0uM	0.00438986	0.0298511
0uM	0.0166815	0.00438986
0uM	0.0131696	0.00438986
0uM	0.0175595	0.00438986
0uM	0.00263392	0.0421427
0uM	0.00175595	0.00526784
0uM	0.00526784	0.0210714
0uM	0.0114136	0.00526784
0uM	0.0289731	0.0096577
0uM	0.0482885	0.0096577
0uM	0.00614581	0.00351189
0uM	0.0254612	0.0298511
0uM	0.00175595	0.0158035
0uM	0.0158035	0.00175595
0uM	0.0158035	0.0105357
0uM	0.0210714	0.0570682
0uM	0.0184374	0.00790176
0uM	0.00438986	0.0245832
0uM	0.0263392	0.00263392
0uM	0.0096577	0.00351189
0uM	0.00263392	0.0158035
0uM	0.0280951	0.0114136
0uM	0.0254612	0.00263392
0uM	0.0201934	0.00175595
0uM	0.0114136	0.0193154
0uM	0.0175595	0.00175595
0uM	0.00263392	0.0237053
0uM	0.00790176	0.00263392
0uM	0.0500445	0.0395088
0uM	0.00526784	0.00526784
0uM	0.0096577	0.00877973
0uM	0.0184374	0.033363
0uM	0.000877973	0.00351189
0uM	0.0193154	0.0096577
0uM	0.00877973	0.00526784
0uM	0.00526784	0.0114136
0uM	0.0122916	0.0632141
0uM	0.0395088	0.00175595
0uM	0.0386308	0.0122916
0uM	0.00790176	0.00614581
0uM	0.00175595	0.00351189
0uM	0.0131696	0.00175595
0uM	0.0456546	0.00614581
0uM	0.0272172	0.00526784
0uM	0.0114136	0.0096577
0uM	0.0149255	0.00877973
0uM	0.00877973	0.0131696
0uM	0.00175595	0.0895532
0uM	0.00263392	0.0465326
0uM	0.00790176	0.0465326
0uM	0.0254612	0.0254612
0uM	0.0140476	0.0140476
0uM	0.0816515	0.0184374
0uM	0.0166815	0.00877973
0uM	0.0228273	0.0254612
0uM	0.0166815	0.0210714
0uM	0.0105357	0.0228273
0uM	0.0184374	0.0307291
0uM	0.0131696	0.0105357
0uM	0.00526784	0.00351189
0uM	0.00263392	0.000877973
0uM	0.0728718	0.00438986
0uM	0.0351189	0.0166815
0uM	0.00790176	0.00702378
0uM	0.0395088	0.00351189
0uM	0.00351189	0.0166815
0uM	0.00526784	0.0184374
0uM	0.00351189	0.00790176
0uM	0.00351189	0.0105357
0uM	0.0201934	0.0219493
0uM	0.0201934	0.00351189
0uM	0.00438986	0.00438986
0uM	0.00263392	0.0298511
0uM	0.0263392	0.0105357
0uM	0.00526784	0.0105357
0uM	0.00351189	0.0114136
0uM	0.00877973	0.0131696
0uM	0.0500445	0.0105357
0uM	0.0122916	0.00263392
0uM	0.00790176	0.0149255
0uM	0.00438986	0.00175595
0uM	0.0166815	0.0122916
0uM	0.0228273	0.00263392
0uM	0.0122916	0.0149255
0uM	0.00175595	0.0114136
0uM	0.0395088	0.00351189
0uM	0.00351189	0.00351189
0uM	0.00614581	0.0096577
0uM	0.0158035	0.0105357
0uM	0.00175595	0.0114136
0uM	0.00175595	0.00526784
0uM	0.00614581	0.00175595
0uM	0.00175595	0.0307291
0uM	0.00790176	0.0158035
0uM	0.00614581	0.0122916
0uM	0.0219493	0.00438986
0uM	0.00877973	0.00614581
0uM	0.00438986	0.06497
0uM	0.0140476	0.00526784
0uM	0.00877973	0.0096577
0uM	0.00614581	0.00351189
0uM	0.0518004	0.0210714
0uM	0.00790176	0.0096577
0uM	0.00877973	0.0228273
0uM	0.0395088	0.0210714
0uM	0.00351189	0.00877973
0uM	0.00175595	0.00877973
0uM	0.00438986	0.0149255
0uM	0.0140476	0.0140476
0uM	0.0166815	0.0228273
0uM	0.0298511	0.0175595
0uM	0.0307291	0.0140476
0uM	0.00702378	0.00790176
0uM	0.032485	0.0131696
0uM	0.00175595	0.00175595
0uM	0.00702378	0.0237053
0uM	0.0105357	0.00438986
0uM	0.0219493	0.0307291
0uM	0.00614581	0.0096577
0uM	0.0272172	0.00790176
0uM	0.00351189	0.0096577
0uM	0.00614581	0.0342409
0uM	0.0096577	0.00175595
0uM	0.0184374	0.00263392
0uM	0.0096577	0.0131696
0uM	0.0105357	0.00263392
0uM	0.00877973	0.00702378
0uM	0.00702378	0.00702378
0uM	0.0272172	0.00263392
0uM	0.0368749	0.0280951
0uM	0.00790176	0.0289731
0uM	0.0114136	0.00351189
0uM	0.00263392	0.00263392
0uM	0.0149255	0.00263392
0uM	0.00614581	0.0105357
0uM	0.0175595	0.000877973
0uM	0.00263392	0.00790176
0uM	0.0193154	0.0105357
0uM	0.00263392	0.00790176
0uM	0.00526784	0.0421427
0uM	0.00351189	0.0158035
0uM	0.0114136	0.00438986
0uM	0.0307291	0.0166815
0uM	0.00263392	0.00526784
0uM	0.00614581	0.00526784
0uM	0.0272172	0.0105357
0uM	0.032485	0.0289731
0uM	0.0149255	0.00877973
0uM	0.0342409	0.0386308
0uM	0.104479	0.0254612
0uM	0.0105357	0.032485
0uM	0.0149255	0.00438986
0uM	0.00351189	0.033363
0uM	0.0096577	0.00614581
0uM	0.00614581	0.00438986
0uM	0.0237053	0.00175595
0uM	0.0342409	0.0096577
0uM	0.00614581	0.0280951
0uM	0.0359969	0.0544343
0uM	0.00790176	0.032485
0uM	0.000877973	0.00702378
0uM	0.00790176	0.0140476
0uM	0.0131696	0.0175595
0uM	0.0114136	0.0105357
0uM	0.00790176	0.00175595
0uM	0.0228273	0.0131696
0uM	0.00263392	0.0140476
0uM	0.0096577	0.00263392
0uM	0.00175595	0.00351189
0uM	0.0342409	0.00351189
0uM	0.0728718	0.0237053
0uM	0.0131696	0.00175595
0uM	0.00351189	0.00702378
0uM	0.00263392	0.00790176
0uM	0.00175595	0.00263392
0uM	0.0175595	0.0122916
0uM	0.00614581	0.0254612
0uM	0.00438986	0.0447766
0uM	0.0193154	0.00790176
0uM	0.0755057	0.0096577
0uM	0.0289731	0.00877973
0uM	0.0166815	0.0245832
0uM	0.0210714	0.00526784
0uM	0.00438986	0.0351189
0uM	0.00263392	0.0623361
0uM	0.00351189	0.0193154
0uM	0.0280951	0.0219493
0uM	0.00263392	0.0175595
0uM	0.00351189	0.00175595
0uM	0.00438986	0.00351189
0uM	0.00702378	0.00790176
0uM	0.000877973	0.0096577
0uM	0.00614581	0.00790176
0uM	0.00175595	0.00175595
0uM	0.0105357	0.0395088
0uM	0.0131696	0.0096577
0uM	0.0122916	0.00790176
0uM	0.0122916	0.00263392
0uM	0.00175595	0.00790176
0uM	0.00702378	0.0158035
0uM	0.0263392	0.00438986
0uM	0.0105357	0.0175595
0uM	0.0131696	0.0219493
0uM	0.00614581	0.0219493
0uM	0.00526784	0.0201934
0uM	0.00614581	0.0245832
0uM	0.00790176	0.0158035
0uM	0.0412647	0.00438986
0uM	0.00790176	0.0219493
0uM	0.00526784	0.0105357
0uM	0.00702378	0.00790176
0uM	0.0447766	0.0421427
0uM	0.00263392	0.0096577
0uM	0.00263392	0.00526784
0uM	0.0210714	0.0474105
0uM	0.0184374	0.00263392
0uM	0.0096577	0.00175595
0uM	0.00175595	0.0122916
0uM	0.00702378	0.00790176
0uM	0.0280951	0.00790176
0uM	0.0096577	0.0122916
0uM	0.00526784	0.00526784
0uM	0.00790176	0.0193154
0uM	0.00438986	0.0166815
0uM	0.00263392	0.0228273
0uM	0.0131696	0.0166815
0uM	0.0149255	0.0105357
0uM	0.00790176	0.00175595
0uM	0.0105357	0.0298511
0uM	0.00263392	0.00877973
0uM	0.0122916	0.0412647
0uM	0.00263392	0.000877973
0uM	0.031607	0.0114136
0uM	0.0228273	0.0184374
0uM	0.0684819	0.00351189
0uM	0.00263392	0.0166815
0uM	0.0201934	0.00526784
0uM	0.0228273	0.0342409
0uM	0.00438986	0.0096577
0uM	0.00351189	0.00526784
0uM	0.00263392	0.00614581
0uM	0.0614581	0.00790176
0uM	0.00526784	0.0456546
0uM	0.0430207	0.0122916
0uM	0.0166815	0.0105357
0uM	0.00351189	0.0140476
0uM	0.0772616	0.0158035
0uM	0.00438986	0.00526784
0uM	0.0342409	0.00263392
0uM	0.000877973	0.00526784
0uM	0.031607	0.00351189
0uM	0.00263392	0.0122916
0uM	0.00438986	0.0219493
0uM	0.00263392	0.00263392
0uM	0.0509224	0.0175595
0uM	0.00175595	0.00351189
0uM	0.00351189	0.00702378
0uM	0.00263392	0.0386308
0uM	0.00263392	0.0184374
0uM	0.0395088	0.0140476
0uM	0.00526784	0.00175595
0uM	0.00877973	0.00877973
0uM	0.00614581	0.0184374
0uM	0.0237053	0.00614581
0uM	0.0114136	0.00263392
0uM	0.00877973	0.00526784
0uM	0.00614581	0.0289731
0uM	0.00526784	0.0096577
0uM	0.0280951	0.0807735
0uM	0.0201934	0.00438986
0uM	0.00438986	0.0122916
0uM	0.00526784	0.0149255
0uM	0.00702378	0.00526784
0uM	0.00614581	0.00702378
0uM	0.00175595	0.00263392
0uM	0.00175595	0.031607
0uM	0.0307291	0.0175595
0uM	0.0201934	0.0280951
0uM	0.0237053	0.00175595
0uM	0.00175595	0.00175595
0uM	0.0096577	0.0351189
0uM	0.00790176	0.0210714
0uM	0.00702378	0.00263392
0uM	0.00877973	0.00614581
0uM	0.0114136	0.0254612
0uM	0.0140476	0.0131696
0uM	0.00702378	0.0158035
0uM	0.0184374	0.00175595
0uM	0.00438986	0.0131696
0uM	0.00438986	0.00351189
0uM	0.0114136	0.00526784
0uM	0.0096577	0.00263392
0uM	0.0122916	0.0447766
0uM	0.00526784	0.00351189
0uM	0.0711158	0.00263392
0uM	0.00175595	0.0193154
0uM	0.00614581	0.098333
0uM	0.0605801	0.000877973
0uM	0.0114136	0.00790176
0uM	0.00790176	0.00614581
0uM	0.00175595	0.0122916
0uM	0.00526784	0.0263392
0uM	0.00790176	0.0140476
0uM	0.0482885	0.0175595
0uM	0.00263392	0.0140476
0uM	0.00526784	0.0447766
0uM	0.0834074	0.00614581
0uM	0.0193154	0.00175595
0uM	0.00263392	0.0175595
0uM	0.0482885	0.00702378
0uM	0.0254612	0.00526784
0uM	0.0438986	0.0201934
0uM	0.00175595	0.0210714
0uM	0.00438986	0.00526784
0uM	0.0254612	0.00526784
0uM	0.00438986	0.0210714
0uM	0.000877973	0.0149255
0uM	0.0131696	0.00263392
0uM	0.0465326	0.0280951
0uM	0.00877973	0.0096577
0uM	0.0237053	0.00877973
0uM	0.0395088	0.0149255
0uM	0.0351189	0.00263392
0uM	0.0474105	0.0535564
0uM	0.0149255	0.0245832
0uM	0.00526784	0.00702378
0uM	0.0193154	0.0096577
0uM	0.0096577	0.00526784
0uM	0.0158035	0.00790176
0uM	0.0131696	0.00614581
0uM	0.00351189	0.032485
0uM	0.0359969	0.00526784
0uM	0.0298511	0.0201934
0uM	0.00175595	0.0228273
0uM	0.00438986	0.00790176
0uM	0.00614581	0.00614581
0uM	0.0623361	0.0456546
0uM	0.00614581	0.0158035
0uM	0.0131696	0.0245832
0uM	0.0149255	0.000877973
0uM	0.0158035	0.00351189
0uM	0.0289731	0.0114136
0uM	0.00263392	0.0149255
0uM	0.00526784	0.0403868
0uM	0.032485	0.00614581
0uM	0.0263392	0.00702378
0uM	0.00438986	0.0096577
0uM	0.0351189	0.00877973
0uM	0.0122916	0.0342409
0uM	0.00263392	0.00175595
0uM	0.00175595	0.00526784
0uM	0.00438986	0.00351189
0uM	0.00351189	0.00877973
0uM	0.00175595	0.0447766
0uM	0.0474105	0.0166815
0uM	0.00175595	0.032485
0uM	0.00438986	0.0149255
0uM	0.00526784	0.0272172
0uM	0.0105357	0.00438986
0uM	0.0219493	0.0158035
0uM	0.0105357	0.00702378
0uM	0.00614581	0.00790176
0uM	0.00526784	0.00263392
0uM	0.0122916	0.0280951
0uM	0.0351189	0.0359969
0uM	0.0254612	0.00438986
0uM	0.0245832	0.00263392
0uM	0.0105357	0.00614581
0uM	0.0114136	0.0131696
0uM	0.0280951	0.0210714
0uM	0.0166815	0.0228273
0uM	0.0368749	0.00790176
0uM	0.00614581	0.0210714
0uM	0.0245832	0.00263392
0uM	0.00526784	0.00790176
0uM	0.0131696	0.0105357
0uM	0.00790176	0.0114136
0uM	0.00351189	0.0122916
0uM	0.0140476	0.0131696
0uM	0.0122916	0.0280951
0uM	0.00351189	0.00263392
0uM	0.0114136	0.00526784
0uM	0.00438986	0.00263392
0uM	0.0184374	0.00614581
0uM	0.0140476	0.00438986
0uM	0.0245832	0.00526784
0uM	0.00438986	0.0096577
0uM	0.00438986	0.0245832
0uM	0.0201934	0.0518004
0uM	0.00526784	0.0482885
0uM	0.0228273	0.00438986
0uM	0.00351189	0.0131696
0uM	0.00614581	0.0131696
0uM	0.00351189	0.0105357
0uM	0.0122916	0.0096577
0uM	0.00790176	0.00877973
0uM	0.00438986	0.0166815
0uM	0.00263392	0.00263392
0uM	0.0114136	0.00702378
0uM	0.00263392	0.0122916
0uM	0.00263392	0.0114136
0uM	0.0122916	0.00526784
0uM	0.0237053	0.00790176
0uM	0.0254612	0.0131696
0uM	0.00175595	0.0131696
0uM	0.00351189	0.00702378
0uM	0.0175595	0.0237053
0uM	0.00702378	0.0184374
0uM	0.00263392	0.0149255
0uM	0.032485	0.00877973
0uM	0.0263392	0.0096577
0uM	0.00175595	0.0149255
0uM	0.0149255	0.000877973
0uM	0.000877973	0.0175595
0uM	0.00263392	0.0096577
0uM	0.00175595	0.00614581
0uM	0.00790176	0.00614581
0uM	0.00175595	0.00175595
0uM	0.00351189	0.0351189
0uM	0.0412647	0.0359969
0uM	0.00175595	0.0307291
0uM	0.0298511	0.0272172
0uM	0.0096577	0.00877973
0uM	0.0096577	0.0158035
0uM	0.0105357	0.00614581
0uM	0.031607	0.0122916
0uM	0.0342409	0.0351189
0uM	0.00790176	0.00175595
0uM	0.0272172	0.00790176
0uM	0.00438986	0.00438986
0uM	0.0386308	0.00790176
0uM	0.00175595	0.0114136
0uM	0.00790176	0.00877973
0uM	0.00351189	0.00790176
0uM	0.00526784	0.0447766
0uM	0.0114136	0.0395088
0uM	0.00526784	0.0245832
0uM	0.065848	0.00263392
0uM	0.00614581	0.0140476
0uM	0.0114136	0.00877973
0uM	0.0105357	0.00263392
0uM	0.0193154	0.0096577
0uM	0.0140476	0.0588242
0uM	0.00614581	0.00526784
0uM	0.0114136	0.0263392
0uM	0.032485	0.00526784
0uM	0.00263392	0.00877973
0uM	0.0368749	0.00790176
0uM	0.0158035	0.0114136
0uM	0.0377528	0.0386308
0uM	0.0237053	0.0280951
0uM	0.0166815	0.0201934
0uM	0.0553123	0.00702378
0uM	0.0105357	0.00175595
0uM	0.0403868	0.0351189
0uM	0.00438986	0.0166815
0uM	0.0149255	0.0166815
0uM	0.064092	0.0184374
0uM	0.031607	0.0131696
0uM	0.0518004	0.00351189
0uM	0.00175595	0.00526784
0uM	0.00351189	0.00351189
0uM	0.00790176	0.0184374
0uM	0.00263392	0.0122916
0uM	0.0342409	0.0149255
0uM	0.00263392	0.0131696
0uM	0.00351189	0.00790176
0uM	0.00263392	0.0131696
0uM	0.00877973	0.00263392
0uM	0.00263392	0.0254612
0uM	0.0412647	0.0280951
0uM	0.00263392	0.0114136
0uM	0.0342409	0.00614581
0uM	0.0219493	0.0105357
0uM	0.0210714	0.00351189
0uM	0.00263392	0.0193154
0uM	0.00175595	0.0140476
0uM	0.0193154	0.0131696
0uM	0.0368749	0.0193154
0uM	0.00526784	0.00877973
0uM	0.00877973	0.032485
0uM	0.0289731	0.00438986
0uM	0.0201934	0.0245832
0uM	0.00438986	0.0149255
0uM	0.0114136	0.00526784
0uM	0.00526784	0.00351189
0uM	0.000877973	0.0280951
0uM	0.0456546	0.0158035
0uM	0.0114136	0.0122916
0uM	0.0184374	0.0105357
0uM	0.0237053	0.0158035
0uM	0.00877973	0.0395088
0uM	0.031607	0.0096577
0uM	0.00351189	0.0096577
0uM	0.0245832	0.00702378
0uM	0.00263392	0.00614581
0uM	0.00351189	0.0096577
0uM	0.0719938	0.00702378
0uM	0.0746277	0.00877973
0uM	0.00526784	0.0272172
0uM	0.0737497	0.0166815
0uM	0.00877973	0.0114136
0uM	0.0210714	0.00614581
0uM	0.0131696	0.0166815
0uM	0.0272172	0.00263392
0uM	0.0122916	0.0245832
0uM	0.00175595	0.00263392
0uM	0.0245832	0.000877973
0uM	0.0201934	0.0237053
0uM	0.00526784	0.0184374
0uM	0.00877973	0.00263392
0uM	0.0096577	0.0280951
0uM	0.0430207	0.00438986
0uM	0.0298511	0.0140476
0uM	0.00526784	0.00526784
0uM	0.0166815	0.00614581
0uM	0.0105357	0.0193154
0uM	0.0272172	0.0105357
0uM	0.00351189	0.00526784
0uM	0.00790176	0.0342409
0uM	0.0122916	0.00263392
0uM	0.0228273	0.00263392
0uM	0.00702378	0.00263392
0uM	0.0175595	0.00351189
0uM	0.00614581	0.0096577
0uM	0.00526784	0.0140476
0uM	0.0544343	0.0228273
0uM	0.00790176	0.00877973
0uM	0.00702378	0.00790176
0uM	0.0140476	0.0210714
0uM	0.00526784	0.0193154
0uM	0.0175595	0.00614581
0uM	0.00175595	0.00175595
0uM	0.00263392	0.0166815
0uM	0.0158035	0.0219493
0uM	0.00877973	0.0114136
0uM	0.00175595	0.0219493
0uM	0.0149255	0.00526784
0uM	0.0210714	0.00438986
0uM	0.0122916	0.0114136
0uM	0.00438986	0.00702378
0uM	0.0245832	0.00614581
0uM	0.00702378	0.0228273
0uM	0.0228273	0.0105357
0uM	0.0122916	0.0166815
0uM	0.0272172	0.00790176
0uM	0.0237053	0.00175595
0uM	0.00263392	0.0465326
0uM	0.0263392	0.00351189
0uM	0.0359969	0.00526784
0uM	0.0166815	0.00877973
0uM	0.00526784	0.0298511
0uM	0.0228273	0.00263392
0uM	0.0122916	0.0228273
0uM	0.0201934	0.00790176
0uM	0.00790176	0.0149255
0uM	0.00351189	0.00263392
0uM	0.0245832	0.0456546
0uM	0.0105357	0.00438986
0uM	0.0193154	0.0140476
0uM	0.0237053	0.0096577
0uM	0.0149255	0.0307291
0uM	0.0122916	0.00614581
0uM	0.00351189	0.0237053
0uM	0.0140476	0.0210714
0uM	0.0158035	0.00263392
0uM	0.0289731	0.00263392
0uM	0.0368749	0.0114136
0uM	0.00263392	0.00351189
0uM	0.0237053	0.0421427
0uM	0.00438986	0.00175595
0uM	0.0570682	0.0131696
0uM	0.00790176	0.0465326
0uM	0.00438986	0.00790176
0uM	0.0403868	0.0140476
0uM	0.00877973	0.00790176
0uM	0.0289731	0.0131696
0uM	0.0193154	0.0096577
0uM	0.0122916	0.00877973
0uM	0.0114136	0.000877973
0uM	0.00702378	0.0105357
0uM	0.033363	0.0149255
0uM	0.0193154	0.00175595
0uM	0.00351189	0.0140476
0uM	0.0131696	0.00351189
0uM	0.000877973	0.00438986
0uM	0.0219493	0.0131696
0uM	0.100089	0.0193154
0uM	0.0210714	0.0263392
0uM	0.00877973	0.00175595
0uM	0.00438986	0.00438986
0uM	0.00438986	0.00614581
0uM	0.00263392	0.00351189
0uM	0.0096577	0.0149255
0uM	0.0158035	0.00351189
0uM	0.032485	0.00790176
0uM	0.0526784	0.00702378
0uM	0.0210714	0.0201934
0uM	0.0377528	0.000877973
0uM	0.0175595	0.00175595
0uM	0.0096577	0.0342409
0uM	0.0342409	0.0272172
0uM	0.0105357	0.00790176
0uM	0.00263392	0.0237053
0uM	0.0219493	0.0175595
0uM	0.00702378	0.00702378
0uM	0.0184374	0.00263392
0uM	0.0254612	0.0237053
0uM	0.0237053	0.00526784
0uM	0.0114136	0.0351189
0uM	0.00614581	0.00175595
0uM	0.0351189	0.0114136
0uM	0.0605801	0.0386308
0uM	0.0193154	0.0175595
0uM	0.00614581	0.00263392
0uM	0.0105357	0.0430207
0uM	0.0210714	0.0579462
0uM	0.00175595	0.0403868
0uM	0.0096577	0.0245832
0uM	0.0114136	0.00614581
0uM	0.00526784	0.00614581
0uM	0.0166815	0.0131696
0uM	0.0245832	0.00790176
0uM	0.00614581	0.0105357
0uM	0.0140476	0.0245832
0uM	0.032485	0.0386308
0uM	0.0166815	0.00790176
0uM	0.00263392	0.0114136
0uM	0.0096577	0.0289731
0uM	0.00702378	0.0289731
0uM	0.033363	0.0158035
0uM	0.0096577	0.0122916
0uM	0.00614581	0.0158035
0uM	0.032485	0.00351189
0uM	0.00175595	0.00175595
0uM	0.00438986	0.00614581
0uM	0.00438986	0.033363
0uM	0.00877973	0.00351189
0uM	0.00438986	0.0131696
0uM	0.00351189	0.0228273
0uM	0.0114136	0.00438986
0uM	0.0201934	0.0289731
0uM	0.0263392	0.00702378
0uM	0.0166815	0.0096577
0uM	0.0149255	0.0456546
0uM	0.0667259	0.0228273
0uM	0.0421427	0.0351189
0uM	0.0298511	0.00351189
0uM	0.00790176	0.00263392
0uM	0.00614581	0.0140476
0uM	0.0166815	0.0184374
0uM	0.0403868	0.0289731
0uM	0.0210714	0.0219493
0uM	0.0193154	0.0166815
0uM	0.0570682	0.00175595
0uM	0.0438986	0.0122916
0uM	0.00790176	0.00438986
0uM	0.00702378	0.00614581
0uM	0.00526784	0.0149255
0uM	0.0237053	0.0395088
0uM	0.0386308	0.031607
0uM	0.0237053	0.00790176
0uM	0.0096577	0.00526784
0uM	0.0201934	0.0184374
0uM	0.0122916	0.00263392
0uM	0.00526784	0.0096577
0uM	0.0158035	0.0158035
0uM	0.0114136	0.00175595
0uM	0.0114136	0.0201934
0uM	0.00790176	0.000877973
0uM	0.0105357	0.0140476
0uM	0.00702378	0.0280951
0uM	0.0114136	0.0158035
0uM	0.00790176	0.0114136
0uM	0.00263392	0.00614581
0uM	0.0193154	0.00877973
0uM	0.00438986	0.033363
0uM	0.00790176	0.0131696
0uM	0.0166815	0.0096577
0uM	0.0219493	0.0096577
0uM	0.00526784	0.0412647
0uM	0.0122916	0.0166815
0uM	0.0307291	0.00790176
0uM	0.00438986	0.0623361
0uM	0.0228273	0.0298511
0uM	0.00790176	0.0430207
0uM	0.00263392	0.033363
0uM	0.0465326	0.00175595
0uM	0.0430207	0.0228273
0uM	0.00438986	0.00263392
0uM	0.00263392	0.00877973
0uM	0.0395088	0.00351189
0uM	0.0122916	0.0280951
0uM	0.0245832	0.00614581
0uM	0.00351189	0.00351189
0uM	0.0193154	0.00351189
0uM	0.00351189	0.00877973
0uM	0.00614581	0.0395088
0uM	0.0193154	0.00175595
0uM	0.0280951	0.00438986
0uM	0.00175595	0.0140476
0uM	0.00790176	0.0096577
0uM	0.0175595	0.0131696
0uM	0.00263392	0.033363
0uM	0.0096577	0.0237053
0uM	0.0166815	0.0166815
0uM	0.00438986	0.00263392
0uM	0.0219493	0.00351189
0uM	0.0140476	0.031607
0uM	0.00438986	0.0149255
0uM	0.00877973	0.000877973
0uM	0.00175595	0.0096577
0uM	0.0201934	0.0122916
0uM	0.0298511	0.0122916
0uM	0.00877973	0.0114136
0uM	0.0096577	0.0518004
0uM	0.00351189	0.0588242
0uM	0.0131696	0.00351189
0uM	0.00526784	0.00351189
0uM	0.0105357	0.0228273
0uM	0.0307291	0.00614581
0uM	0.00702378	0.00263392
0uM	0.00438986	0.00438986
0uM	0.00702378	0.000877973
0uM	0.00526784	0.00175595
0uM	0.0140476	0.0131696
0uM	0.00877973	0.0149255
0uM	0.0175595	0.0210714
0uM	0.00790176	0.0342409
0uM	0.00175595	0.0158035
0uM	0.0114136	0.00175595
0uM	0.00175595	0.00438986
0uM	0.00438986	0.0184374
0uM	0.0842854	0.0105357
0uM	0.0245832	0.00702378
0uM	0.00263392	0.0184374
0uM	0.00263392	0.0219493
0uM	0.00702378	0.0158035
0uM	0.0131696	0.032485
0uM	0.00614581	0.00438986
0uM	0.00614581	0.00263392
0uM	0.00175595	0.0210714
0uM	0.0166815	0.00175595
0uM	0.00263392	0.0386308
0uM	0.0193154	0.00614581
0uM	0.00790176	0.0114136
0uM	0.00790176	0.00877973
0uM	0.0184374	0.0114136
0uM	0.00790176	0.00263392
0uM	0.0166815	0.0588242
0uM	0.00790176	0.0535564
0uM	0.00438986	0.0122916
0uM	0.0509224	0.0201934
0uM	0.00614581	0.0263392
0uM	0.0307291	0.0201934
0uM	0.00790176	0.0280951
0uM	0.0702378	0.0237053
0uM	0.00790176	0.0237053
0uM	0.00438986	0.00175595
0uM	0.00351189	0.00175595
0uM	0.00175595	0.00614581
0uM	0.00790176	0.00175595
0uM	0.00614581	0.00263392
0uM	0.0184374	0.00614581
0uM	0.0272172	0.0149255
0uM	0.00263392	0.00351189
0uM	0.0149255	0.0263392
0uM	0.00263392	0.0149255
0uM	0.0158035	0.0228273
0uM	0.00175595	0.00702378
0uM	0.0368749	0.065848
0uM	0.00790176	0.0351189
0uM	0.0298511	0.0746277
0uM	0.0114136	0.0149255
0uM	0.0105357	0.00351189
0uM	0.0254612	0.0395088
0uM	0.0158035	0.0298511
0uM	0.0193154	0.00438986
0uM	0.0491665	0.0245832
0uM	0.00438986	0.0193154
0uM	0.0201934	0.0193154
0uM	0.0149255	0.00438986
0uM	0.000877973	0.00614581
0uM	0.00263392	0.00614581
0uM	0.00790176	0.00263392
0uM	0.00614581	0.0377528
0uM	0.00438986	0.00175595
0uM	0.0175595	0.00526784
0uM	0.00526784	0.0184374
0uM	0.00351189	0.00702378
0uM	0.000877973	0.00175595
0uM	0.033363	0.00263392
0uM	0.0096577	0.00614581
0uM	0.00438986	0.000877973
0uM	0.00702378	0.00351189
0uM	0.00877973	0.00877973
0uM	0.0500445	0.00438986
0uM	0.0149255	0.00438986
0uM	0.00351189	0.0307291
0uM	0.00614581	0.00702378
0uM	0.0096577	0.00263392
0uM	0.0166815	0.0254612
0uM	0.0105357	0.00175595
0uM	0.0114136	0.00614581
0uM	0.0193154	0.0114136
0uM	0.00263392	0.00702378
0uM	0.031607	0.00702378
0uM	0.0166815	0.00438986
0uM	0.00877973	0.00702378
0uM	0.0105357	0.00438986
0uM	0.0096577	0.0158035
0uM	0.00790176	0.00175595
0uM	0.00175595	0.0359969
0uM	0.00263392	0.0553123
0uM	0.0201934	0.0149255
0uM	0.00351189	0.00263392
0uM	0.0131696	0.00263392
0uM	0.00877973	0.00175595
0uM	0.0105357	0.0096577
0uM	0.0228273	0.000877973
0uM	0.0201934	0.0166815
0uM	0.00790176	0.00263392
0uM	0.00790176	0.00438986
0uM	0.0096577	0.0131696
0uM	0.0114136	0.0430207
0uM	0.00790176	0.0114136
0uM	0.00790176	0.0149255
0uM	0.00702378	0.0166815
0uM	0.00175595	0.0359969
0uM	0.0403868	0.0465326
0uM	0.0131696	0.00351189
0uM	0.00702378	0.00790176
0uM	0.033363	0.0359969
0uM	0.0289731	0.00877973
0uM	0.0219493	0.00351189
0uM	0.0237053	0.0105357
0uM	0.00438986	0.00790176
0uM	0.0500445	0.00702378
0uM	0.0447766	0.0140476
0uM	0.0114136	0.00438986
0uM	0.0149255	0.00526784
0uM	0.0122916	0.0447766
0uM	0.00263392	0.0166815
0uM	0.00351189	0.00702378
0uM	0.00438986	0.0245832
0uM	0.00526784	0.0140476
0uM	0.00614581	0.00351189
0uM	0.00263392	0.00351189
0uM	0.00351189	0.0237053
0uM	0.0166815	0.00175595
0uM	0.00614581	0.0263392
0uM	0.00702378	0.0166815
0uM	0.0184374	0.0131696
0uM	0.00351189	0.0166815
0uM	0.0105357	0.00526784
0uM	0.0245832	0.00263392
0uM	0.00438986	0.0289731
0uM	0.00175595	0.00877973
0uM	0.000877973	0.00175595
0uM	0.0140476	0.00702378
0uM	0.00351189	0.00351189
0uM	0.00526784	0.00263392
0uM	0.00790176	0.00790176
0uM	0.0131696	0.00263392
0uM	0.0096577	0.00877973
0uM	0.0096577	0.00263392
0uM	0.00263392	0.0465326
0uM	0.00438986	0.00702378
0uM	0.00263392	0.0210714
0uM	0.0219493	0.00877973
0uM	0.00175595	0.0149255
0uM	0.00526784	0.00526784
0uM	0.00790176	0.00263392
0uM	0.00790176	0.00351189
0uM	0.0158035	0.0131696
0uM	0.00877973	0.00175595
0uM	0.0149255	0.0509224
0uM	0.00877973	0.0219493
0uM	0.00877973	0.0184374
0uM	0.0096577	0.0377528
0uM	0.00790176	0.0500445
0uM	0.000877973	0.0149255
0uM	0.00438986	0.00702378
0uM	0.0166815	0.00263392
0uM	0.00351189	0.00175595
0uM	0.00877973	0.0307291
0uM	0.00351189	0.0096577
0uM	0.0105357	0.00263392
0uM	0.0175595	0.00877973
0uM	0.00526784	0.0158035
0uM	0.00175595	0.136086
0uM	0.0289731	0.0210714
0uM	0.00263392	0.0114136
0uM	0.0272172	0.0228273
0uM	0.0403868	0.0193154
0uM	0.00702378	0.00877973
0uM	0.0245832	0.0105357
0uM	0.0175595	0.0210714
0uM	0.00877973	0.00263392
0uM	0.0096577	0.0553123
0uM	0.00877973	0.0219493
0uM	0.0158035	0.00614581
0uM	0.00790176	0.0105357
0uM	0.0105357	0.00263392
0uM	0.00175595	0.0245832
0uM	0.0184374	0.0149255
0uM	0.0175595	0.0105357
0uM	0.0158035	0.0184374
0uM	0.00438986	0.00526784
0uM	0.0280951	0.00438986
0uM	0.00702378	0.0175595
0uM	0.00351189	0.00526784
0uM	0.00526784	0.00438986
0uM	0.00175595	0.0289731
0uM	0.00263392	0.0149255
0uM	0.0131696	0.031607
0uM	0.0237053	0.0122916
0uM	0.00790176	0.00877973
0uM	0.00175595	0.0193154
0uM	0.0096577	0.00351189
0uM	0.0386308	0.00877973
0uM	0.0237053	0.00614581
0uM	0.0491665	0.0272172
0uM	0.00175595	0.00438986
0uM	0.0201934	0.00175595
0uM	0.0430207	0.00614581
0uM	0.0122916	0.00438986
0uM	0.0781396	0.0122916
0uM	0.00702378	0.0447766
0uM	0.00702378	0.00614581
0uM	0.0351189	0.00263392
0uM	0.00614581	0.0201934
0uM	0.00263392	0.0166815
0uM	0.00526784	0.0728718
0uM	0.00614581	0.0140476
0uM	0.0193154	0.00526784
0uM	0.00526784	0.0228273
0uM	0.0140476	0.0280951
0uM	0.0193154	0.00702378
0uM	0.0166815	0.00351189
0uM	0.0149255	0.00702378
0uM	0.00877973	0.0289731
0uM	0.00351189	0.0140476
0uM	0.00263392	0.00438986
0uM	0.0105357	0.00263392
0uM	0.0175595	0.0131696
0uM	0.00175595	0.0105357
0uM	0.00614581	0.0158035
0uM	0.00614581	0.00263392
0uM	0.033363	0.0184374
0uM	0.0342409	0.00790176
0uM	0.032485	0.00175595
0uM	0.00175595	0.0105357
0uM	0.0158035	0.00263392
0uM	0.0351189	0.0096577
0uM	0.0201934	0.00877973
0uM	0.0096577	0.000877973
0uM	0.00351189	0.00351189
0uM	0.0237053	0.00263392
0uM	0.0263392	0.00790176
0uM	0.00614581	0.00614581
0uM	0.0412647	0.0237053
0uM	0.0114136	0.00526784
0uM	0.00614581	0.0386308
0uM	0.00614581	0.00175595
0uM	0.00877973	0.0228273
0uM	0.00702378	0.0237053
0uM	0.0122916	0.0175595
0uM	0.0263392	0.00175595
0uM	0.00877973	0.0096577
0uM	0.0359969	0.0421427
0uM	0.000877973	0.0395088
0uM	0.00790176	0.0131696
0uM	0.00351189	0.00614581
0uM	0.00438986	0.0368749
0uM	0.0175595	0.00175595
0uM	0.0114136	0.00438986
0uM	0.0114136	0.0219493
0uM	0.0210714	0.0166815
0uM	0.0500445	0.00175595
0uM	0.0201934	0.00175595
0uM	0.0166815	0.00526784
0uM	0.00263392	0.0114136
0uM	0.00702378	0.00263392
0uM	0.0210714	0.0140476
0uM	0.0359969	0.065848
0uM	0.0201934	0.0158035
0uM	0.00263392	0.0096577
0uM	0.0254612	0.00702378
0uM	0.00790176	0.00175595
0uM	0.0096577	0.0438986
0uM	0.00351189	0.0342409
0uM	0.000877973	0.0114136
0uM	0.00175595	0.0131696
0uM	0.00526784	0.00614581
0uM	0.0377528	0.0105357
0uM	0.00877973	0.000877973
0uM	0.0289731	0.0219493
0uM	0.0430207	0.000877973
0uM	0.0114136	0.0158035
0uM	0.0140476	0.00175595
0uM	0.033363	0.00877973
0uM	0.0184374	0.00790176
0uM	0.0377528	0.00877973
0uM	0.00438986	0.0105357
0uM	0.110625	0.00175595
0uM	0.0149255	0.0184374
0uM	0.0201934	0.00351189
0uM	0.0438986	0.00351189
0uM	0.0272172	0.0131696
0uM	0.00175595	0.00351189
0uM	0.00790176	0.0096577
0uM	0.0105357	0.0131696
0uM	0.0201934	0.0254612
0uM	0.0184374	0.0122916
0uM	0.0140476	0.00263392
0uM	0.0158035	0.000877973
0uM	0.00175595	0.0140476
0uM	0.00351189	0.00263392
0uM	0.0412647	0.0289731
0uM	0.00790176	0.00263392
0uM	0.00263392	0.00263392
0uM	0.00438986	0.0254612
0uM	0.00263392	0.0096577
0uM	0.00175595	0.0184374
0uM	0.00263392	0.00614581
0uM	0.0114136	0.0114136
0uM	0.00263392	0.00790176
0uM	0.00614581	0.00877973
0uM	0.00263392	0.0263392
0uM	0.0105357	0.00175595
0uM	0.00614581	0.0298511
0uM	0.00790176	0.00263392
0uM	0.00526784	0.00790176
0uM	0.033363	0.00438986
0uM	0.0237053	0.00351189
0uM	0.0114136	0.032485
0uM	0.00175595	0.0114136
0uM	0.0395088	0.033363
0uM	0.0131696	0.0561903
0uM	0.00175595	0.0201934
0uM	0.00702378	0.00438986
0uM	0.00614581	0.00351189
0uM	0.00263392	0.0158035
0uM	0.0842854	0.00175595
0uM	0.0254612	0.0105357
0uM	0.0114136	0.00175595
0uM	0.0245832	0.00790176
0uM	0.00438986	0.00877973
0uM	0.0122916	0.00702378
0uM	0.00175595	0.0131696
0uM	0.0149255	0.0149255
0uM	0.00351189	0.00263392
0uM	0.0193154	0.0122916
0uM	0.0201934	0.00438986
0uM	0.00175595	0.00526784
0uM	0.00702378	0.0342409
0uM	0.0131696	0.00351189
0uM	0.00526784	0.0149255
0uM	0.0114136	0.0096577
0uM	0.00877973	0.00175595
0uM	0.0412647	0.00438986
0uM	0.0096577	0.00175595
0uM	0.00438986	0.00438986
0uM	0.00263392	0.0175595
0uM	0.0193154	0.00438986
0uM	0.0298511	0.0359969
0uM	0.0395088	0.00175595
0uM	0.0351189	0.0140476
0uM	0.0263392	0.00877973
0uM	0.0219493	0.0158035
0uM	0.0140476	0.00526784
0uM	0.0149255	0.0166815
0uM	0.0702378	0.0210714
0uM	0.0140476	0.0289731
0uM	0.0237053	0.0201934
0uM	0.0254612	0.0131696
0uM	0.0201934	0.00263392
0uM	0.00263392	0.0122916
0uM	0.00790176	0.0474105
0uM	0.00175595	0.0096577
0uM	0.00877973	0.0289731
0uM	0.00790176	0.00438986
0uM	0.00438986	0.0298511
0uM	0.00877973	0.00175595
0uM	0.0526784	0.0114136
0uM	0.0105357	0.032485
0uM	0.0114136	0.0193154
0uM	0.00263392	0.0254612
0uM	0.0421427	0.00702378
0uM	0.00263392	0.0105357
0uM	0.0193154	0.00438986
0uM	0.00351189	0.00877973
0uM	0.00790176	0.0131696
0uM	0.00175595	0.00351189
0uM	0.0351189	0.00263392
0uM	0.00877973	0.00702378
0uM	0.0114136	0.00790176
0uM	0.00263392	0.0193154
0uM	0.0368749	0.0359969
0uM	0.00263392	0.00351189
0uM	0.00438986	0.0201934
0uM	0.00175595	0.00877973
0uM	0.0131696	0.0386308
0uM	0.00614581	0.00351189
0uM	0.0245832	0.0131696
0uM	0.0237053	0.00702378
0uM	0.00351189	0.0193154
0uM	0.0491665	0.00614581
0uM	0.0201934	0.00614581
0uM	0.0456546	0.0131696
0uM	0.000877973	0.0395088
0uM	0.00614581	0.00351189
0uM	0.00438986	0.00351189
0uM	0.0307291	0.00526784
0uM	0.0526784	0.0131696
0uM	0.0228273	0.0158035
0uM	0.0105357	0.00175595
0uM	0.00351189	0.00526784
0uM	0.00438986	0.00175595
0uM	0.0105357	0.00702378
0uM	0.00263392	0.06497
0uM	0.00702378	0.00526784
0uM	0.0131696	0.0140476
0uM	0.00526784	0.00526784
0uM	0.0210714	0.0122916
0uM	0.00526784	0.0298511
0uM	0.0307291	0.0096577
0uM	0.0280951	0.0263392
0uM	0.0237053	0.0280951
0uM	0.0359969	0.0105357
0uM	0.0105357	0.000877973
0uM	0.00702378	0.00526784
0uM	0.00351189	0.00438986
0uM	0.00790176	0.0096577
0uM	0.0149255	0.00263392
0uM	0.0131696	0.00438986
0uM	0.0193154	0.00790176
0uM	0.0122916	0.0201934
0uM	0.0228273	0.0289731
0uM	0.00790176	0.0201934
0uM	0.00351189	0.033363
0uM	0.0842854	0.00790176
0uM	0.00526784	0.00263392
0uM	0.00351189	0.00351189
0uM	0.00702378	0.00263392
0uM	0.0456546	0.00438986
0uM	0.0500445	0.0140476
0uM	0.00614581	0.00175595
0uM	0.00438986	0.0140476
0uM	0.0096577	0.00175595
0uM	0.000877973	0.00438986
0uM	0.00263392	0.00702378
0uM	0.00351189	0.0254612
0uM	0.0553123	0.0359969
0uM	0.0131696	0.0359969
0uM	0.00702378	0.0105357
0uM	0.0149255	0.00175595
0uM	0.00175595	0.0193154
0uM	0.00438986	0.00351189
0uM	0.0245832	0.0386308
0uM	0.0140476	0.00702378
0uM	0.0298511	0.00877973
0uM	0.00263392	0.0280951
0uM	0.0193154	0.0158035
0uM	0.00790176	0.0210714
0uM	0.0263392	0.00438986
0uM	0.0307291	0.00175595
0uM	0.0272172	0.00263392
0uM	0.00438986	0.0122916
0uM	0.031607	0.00263392
0uM	0.0105357	0.00175595
0uM	0.0105357	0.0263392
0uM	0.00438986	0.0149255
0uM	0.00351189	0.00263392
0uM	0.0184374	0.00702378
0uM	0.00877973	0.00877973
0uM	0.0403868	0.00790176
0uM	0.0122916	0.0201934
0uM	0.0228273	0.00351189
0uM	0.00526784	0.0210714
0uM	0.0114136	0.0114136
0uM	0.0175595	0.0219493
0uM	0.0096577	0.032485
0uM	0.0140476	0.00614581
0uM	0.00263392	0.0254612
0uM	0.000877973	0.00351189
0uM	0.00614581	0.0175595
0uM	0.0184374	0.0149255
0uM	0.0254612	0.0219493
0uM	0.0096577	0.00438986
0uM	0.0105357	0.00351189
0uM	0.00175595	0.0237053
0uM	0.0395088	0.0210714
0uM	0.00526784	0.0289731
0uM	0.0114136	0.00526784
0uM	0.0535564	0.00351189
0uM	0.0105357	0.0245832
0uM	0.00263392	0.0096577
0uM	0.00526784	0.0272172
0uM	0.0210714	0.0122916
0uM	0.00702378	0.033363
0uM	0.00175595	0.00263392
0uM	0.032485	0.0526784
0uM	0.00351189	0.0096577
0uM	0.00702378	0.0114136
0uM	0.0561903	0.00438986
0uM	0.0368749	0.031607
0uM	0.0140476	0.00351189
0uM	0.00614581	0.0193154
0uM	0.0193154	0.00175595
0uM	0.0421427	0.00438986
0uM	0.0219493	0.00351189
0uM	0.00526784	0.00790176
0uM	0.0351189	0.00263392
0uM	0.00790176	0.0491665
0uM	0.00702378	0.0166815
0uM	0.0254612	0.0201934
0uM	0.0184374	0.00438986
0uM	0.0193154	0.00175595
0uM	0.000877973	0.0544343
0uM	0.0228273	0.0518004
0uM	0.0438986	0.00175595
0uM	0.00790176	0.00877973
0uM	0.00614581	0.0149255
0uM	0.00438986	0.0272172
0uM	0.00351189	0.00526784
0uM	0.0254612	0.0140476
0uM	0.033363	0.0131696
0uM	0.0166815	0.0263392
0uM	0.0368749	0.0114136
0uM	0.0184374	0.00614581
0uM	0.00614581	0.0105357
0uM	0.00263392	0.00702378
0uM	0.0228273	0.00877973
0uM	0.0289731	0.0280951
0uM	0.00790176	0.00614581
0uM	0.0105357	0.00351189
0uM	0.00175595	0.00526784
[truncated: 55,991 more rows]

## Sheet: Fig3.a_HP2_Open
Concentration	Topen (s)
0nM	0.0252054
0nM	0.00438355
0nM	0.029589
0nM	0.0087671
0nM	0.0164383
0nM	0.0120548
0nM	0.00328766
0nM	0.0175342
0nM	0.0328766
0nM	0.00219178
0nM	0.00547944
0nM	0.00986299
0nM	0.0131507
0nM	0.0131507
0nM	0.0109589
0nM	0.0284931
0nM	0.00109589
0nM	0.0175342
0nM	0.0252054
0nM	0.00438355
0nM	0.0087671
0nM	0.00767121
0nM	0.00657533
0nM	0.0164383
0nM	0.00109589
0nM	0.00547944
0nM	0.0164383
0nM	0.0087671
0nM	0.00219178
0nM	0.00767121
0nM	0.00657533
0nM	0.0142465
0nM	0.0230136
0nM	0.00657533
0nM	0.0164383
0nM	0.0230136
0nM	0.0153424
0nM	0.0153424
0nM	0.0328766
0nM	0.00438355
0nM	0.0284931
0nM	0.0284931
0nM	0.0142465
0nM	0.00438355
0nM	0.00547944
0nM	0.00986299
0nM	0.0120548
0nM	0.0317807
0nM	0.00547944
0nM	0.00986299
0nM	0.0372602
0nM	0.00438355
0nM	0.00767121
0nM	0.0208219
0nM	0.0120548
0nM	0.00657533
0nM	0.00986299
0nM	0.0328766
0nM	0.00219178
0nM	0.0153424
0nM	0.0624656
0nM	0.00219178
0nM	0.00328766
0nM	0.0241095
0nM	0.00328766
0nM	0.00657533
0nM	0.0405479
0nM	0.00986299
0nM	0.00219178
0nM	0.0317807
0nM	0.00219178
0nM	0.0153424
0nM	0.0306849
0nM	0.0142465
0nM	0.0153424
0nM	0.0317807
0nM	0.00328766
0nM	0.00438355
0nM	0.00219178
0nM	0.0087671
0nM	0.0109589
0nM	0.00219178
0nM	0.0186301
0nM	0.00328766
0nM	0.0208219
0nM	0.00109589
0nM	0.0580821
0nM	0.0175342
0nM	0.0120548
0nM	0.00328766
0nM	0.0109589
0nM	0.0241095
0nM	0.0142465
0nM	0.103013
0nM	0.00438355
0nM	0.00328766
0nM	0.0361643
0nM	0.0350684
0nM	0.0131507
0nM	0.00767121
0nM	0.0164383
0nM	0.0230136
0nM	0.00657533
0nM	0.0164383
0nM	0.00219178
0nM	0.0241095
0nM	0.00328766
0nM	0.00657533
0nM	0.00219178
0nM	0.00986299
0nM	0.00986299
0nM	0.0120548
0nM	0.0416437
0nM	0.00657533
0nM	0.0241095
0nM	0.0153424
0nM	0.00219178
0nM	0.00657533
0nM	0.0142465
0nM	0.00986299
0nM	0.0284931
0nM	0.0832875
0nM	0.00219178
0nM	0.0339725
0nM	0.00438355
0nM	0.0328766
0nM	0.00328766
0nM	0.0087671
0nM	0.0350684
0nM	0.00547944
0nM	0.00767121
0nM	0.00109589
0nM	0.0164383
0nM	0.0241095
0nM	0.00438355
0nM	0.00547944
0nM	0.00328766
0nM	0.0613697
0nM	0.00767121
0nM	0.0186301
0nM	0.00219178
0nM	0.00657533
0nM	0.0153424
0nM	0.00547944
0nM	0.0120548
0nM	0.00109589
0nM	0.0252054
0nM	0.00219178
0nM	0.0131507
0nM	0.0120548
0nM	0.00219178
0nM	0.00328766
0nM	0.0230136
0nM	0.00657533
0nM	0.0109589
0nM	0.00328766
0nM	0.039452
0nM	0.00109589
0nM	0.00438355
0nM	0.019726
0nM	0.0087671
0nM	0.0175342
0nM	0.00438355
0nM	0.0317807
0nM	0.00109589
0nM	0.00657533
0nM	0.00328766
0nM	0.0263013
0nM	0.0131507
0nM	0.0219178
0nM	0.0131507
0nM	0.00219178
0nM	0.00986299
0nM	0.00219178
0nM	0.0087671
0nM	0.0175342
0nM	0.019726
0nM	0.0219178
0nM	0.0120548
0nM	0.0087671
0nM	0.0317807
0nM	0.0109589
0nM	0.00547944
0nM	0.00767121
0nM	0.00219178
0nM	0.0405479
0nM	0.00438355
0nM	0.0153424
0nM	0.0142465
0nM	0.00328766
0nM	0.0219178
0nM	0.00547944
0nM	0.0131507
0nM	0.0153424
0nM	0.0153424
0nM	0.0153424
0nM	0.00438355
0nM	0.0087671
0nM	0.00438355
0nM	0.0109589
0nM	0.0186301
0nM	0.00767121
0nM	0.00657533
0nM	0.0438355
0nM	0.00328766
0nM	0.0657533
0nM	0.00547944
0nM	0.00219178
0nM	0.00986299
0nM	0.00219178
0nM	0.00438355
0nM	0.0208219
0nM	0.00767121
0nM	0.00438355
0nM	0.0131507
0nM	0.0087671
0nM	0.0602738
0nM	0.00547944
0nM	0.0263013
0nM	0.0087671
0nM	0.00438355
0nM	0.00219178
0nM	0.0120548
0nM	0.0208219
0nM	0.00986299
0nM	0.0131507
0nM	0.0109589
0nM	0.00219178
0nM	0.0186301
0nM	0.0164383
0nM	0.00438355
0nM	0.0087671
0nM	0.0109589
0nM	0.00219178
0nM	0.019726
0nM	0.00547944
0nM	0.00767121
0nM	0.0482191
0nM	0.00438355
0nM	0.00547944
0nM	0.00109589
0nM	0.0219178
0nM	0.0273972
0nM	0.0273972
0nM	0.0273972
0nM	0.00219178
0nM	0.00438355
0nM	0.00767121
0nM	0.0131507
0nM	0.00547944
0nM	0.00657533
0nM	0.0087671
0nM	0.00328766
0nM	0.0263013
0nM	0.029589
0nM	0.0482191
0nM	0.00219178
0nM	0.0186301
0nM	0.0186301
0nM	0.00328766
0nM	0.00328766
0nM	0.0186301
0nM	0.0558903
0nM	0.0142465
0nM	0.0273972
0nM	0.00328766
0nM	0.0120548
0nM	0.00328766
0nM	0.00328766
0nM	0.00767121
0nM	0.0087671
0nM	0.00219178
0nM	0.00328766
0nM	0.00657533
0nM	0.00986299
0nM	0.00547944
0nM	0.00219178
0nM	0.00657533
0nM	0.029589
0nM	0.00767121
0nM	0.00657533
0nM	0.0109589
0nM	0.00438355
0nM	0.0164383
0nM	0.00328766
0nM	0.00767121
0nM	0.0263013
0nM	0.00219178
0nM	0.00328766
0nM	0.00657533
0nM	0.0339725
0nM	0.0142465
0nM	0.0317807
0nM	0.00986299
0nM	0.0164383
0nM	0.00328766
0nM	0.0153424
0nM	0.0087671
0nM	0.0372602
0nM	0.0120548
0nM	0.00328766
0nM	0.0273972
0nM	0.0241095
0nM	0.0252054
0nM	0.029589
0nM	0.00219178
0nM	0.0109589
0nM	0.00767121
0nM	0.00986299
0nM	0.0087671
0nM	0.00219178
0nM	0.00328766
0nM	0.00328766
0nM	0.00438355
0nM	0.00219178
0nM	0.00767121
0nM	0.0186301
0nM	0.0284931
0nM	0.0273972
0nM	0.00547944
0nM	0.00657533
0nM	0.00657533
0nM	0.00328766
0nM	0.0153424
0nM	0.0153424
0nM	0.00986299
0nM	0.00109589
0nM	0.0252054
0nM	0.00547944
0nM	0.019726
0nM	0.00547944
0nM	0.0175342
0nM	0.00547944
0nM	0.0142465
0nM	0.0328766
0nM	0.00328766
0nM	0.0263013
0nM	0.019726
0nM	0.0317807
0nM	0.019726
0nM	0.0120548
0nM	0.0142465
0nM	0.00767121
0nM	0.00986299
0nM	0.0438355
0nM	0.019726
0nM	0.0109589
0nM	0.00328766
0nM	0.0175342
0nM	0.0306849
0nM	0.0164383
0nM	0.00109589
0nM	0.0241095
0nM	0.00328766
0nM	0.0087671
0nM	0.00986299
0nM	0.0230136
0nM	0.0252054
0nM	0.0273972
0nM	0.00767121
0nM	0.0153424
0nM	0.0109589
0nM	0.0153424
0nM	0.0427396
0nM	0.0230136
0nM	0.019726
0nM	0.0153424
0nM	0.0109589
0nM	0.00328766
0nM	0.0109589
0nM	0.0131507
0nM	0.019726
0nM	0.0427396
0nM	0.0186301
0nM	0.0153424
0nM	0.029589
0nM	0.0109589
0nM	0.0186301
0nM	0.0558903
0nM	0.0317807
0nM	0.00219178
0nM	0.00657533
0nM	0.0504108
0nM	0.0153424
0nM	0.0153424
0nM	0.0613697
0nM	0.0427396
0nM	0.0230136
0nM	0.0120548
0nM	0.00438355
0nM	0.00986299
0nM	0.00767121
0nM	0.00328766
0nM	0.00438355
0nM	0.00328766
0nM	0.0230136
0nM	0.00986299
0nM	0.00986299
0nM	0.0339725
0nM	0.0175342
0nM	0.00438355
0nM	0.0263013
0nM	0.00328766
0nM	0.0120548
0nM	0.0131507
0nM	0.00219178
0nM	0.0372602
0nM	0.019726
0nM	0.0109589
0nM	0.0087671
0nM	0.0087671
0nM	0.0109589
0nM	0.00657533
0nM	0.00547944
0nM	0.00767121
0nM	0.00657533
0nM	0.00767121
0nM	0.00657533
0nM	0.00219178
0nM	0.00438355
0nM	0.0131507
0nM	0.0087671
0nM	0.00328766
0nM	0.0175342
0nM	0.0131507
0nM	0.0273972
0nM	0.00657533
0nM	0.0284931
0nM	0.0186301
0nM	0.00657533
0nM	0.00657533
0nM	0.00219178
0nM	0.00767121
0nM	0.0087671
0nM	0.00547944
0nM	0.00219178
0nM	0.0153424
0nM	0.0208219
0nM	0.019726
0nM	0.00328766
0nM	0.0536985
0nM	0.00986299
0nM	0.00547944
0nM	0.00438355
0nM	0.0317807
0nM	0.0120548
0nM	0.0164383
0nM	0.0142465
0nM	0.00328766
0nM	0.0131507
0nM	0.00547944
0nM	0.0339725
0nM	0.0142465
0nM	0.00328766
0nM	0.0273972
0nM	0.00438355
0nM	0.0284931
0nM	0.00328766
0nM	0.00328766
0nM	0.0087671
0nM	0.0317807
0nM	0.0109589
0nM	0.0547944
0nM	0.0120548
0nM	0.0175342
0nM	0.00219178
0nM	0.00328766
0nM	0.019726
0nM	0.00438355
0nM	0.00438355
0nM	0.049315
0nM	0.0273972
0nM	0.0087671
0nM	0.0372602
0nM	0.00328766
0nM	0.0120548
0nM	0.0120548
0nM	0.00547944
0nM	0.0120548
0nM	0.00767121
0nM	0.0460273
0nM	0.00986299
0nM	0.0536985
0nM	0.0087671
0nM	0.00328766
0nM	0.00438355
0nM	0.0580821
0nM	0.0164383
0nM	0.0164383
0nM	0.0164383
0nM	0.0087671
0nM	0.0416437
0nM	0.00547944
0nM	0.0164383
0nM	0.0164383
0nM	0.00438355
0nM	0.00328766
0nM	0.0383561
0nM	0.0328766
0nM	0.019726
0nM	0.00767121
0nM	0.00328766
0nM	0.00438355
0nM	0.0131507
0nM	0.00986299
0nM	0.0317807
0nM	0.0120548
0nM	0.00328766
0nM	0.0219178
0nM	0.0273972
0nM	0.0087671
0nM	0.0131507
0nM	0.00328766
0nM	0.00328766
0nM	0.0273972
0nM	0.0087671
0nM	0.0087671
0nM	0.00767121
0nM	0.0109589
0nM	0.00328766
0nM	0.00438355
0nM	0.00109589
0nM	0.019726
0nM	0.00219178
0nM	0.0131507
0nM	0.00219178
0nM	0.00657533
0nM	0.0175342
0nM	0.00438355
0nM	0.0153424
0nM	0.0109589
0nM	0.00657533
0nM	0.00657533
0nM	0.00438355
0nM	0.00547944
0nM	0.00657533
0nM	0.019726
0nM	0.019726
0nM	0.00438355
0nM	0.00328766
0nM	0.0273972
0nM	0.00328766
0nM	0.00438355
0nM	0.00767121
0nM	0.0350684
0nM	0.00657533
0nM	0.0120548
0nM	0.0142465
0nM	0.00767121
0nM	0.0372602
0nM	0.0668492
0nM	0.0142465
0nM	0.00219178
0nM	0.00986299
0nM	0.0142465
0nM	0.00547944
0nM	0.00438355
0nM	0.00438355
0nM	0.029589
0nM	0.00547944
0nM	0.0175342
0nM	0.0153424
0nM	0.00438355
0nM	0.00547944
0nM	0.0208219
0nM	0.0120548
0nM	0.00219178
0nM	0.0087671
0nM	0.00657533
0nM	0.0109589
0nM	0.0186301
0nM	0.00438355
0nM	0.0306849
0nM	0.00657533
0nM	0.0175342
0nM	0.029589
0nM	0.00547944
0nM	0.019726
0nM	0.0153424
0nM	0.0142465
0nM	0.0120548
0nM	0.0273972
0nM	0.00328766
0nM	0.0372602
0nM	0.00328766
0nM	0.0230136
0nM	0.0087671
0nM	0.0087671
0nM	0.00767121
0nM	0.0131507
0nM	0.0131507
0nM	0.00438355
0nM	0.00986299
0nM	0.00657533
0nM	0.0109589
0nM	0.0120548
0nM	0.0164383
0nM	0.00547944
0nM	0.0142465
0nM	0.00767121
0nM	0.0164383
0nM	0.0109589
0nM	0.00657533
0nM	0.00219178
0nM	0.0175342
0nM	0.019726
0nM	0.039452
0nM	0.0087671
0nM	0.0230136
0nM	0.00438355
0nM	0.0252054
0nM	0.0153424
0nM	0.0142465
0nM	0.0087671
0nM	0.00657533
0nM	0.00219178
0nM	0.00219178
0nM	0.00547944
0nM	0.00767121
0nM	0.0186301
0nM	0.0361643
0nM	0.0219178
0nM	0.00767121
0nM	0.00109589
0nM	0.00547944
0nM	0.00328766
0nM	0.0131507
0nM	0.0405479
0nM	0.0284931
0nM	0.0219178
0nM	0.00547944
0nM	0.00547944
0nM	0.0438355
0nM	0.00547944
0nM	0.00438355
0nM	0.0613697
0nM	0.00219178
0nM	0.0131507
0nM	0.00547944
0nM	0.00219178
0nM	0.00219178
0nM	0.0372602
0nM	0.00219178
0nM	0.00219178
0nM	0.00986299
0nM	0.00438355
0nM	0.0109589
0nM	0.00328766
0nM	0.0153424
0nM	0.00657533
0nM	0.00657533
0nM	0.00219178
0nM	0.00438355
0nM	0.0252054
0nM	0.00767121
0nM	0.0263013
0nM	0.0131507
0nM	0.0306849
0nM	0.00328766
0nM	0.00986299
0nM	0.00328766
0nM	0.00438355
0nM	0.00219178
0nM	0.0252054
0nM	0.0142465
0nM	0.00986299
0nM	0.0120548
0nM	0.0175342
0nM	0.00986299
0nM	0.00328766
0nM	0.00219178
0nM	0.0230136
0nM	0.00438355
0nM	0.019726
0nM	0.00328766
0nM	0.00328766
0nM	0.00547944
0nM	0.0372602
0nM	0.00547944
0nM	0.0317807
0nM	0.00328766
0nM	0.0087671
0nM	0.00547944
0nM	0.0131507
0nM	0.00109589
0nM	0.00657533
0nM	0.0306849
0nM	0.0821916
0nM	0.00438355
0nM	0.0087671
0nM	0.00986299
0nM	0.00328766
0nM	0.00219178
0nM	0.00219178
0nM	0.00438355
0nM	0.077808
0nM	0.00219178
0nM	0.00767121
0nM	0.0186301
0nM	0.0558903
0nM	0.0854793
0nM	0.00547944
0nM	0.00328766
0nM	0.0328766
0nM	0.00547944
0nM	0.0241095
0nM	0.0328766
0nM	0.00767121
0nM	0.00328766
0nM	0.00438355
0nM	0.00767121
0nM	0.00438355
0nM	0.00767121
0nM	0.0087671
0nM	0.00657533
0nM	0.0252054
0nM	0.00547944
0nM	0.0263013
0nM	0.0153424
0nM	0.00767121
0nM	0.0131507
0nM	0.0153424
0nM	0.0273972
0nM	0.00547944
0nM	0.00328766
0nM	0.0471232
0nM	0.00767121
0nM	0.0208219
0nM	0.00438355
0nM	0.0252054
0nM	0.00547944
0nM	0.0186301
0nM	0.0372602
0nM	0.0164383
0nM	0.00219178
0nM	0.00657533
0nM	0.00438355
0nM	0.0131507
0nM	0.0131507
0nM	0.0120548
0nM	0.0120548
0nM	0.00986299
0nM	0.00328766
0nM	0.0219178
0nM	0.00547944
0nM	0.00767121
0nM	0.00547944
0nM	0.00219178
0nM	0.0153424
0nM	0.0284931
0nM	0.0109589
0nM	0.00438355
0nM	0.00328766
0nM	0.0383561
0nM	0.00657533
0nM	0.00438355
0nM	0.0087671
0nM	0.00986299
0nM	0.0284931
0nM	0.00767121
0nM	0.00328766
0nM	0.0087671
0nM	0.00328766
0nM	0.0120548
0nM	0.00657533
0nM	0.00547944
0nM	0.00219178
0nM	0.0153424
0nM	0.0361643
0nM	0.0120548
0nM	0.00547944
0nM	0.0153424
0nM	0.00547944
0nM	0.029589
0nM	0.00328766
0nM	0.0131507
0nM	0.0175342
0nM	0.00438355
0nM	0.00438355
0nM	0.0460273
0nM	0.0405479
0nM	0.00328766
0nM	0.00986299
0nM	0.0241095
0nM	0.0120548
0nM	0.00328766
0nM	0.0087671
0nM	0.00219178
0nM	0.0142465
0nM	0.00219178
0nM	0.0252054
0nM	0.0164383
0nM	0.00328766
0nM	0.0317807
0nM	0.00657533
0nM	0.0109589
0nM	0.0087671
0nM	0.0131507
0nM	0.0175342
0nM	0.0087671
0nM	0.0131507
0nM	0.0635615
0nM	0.00767121
0nM	0.0175342
0nM	0.0087671
0nM	0.00438355
0nM	0.00328766
0nM	0.0328766
0nM	0.00219178
0nM	0.00657533
0nM	0.0153424
0nM	0.00767121
0nM	0.00438355
0nM	0.00328766
0nM	0.0339725
0nM	0.019726
0nM	0.00109589
0nM	0.0164383
0nM	0.0416437
0nM	0.0153424
0nM	0.0186301
0nM	0.0109589
0nM	0.00986299
0nM	0.0186301
0nM	0.00657533
0nM	0.0186301
0nM	0.0120548
0nM	0.00986299
0nM	0.00986299
0nM	0.00219178
0nM	0.0263013
0nM	0.0175342
0nM	0.0109589
0nM	0.0635615
0nM	0.0087671
0nM	0.0219178
0nM	0.0252054
0nM	0.00109589
0nM	0.00767121
0nM	0.00657533
0nM	0.0109589
0nM	0.0263013
0nM	0.0208219
0nM	0.0109589
0nM	0.0405479
0nM	0.0153424
0nM	0.00438355
0nM	0.00767121
0nM	0.0087671
0nM	0.00219178
0nM	0.00109589
0nM	0.0372602
0nM	0.00657533
0nM	0.00328766
0nM	0.0219178
0nM	0.00986299
0nM	0.00219178
0nM	0.0087671
0nM	0.0131507
0nM	0.0164383
0nM	0.0591779
0nM	0.00328766
0nM	0.00767121
0nM	0.00767121
0nM	0.00438355
0nM	0.0131507
0nM	0.00547944
0nM	0.0317807
0nM	0.0449314
0nM	0.00109589
0nM	0.00328766
0nM	0.00767121
0nM	0.00547944
0nM	0.0131507
0nM	0.0109589
0nM	0.00657533
0nM	0.0087671
0nM	0.00657533
0nM	0.00986299
0nM	0.0317807
0nM	0.00438355
0nM	0.00219178
0nM	0.0131507
0nM	0.00109589
0nM	0.0186301
0nM	0.0263013
0nM	0.0186301
0nM	0.0120548
0nM	0.0186301
0nM	0.00328766
0nM	0.00547944
0nM	0.0186301
0nM	0.00219178
0nM	0.00219178
0nM	0.0087671
0nM	0.00328766
0nM	0.00438355
0nM	0.0186301
0nM	0.0328766
0nM	0.0350684
0nM	0.0263013
0nM	0.00657533
0nM	0.0087671
0nM	0.0109589
0nM	0.00109589
0nM	0.0252054
0nM	0.0515067
0nM	0.00657533
0nM	0.0175342
0nM	0.00219178
0nM	0.0153424
0nM	0.0273972
0nM	0.0131507
0nM	0.00547944
0nM	0.0142465
0nM	0.00767121
0nM	0.0109589
0nM	0.00657533
0nM	0.0361643
0nM	0.0241095
0nM	0.0350684
0nM	0.00219178
0nM	0.0263013
0nM	0.00986299
0nM	0.0219178
0nM	0.0273972
0nM	0.0701368
0nM	0.0208219
0nM	0.00328766
0nM	0.00657533
0nM	0.00219178
0nM	0.00328766
0nM	0.0241095
0nM	0.00657533
0nM	0.0087671
0nM	0.00438355
0nM	0.0284931
0nM	0.029589
0nM	0.00328766
0nM	0.0219178
0nM	0.00767121
0nM	0.0131507
0nM	0.00547944
0nM	0.00219178
0nM	0.0087671
0nM	0.0142465
0nM	0.00219178
0nM	0.00328766
0nM	0.0142465
0nM	0.0317807
0nM	0.00109589
0nM	0.00328766
0nM	0.00986299
0nM	0.00109589
0nM	0.0273972
0nM	0.00547944
0nM	0.0164383
0nM	0.00219178
0nM	0.0416437
0nM	0.00328766
0nM	0.00767121
0nM	0.00438355
0nM	0.0175342
0nM	0.0142465
0nM	0.0175342
0nM	0.0142465
0nM	0.00767121
0nM	0.0558903
0nM	0.0153424
0nM	0.00328766
0nM	0.0164383
0nM	0.0252054
0nM	0.00767121
0nM	0.0120548
0nM	0.00438355
0nM	0.00438355
0nM	0.0219178
0nM	0.00986299
0nM	0.00328766
0nM	0.0252054
0nM	0.0273972
0nM	0.0306849
0nM	0.0087671
0nM	0.0087671
0nM	0.00657533
0nM	0.0186301
0nM	0.00547944
0nM	0.00219178
0nM	0.00767121
0nM	0.0131507
0nM	0.00767121
0nM	0.0142465
0nM	0.0164383
0nM	0.00438355
0nM	0.00986299
0nM	0.029589
0nM	0.00328766
0nM	0.0131507
0nM	0.00328766
0nM	0.00438355
0nM	0.0416437
0nM	0.00328766
0nM	0.0131507
0nM	0.0175342
0nM	0.0186301
0nM	0.029589
0nM	0.00328766
0nM	0.0120548
0nM	0.00438355
0nM	0.0350684
0nM	0.00438355
0nM	0.0131507
0nM	0.0186301
0nM	0.0208219
0nM	0.00438355
0nM	0.0087671
0nM	0.00438355
0nM	0.0164383
0nM	0.00328766
0nM	0.00438355
0nM	0.00986299
0nM	0.00657533
0nM	0.0208219
0nM	0.0164383
0nM	0.0186301
0nM	0.0339725
0nM	0.00219178
0nM	0.00219178
0nM	0.00438355
0nM	0.00328766
0nM	0.00328766
0nM	0.00986299
0nM	0.00328766
0nM	0.0252054
0nM	0.00986299
0nM	0.0317807
0nM	0.00328766
0nM	0.0131507
0nM	0.0361643
0nM	0.00986299
0nM	0.0273972
0nM	0.00767121
0nM	0.00657533
0nM	0.00328766
0nM	0.029589
0nM	0.00219178
0nM	0.00219178
0nM	0.00657533
0nM	0.00547944
0nM	0.00219178
0nM	0.00438355
0nM	0.0887669
0nM	0.0109589
0nM	0.029589
0nM	0.0712327
0nM	0.0142465
0nM	0.0109589
0nM	0.00219178
0nM	0.0273972
0nM	0.019726
0nM	0.0208219
0nM	0.00328766
0nM	0.0241095
0nM	0.0230136
0nM	0.0241095
0nM	0.00328766
0nM	0.0504108
0nM	0.0087671
0nM	0.0306849
0nM	0.00986299
0nM	0.00986299
0nM	0.0120548
0nM	0.0252054
0nM	0.00767121
0nM	0.00657533
0nM	0.019726
0nM	0.0284931
0nM	0.00438355
0nM	0.00438355
0nM	0.00767121
0nM	0.00438355
0nM	0.0087671
0nM	0.00438355
0nM	0.00767121
0nM	0.00328766
0nM	0.00219178
0nM	0.0186301
0nM	0.00657533
0nM	0.00547944
0nM	0.00219178
0nM	0.00219178
0nM	0.0186301
0nM	0.0109589
0nM	0.00986299
0nM	0.0153424
0nM	0.00986299
0nM	0.00986299
0nM	0.00547944
0nM	0.0131507
0nM	0.0142465
0nM	0.0120548
0nM	0.00328766
0nM	0.0153424
0nM	0.00657533
0nM	0.0109589
0nM	0.00219178
0nM	0.00328766
0nM	0.0219178
0nM	0.00767121
0nM	0.0175342
0nM	0.00219178
0nM	0.00986299
0nM	0.0252054
0nM	0.00219178
0nM	0.00219178
0nM	0.00547944
0nM	0.0109589
0nM	0.0317807
0nM	0.00438355
0nM	0.00657533
0nM	0.00547944
0nM	0.0120548
0nM	0.00767121
0nM	0.00328766
0nM	0.00986299
0nM	0.0405479
0nM	0.019726
0nM	0.0175342
0nM	0.00328766
0nM	0.00547944
0nM	0.0087671
0nM	0.00547944
0nM	0.0153424
0nM	0.0252054
0nM	0.0131507
0nM	0.00657533
0nM	0.00219178
0nM	0.0120548
0nM	0.00219178
0nM	0.0131507
0nM	0.00767121
0nM	0.019726
0nM	0.00219178
0nM	0.0109589
0nM	0.00219178
0nM	0.00328766
0nM	0.0142465
0nM	0.00547944
0nM	0.00438355
0nM	0.00547944
0nM	0.00657533
0nM	0.00328766
0nM	0.00438355
0nM	0.00219178
0nM	0.00219178
0nM	0.00547944
0nM	0.00438355
0nM	0.00219178
0nM	0.00438355
0nM	0.00219178
0nM	0.0142465
0nM	0.0208219
0nM	0.0263013
0nM	0.0175342
0nM	0.0131507
0nM	0.0109589
0nM	0.00547944
0nM	0.00219178
0nM	0.0602738
0nM	0.0339725
0nM	0.029589
0nM	0.00438355
0nM	0.00657533
0nM	0.0372602
0nM	0.00219178
0nM	0.00328766
0nM	0.00767121
0nM	0.0164383
0nM	0.0175342
0nM	0.00657533
0nM	0.00986299
0nM	0.0109589
0nM	0.00328766
0nM	0.0339725
0nM	0.00219178
0nM	0.0131507
0nM	0.0153424
0nM	0.0153424
0nM	0.0131507
0nM	0.00328766
0nM	0.0153424
0nM	0.00657533
0nM	0.0164383
0nM	0.00986299
0nM	0.00547944
0nM	0.0087671
0nM	0.00657533
0nM	0.00547944
0nM	0.00986299
0nM	0.0273972
0nM	0.00438355
0nM	0.00657533
0nM	0.00986299
0nM	0.00219178
0nM	0.0087671
0nM	0.0361643
0nM	0.00328766
0nM	0.0109589
0nM	0.0263013
0nM	0.00438355
0nM	0.00328766
0nM	0.00438355
0nM	0.00767121
0nM	0.00657533
0nM	0.00219178
0nM	0.00219178
0nM	0.0219178
0nM	0.0109589
0nM	0.00438355
0nM	0.00219178
0nM	0.00219178
0nM	0.0087671
0nM	0.019726
0nM	0.0186301
0nM	0.00328766
0nM	0.00328766
0nM	0.0120548
0nM	0.0383561
0nM	0.00986299
0nM	0.00438355
0nM	0.00767121
0nM	0.0361643
0nM	0.0186301
0nM	0.0438355
0nM	0.0230136
0nM	0.0087671
0nM	0.0306849
0nM	0.00767121
0nM	0.00109589
0nM	0.0153424
0nM	0.0208219
0nM	0.0273972
0nM	0.00328766
0nM	0.0186301
0nM	0.00767121
0nM	0.00767121
0nM	0.00109589
0nM	0.00219178
0nM	0.0230136
0nM	0.0208219
0nM	0.00219178
0nM	0.0175342
0nM	0.0087671
0nM	0.00438355
0nM	0.00547944
0nM	0.0328766
0nM	0.0536985
0nM	0.0087671
0nM	0.00219178
0nM	0.0142465
0nM	0.0252054
0nM	0.0109589
0nM	0.00657533
0nM	0.0317807
0nM	0.00657533
0nM	0.0186301
0nM	0.0131507
0nM	0.0208219
0nM	0.0175342
0nM	0.0153424
0nM	0.00547944
0nM	0.0241095
0nM	0.0328766
0nM	0.00109589
0nM	0.00547944
0nM	0.00986299
0nM	0.0087671
0nM	0.00657533
0nM	0.00328766
0nM	0.0087671
0nM	0.00109589
0nM	0.0087671
0nM	0.029589
0nM	0.0109589
0nM	0.0306849
0nM	0.00328766
0nM	0.00657533
0nM	0.00657533
0nM	0.0219178
0nM	0.0164383
0nM	0.0131507
0nM	0.0087671
0nM	0.00328766
0nM	0.0252054
0nM	0.0131507
0nM	0.00328766
0nM	0.00109589
0nM	0.0263013
0nM	0.00438355
0nM	0.0306849
0nM	0.00767121
0nM	0.00547944
0nM	0.019726
0nM	0.0087671
0nM	0.0317807
0nM	0.0427396
0nM	0.00767121
0nM	0.00547944
0nM	0.0317807
0nM	0.0515067
0nM	0.00438355
0nM	0.0142465
0nM	0.00219178
0nM	0.00986299
0nM	0.00219178
0nM	0.00986299
0nM	0.0241095
0nM	0.00438355
0nM	0.0263013
0nM	0.00986299
0nM	0.0087671
0nM	0.00657533
0nM	0.00986299
0nM	0.0109589
0nM	0.00219178
0nM	0.00438355
0nM	0.0317807
0nM	0.00986299
0nM	0.00219178
0nM	0.00767121
0nM	0.0142465
0nM	0.0131507
0nM	0.00219178
0nM	0.0230136
0nM	0.0219178
0nM	0.0109589
0nM	0.00767121
0nM	0.0142465
0nM	0.00219178
0nM	0.00657533
0nM	0.00109589
0nM	0.0087671
0nM	0.0087671
0nM	0.0186301
0nM	0.019726
0nM	0.039452
0nM	0.0186301
0nM	0.00328766
0nM	0.00767121
0nM	0.00219178
0nM	0.0339725
0nM	0.0723286
0nM	0.00657533
0nM	0.0120548
0nM	0.0153424
0nM	0.0120548
0nM	0.0153424
0nM	0.0142465
0nM	0.00219178
0nM	0.0186301
0nM	0.019726
0nM	0.00547944
0nM	0.00328766
0nM	0.00986299
0nM	0.0186301
0nM	0.0471232
0nM	0.00328766
0nM	0.00219178
0nM	0.00328766
0nM	0.00219178
0nM	0.0284931
0nM	0.0164383
0nM	0.00109589
0nM	0.00328766
0nM	0.00328766
0nM	0.0142465
0nM	0.0383561
0nM	0.0153424
0nM	0.0208219
0nM	0.0208219
0nM	0.00219178
0nM	0.00438355
0nM	0.00219178
0nM	0.0142465
0nM	0.0109589
0nM	0.0142465
0nM	0.0131507
0nM	0.00328766
0nM	0.0131507
0nM	0.0405479
0nM	0.019726
0nM	0.00438355
0nM	0.0208219
0nM	0.00986299
0nM	0.00547944
0nM	0.0208219
0nM	0.0153424
0nM	0.0252054
0nM	0.00657533
0nM	0.00219178
0nM	0.039452
0nM	0.0120548
0nM	0.0273972
0nM	0.0263013
0nM	0.0427396
0nM	0.00438355
0nM	0.0219178
0nM	0.00219178
0nM	0.00328766
0nM	0.00547944
0nM	0.0306849
0nM	0.0175342
0nM	0.00219178
0nM	0.00438355
0nM	0.00986299
0nM	0.00219178
0nM	0.0175342
0nM	0.0087671
0nM	0.00109589
0nM	0.0230136
0nM	0.0339725
0nM	0.00657533
0nM	0.00767121
0nM	0.0208219
0nM	0.00547944
0nM	0.0460273
0nM	0.0120548
0nM	0.0328766
0nM	0.0241095
0nM	0.0164383
0nM	0.0120548
0nM	0.0284931
0nM	0.00328766
0nM	0.0306849
0nM	0.0164383
0nM	0.0208219
0nM	0.0120548
0nM	0.00657533
0nM	0.0602738
0nM	0.0120548
0nM	0.00219178
0nM	0.0284931
0nM	0.0361643
0nM	0.00328766
0nM	0.0109589
0nM	0.00328766
0nM	0.0219178
0nM	0.0142465
0nM	0.0317807
0nM	0.0153424
0nM	0.0273972
0nM	0.0109589
0nM	0.0405479
0nM	0.00438355
0nM	0.00219178
0nM	0.0087671
0nM	0.0164383
0nM	0.00328766
0nM	0.00219178
0nM	0.0087671
0nM	0.0646574
0nM	0.00109589
0nM	0.0208219
0nM	0.00767121
0nM	0.0131507
0nM	0.00657533
0nM	0.00767121
0nM	0.0219178
0nM	0.0219178
0nM	0.00109589
0nM	0.00547944
0nM	0.00219178
0nM	0.0120548
0nM	0.00328766
0nM	0.00219178
0nM	0.0361643
0nM	0.0613697
0nM	0.019726
0nM	0.0175342
0nM	0.0164383
0nM	0.0120548
0nM	0.0273972
0nM	0.0230136
0nM	0.0164383
0nM	0.0131507
0nM	0.0109589
0nM	0.0153424
0nM	0.0328766
0nM	0.0569862
0nM	0.0142465
0nM	0.0164383
0nM	0.0087671
0nM	0.019726
0nM	0.00438355
0nM	0.00547944
0nM	0.0153424
0nM	0.00438355
0nM	0.019726
0nM	0.00109589
0nM	0.0142465
0nM	0.00657533
0nM	0.00219178
0nM	0.00547944
0nM	0.0339725
0nM	0.00438355
0nM	0.00109589
0nM	0.0109589
0nM	0.00986299
0nM	0.00438355
0nM	0.0153424
0nM	0.00547944
0nM	0.039452
0nM	0.0153424
0nM	0.0657533
0nM	0.00219178
0nM	0.00328766
0nM	0.0208219
0nM	0.00438355
0nM	0.0219178
0nM	0.00438355
0nM	0.0153424
0nM	0.0142465
0nM	0.00438355
0nM	0.0120548
0nM	0.00767121
0nM	0.0164383
0nM	0.0328766
0nM	0.0142465
0nM	0.00438355
0nM	0.00767121
0nM	0.00986299
0nM	0.0120548
0nM	0.0175342
0nM	0.00438355
0nM	0.00438355
0nM	0.00767121
0nM	0.0109589
0nM	0.0186301
0nM	0.00328766
0nM	0.00438355
0nM	0.0339725
0nM	0.00767121
0nM	0.0164383
0nM	0.00438355
0nM	0.00767121
0nM	0.0471232
0nM	0.00328766
0nM	0.00767121
0nM	0.00547944
0nM	0.00657533
0nM	0.0164383
0nM	0.00109589
0nM	0.0142465
0nM	0.0690409
0nM	0.039452
0nM	0.00767121
0nM	0.00986299
0nM	0.0153424
0nM	0.0175342
0nM	0.0120548
0nM	0.0306849
0nM	0.00547944
0nM	0.00767121
0nM	0.0109589
0nM	0.0153424
0nM	0.00986299
0nM	0.0142465
0nM	0.00986299
0nM	0.029589
0nM	0.00547944
0nM	0.0230136
0nM	0.0186301
0nM	0.0087671
0nM	0.00438355
0nM	0.00547944
0nM	0.0219178
0nM	0.00328766
0nM	0.0153424
0nM	0.0328766
0nM	0.0252054
0nM	0.00986299
0nM	0.00657533
0nM	0.0109589
0nM	0.0142465
0nM	0.0087671
0nM	0.0087671
0nM	0.00328766
0nM	0.0109589
0nM	0.00767121
0nM	0.00986299
0nM	0.00438355
0nM	0.00219178
0nM	0.00767121
0nM	0.0241095
0nM	0.00657533
0nM	0.00219178
0nM	0.00657533
0nM	0.00438355
0nM	0.00986299
0nM	0.00767121
0nM	0.0142465
0nM	0.00438355
0nM	0.0142465
0nM	0.0186301
0nM	0.0131507
0nM	0.029589
0nM	0.00986299
0nM	0.0153424
0nM	0.00767121
0nM	0.0142465
0nM	0.0142465
0nM	0.0164383
0nM	0.0120548
0nM	0.00657533
0nM	0.0547944
0nM	0.00328766
0nM	0.0153424
0nM	0.019726
0nM	0.00438355
0nM	0.0208219
0nM	0.00328766
0nM	0.0252054
0nM	0.00986299
0nM	0.0175342
0nM	0.00219178
0nM	0.00986299
0nM	0.0142465
0nM	0.0087671
0nM	0.0252054
0nM	0.00109589
0nM	0.0109589
0nM	0.0383561
0nM	0.0109589
0nM	0.0306849
0nM	0.00219178
0nM	0.00219178
0nM	0.00219178
0nM	0.0087671
0nM	0.0263013
0nM	0.0263013
0nM	0.0142465
0nM	0.00767121
0nM	0.0164383
0nM	0.0120548
0nM	0.00767121
0nM	0.00986299
0nM	0.0109589
0nM	0.00328766
0nM	0.00986299
0nM	0.00438355
0nM	0.0109589
0nM	0.0087671
0nM	0.0153424
0nM	0.0175342
0nM	0.00438355
0nM	0.0164383
0nM	0.00328766
0nM	0.0186301
0nM	0.0175342
0nM	0.00328766
0nM	0.0208219
0nM	0.00328766
0nM	0.0087671
0nM	0.0263013
0nM	0.00767121
0nM	0.00219178
0nM	0.029589
0nM	0.00219178
0nM	0.0153424
0nM	0.00438355
0nM	0.00547944
0nM	0.00438355
0nM	0.0230136
0nM	0.0087671
0nM	0.0263013
0nM	0.0263013
0nM	0.00219178
0nM	0.00219178
0nM	0.00547944
0nM	0.00328766
0nM	0.0230136
0nM	0.0087671
0nM	0.00109589
0nM	0.00986299
0nM	0.0109589
0nM	0.00219178
0nM	0.00328766
0nM	0.00986299
0nM	0.00438355
0nM	0.00767121
0nM	0.0339725
0nM	0.00438355
0nM	0.00986299
0nM	0.00767121
0nM	0.00547944
0nM	0.0164383
0nM	0.0153424
0nM	0.029589
0nM	0.00219178
0nM	0.00109589
0nM	0.00657533
0nM	0.0153424
0nM	0.00328766
0nM	0.0164383
0nM	0.0142465
0nM	0.00328766
0nM	0.00438355
0nM	0.00438355
0nM	0.0252054
0nM	0.00328766
0nM	0.0131507
0nM	0.0120548
0nM	0.0153424
0nM	0.0372602
0nM	0.0186301
0nM	0.0153424
0nM	0.00767121
0nM	0.00986299
0nM	0.00438355
0nM	0.00547944
0nM	0.00219178
0nM	0.0263013
0nM	0.00547944
0nM	0.0230136
0nM	0.0208219
0nM	0.0328766
0nM	0.00438355
0nM	0.00438355
0nM	0.00767121
0nM	0.0449314
0nM	0.00657533
0nM	0.0164383
0nM	0.00328766
0nM	0.00219178
0nM	0.019726
0nM	0.0186301
0nM	0.00328766
0nM	0.00657533
0nM	0.00986299
0nM	0.0263013
0nM	0.00657533
0nM	0.0361643
0nM	0.00219178
0nM	0.0164383
0nM	0.0087671
0nM	0.0186301
0nM	0.0284931
0nM	0.0230136
0nM	0.00657533
0nM	0.00219178
0nM	0.0120548
0nM	0.0175342
0nM	0.00438355
0nM	0.00657533
0nM	0.0131507
0nM	0.00657533
0nM	0.0087671
0nM	0.0460273
0nM	0.0109589
0nM	0.0273972
0nM	0.0109589
0nM	0.00657533
0nM	0.0131507
0nM	0.00657533
0nM	0.00219178
0nM	0.0164383
0nM	0.00438355
0nM	0.0109589
0nM	0.0252054
0nM	0.0536985
0nM	0.00657533
0nM	0.00657533
0nM	0.00328766
0nM	0.0087671
0nM	0.00767121
0nM	0.00219178
0nM	0.00547944
0nM	0.0339725
0nM	0.019726
0nM	0.00547944
0nM	0.00219178
0nM	0.00328766
0nM	0.0230136
0nM	0.0306849
0nM	0.0142465
0nM	0.019726
0nM	0.0230136
0nM	0.00986299
0nM	0.0263013
0nM	0.0230136
0nM	0.00219178
0nM	0.00438355
0nM	0.029589
0nM	0.0219178
0nM	0.0120548
0nM	0.00986299
0nM	0.0131507
0nM	0.0175342
0nM	0.0087671
0nM	0.0120548
0nM	0.0263013
0nM	0.0153424
0nM	0.00438355
0nM	0.0273972
0nM	0.0109589
0nM	0.0230136
0nM	0.00657533
0nM	0.00438355
0nM	0.00767121
0nM	0.0186301
0nM	0.0120548
0nM	0.029589
0nM	0.0482191
0nM	0.0131507
0nM	0.0087671
0nM	0.019726
0nM	0.0153424
0nM	0.00767121
0nM	0.0186301
0nM	0.0723286
0nM	0.00219178
0nM	0.0087671
0nM	0.0109589
0nM	0.00438355
0nM	0.0230136
0nM	0.019726
0nM	0.019726
0nM	0.0252054
0nM	0.00657533
0nM	0.00328766
0nM	0.0120548
0nM	0.0087671
0nM	0.0087671
0nM	0.0109589
0nM	0.0230136
0nM	0.00438355
0nM	0.0328766
0nM	0.0087671
0nM	0.0164383
0nM	0.0471232
0nM	0.0109589
0nM	0.0142465
0nM	0.00986299
0nM	0.0328766
0nM	0.0087671
0nM	0.0339725
0nM	0.00986299
0nM	0.00657533
0nM	0.00219178
0nM	0.0153424
0nM	0.049315
0nM	0.019726
0nM	0.0273972
0nM	0.00438355
0nM	0.0131507
0nM	0.0635615
0nM	0.00547944
0nM	0.0252054
0nM	0.00657533
0nM	0.00986299
0nM	0.00219178
0nM	0.0241095
0nM	0.0087671
0nM	0.0186301
0nM	0.00547944
0nM	0.0131507
0nM	0.0230136
0nM	0.019726
0nM	0.0109589
0nM	0.00438355
0nM	0.00767121
0nM	0.00438355
0nM	0.0131507
0nM	0.0405479
0nM	0.00986299
0nM	0.00219178
0nM	0.0087671
0nM	0.00547944
0nM	0.0109589
0nM	0.00657533
0nM	0.0252054
0nM	0.0120548
0nM	0.0120548
0nM	0.0219178
0nM	0.0328766
0nM	0.0241095
0nM	0.0219178
0nM	0.0131507
0nM	0.0657533
0nM	0.0087671
0nM	0.0087671
0nM	0.0142465
0nM	0.0471232
0nM	0.00438355
0nM	0.0087671
0nM	0.00547944
0nM	0.00547944
0nM	0.00767121
0nM	0.0109589
0nM	0.0317807
0nM	0.00438355
0nM	0.00657533
0nM	0.0416437
0nM	0.00219178
0nM	0.029589
0nM	0.039452
0nM	0.00328766
0nM	0.00438355
0nM	0.019726
0nM	0.0142465
0nM	0.00328766
0nM	0.00657533
0nM	0.00657533
0nM	0.0087671
0nM	0.0120548
0nM	0.00986299
0nM	0.00219178
0nM	0.00547944
0nM	0.0219178
0nM	0.00438355
0nM	0.00219178
0nM	0.0087671
0nM	0.0164383
0nM	0.00657533
0nM	0.0131507
0nM	0.00109589
0nM	0.00328766
0nM	0.0273972
0nM	0.00547944
0nM	0.0482191
0nM	0.0087671
0nM	0.0252054
0nM	0.0361643
0nM	0.0263013
0nM	0.00328766
0nM	0.0175342
0nM	0.0109589
0nM	0.0109589
0nM	0.00657533
0nM	0.0306849
0nM	0.00767121
0nM	0.0252054
0nM	0.00328766
0nM	0.00547944
0nM	0.0602738
0nM	0.00328766
0nM	0.00328766
0nM	0.00657533
0nM	0.00219178
0nM	0.00219178
0nM	0.00219178
0nM	0.049315
0nM	0.0120548
0nM	0.00547944
0nM	0.00328766
0nM	0.00767121
0nM	0.00328766
0nM	0.00219178
0nM	0.00657533
0nM	0.0219178
0nM	0.0372602
0nM	0.0153424
0nM	0.0317807
0nM	0.00438355
0nM	0.0186301
0nM	0.0241095
0nM	0.00657533
0nM	0.0186301
0nM	0.0087671
0nM	0.00547944
0nM	0.00219178
0nM	0.0120548
0nM	0.0175342
0nM	0.00328766
0nM	0.00986299
0nM	0.0273972
0nM	0.0745204
0nM	0.00219178
0nM	0.0131507
0nM	0.00986299
0nM	0.0142465
0nM	0.00767121
0nM	0.00328766
0nM	0.00547944
0nM	0.00657533
0nM	0.0109589
0nM	0.00767121
0nM	0.00767121
0nM	0.00657533
0nM	0.0383561
0nM	0.00219178
0nM	0.00109589
0nM	0.0087671
0nM	0.0153424
0nM	0.00438355
0nM	0.0208219
0nM	0.00438355
0nM	0.00219178
0nM	0.0120548
[truncated: 246,113+ more rows]

## Sheet: Fig3b.HP3_Closed
Concentration	Tclosed(s)
0nM	0.01022
0nM	0.00438
0nM	0.0146
0nM	0.01314
0nM	0.01825
0nM	0.03066
0nM	0.00292
0nM	0.00803
0nM	0.00803
0nM	0.00292
0nM	0.03139
0nM	0.01241
0nM	0.01533
0nM	0.01314
0nM	0.06497
0nM	0.00511
0nM	0.0146
0nM	0.05986
0nM	0.00292
0nM	0.00949
0nM	0.00876
0nM	0.00584
0nM	0.00949
0nM	0.00365
0nM	0.02701
0nM	0.04745
0nM	0.01971
0nM	0.02482
0nM	0.00365
0nM	0.00876
0nM	0.0292
0nM	0.0219
0nM	0.00876
0nM	0.00511
0nM	0.01752
0nM	0.02117
0nM	0.00584
0nM	0.00438
0nM	0.02044
0nM	0.00146
0nM	0.0073
0nM	0.00146
0nM	0.01679
0nM	0.01095
0nM	0.02117
0nM	0.01825
0nM	0.01971
0nM	0.00073
0nM	0.03212
0nM	0.01168
0nM	0.0292
0nM	0.00073
0nM	0.01387
0nM	0.00584
0nM	0.0073
0nM	0.01533
0nM	0.01022
0nM	0.04672
0nM	0.00146
0nM	0.00657
0nM	0.00438
0nM	0.01387
0nM	0.05913
0nM	0.00365
0nM	0.01606
0nM	0.0219
0nM	0.00657
0nM	0.04161
0nM	0.00876
0nM	0.00146
0nM	0.00657
0nM	0.05329
0nM	0.00803
0nM	0.00657
0nM	0.00365
0nM	0.00146
0nM	0.00073
0nM	0.00657
0nM	0.00365
0nM	0.02993
0nM	0.00365
0nM	0.00949
0nM	0.05037
0nM	0.00438
0nM	0.00146
0nM	0.00876
0nM	0.0073
0nM	0.0146
0nM	0.02701
0nM	0.00438
0nM	0.01095
0nM	0.01679
0nM	0.04088
0nM	0.01022
0nM	0.00219
0nM	0.00657
0nM	0.00584
0nM	0.01825
0nM	0.01022
0nM	0.00073
0nM	0.01606
0nM	0.00365
0nM	0.00657
0nM	0.00949
0nM	0.01241
0nM	0.00365
0nM	0.00365
0nM	0.00949
0nM	0.02117
0nM	0.03285
0nM	0.01241
0nM	0.00292
0nM	0.00584
0nM	0.02847
0nM	0.00876
0nM	0.00365
0nM	0.01314
0nM	0.00438
0nM	0.00876
0nM	0.0219
0nM	0.00365
0nM	0.00365
0nM	0.01825
0nM	0.01095
0nM	0.02482
0nM	0.00292
0nM	0.03358
0nM	0.01752
0nM	0.01606
0nM	0.00292
0nM	0.02117
0nM	0.00365
0nM	0.00146
0nM	0.00292
0nM	0.00803
0nM	0.02993
0nM	0.00949
0nM	0.04161
0nM	0.00803
0nM	0.07446
0nM	0.00146
0nM	0.00876
0nM	0.03431
0nM	0.00657
0nM	0.00146
0nM	0.01022
0nM	0.00511
0nM	0.01095
0nM	0.01168
0nM	0.01095
0nM	0.01022
0nM	0.0146
0nM	0.0146
0nM	0.03942
0nM	0.00365
0nM	0.00876
0nM	0.00949
0nM	0.00584
0nM	0.00584
0nM	0.00292
0nM	0.00292
0nM	0.00511
0nM	0.0073
0nM	0.01241
0nM	0.02117
0nM	0.00949
0nM	0.00584
0nM	0.01168
0nM	0.06278
0nM	0.00146
0nM	0.00146
0nM	0.00511
0nM	0.00438
0nM	0.01679
0nM	0.00219
0nM	0.01606
0nM	0.02336
0nM	0.00219
0nM	0.00219
0nM	0.01095
0nM	0.02701
0nM	0.01095
0nM	0.00657
0nM	0.01095
0nM	0.00146
0nM	0.01022
0nM	0.01314
0nM	0.00219
0nM	0.01095
0nM	0.01387
0nM	0.0073
0nM	0.01606
0nM	0.00292
0nM	0.04161
0nM	0.00511
0nM	0.00511
0nM	0.00657
0nM	0.03139
0nM	0.00365
0nM	0.01022
0nM	0.00365
0nM	0.02263
0nM	0.09417
0nM	0.01241
0nM	0.00438
0nM	0.00511
0nM	0.00876
0nM	0.01168
0nM	0.00219
0nM	0.00876
0nM	0.03358
0nM	0.01022
0nM	0.01606
0nM	0.00876
0nM	0.01971
0nM	0.01022
0nM	0.00365
0nM	0.03942
0nM	0.00511
0nM	0.01971
0nM	0.01387
0nM	0.01241
0nM	0.00511
0nM	0.03212
0nM	0.01022
0nM	0.01679
0nM	0.00073
0nM	0.00146
0nM	0.0146
0nM	0.01825
0nM	0.00292
0nM	0.01168
0nM	0.01387
0nM	0.08176
0nM	0.05037
0nM	0.05329
0nM	0.00511
0nM	0.0438
0nM	0.01168
0nM	0.01314
0nM	0.00876
0nM	0.00292
0nM	0.0146
0nM	0.00292
0nM	0.04526
0nM	0.00219
0nM	0.0073
0nM	0.0073
0nM	0.03431
0nM	0.05548
0nM	0.02044
0nM	0.00365
0nM	0.01898
0nM	0.02847
0nM	0.05329
0nM	0.00584
0nM	0.00803
0nM	0.01022
0nM	0.00292
0nM	0.01241
0nM	0.00292
0nM	0.01387
0nM	0.00657
0nM	0.02847
0nM	0.00657
0nM	0.00949
0nM	0.01168
0nM	0.00292
0nM	0.01971
0nM	0.00292
0nM	0.01533
0nM	0.09563
0nM	0.02774
0nM	0.00073
0nM	0.00657
0nM	0.00511
0nM	0.00438
0nM	0.00438
0nM	0.00876
0nM	0.0292
0nM	0.05329
0nM	0.0219
0nM	0.02117
0nM	0.04453
0nM	0.03212
0nM	0.01606
0nM	0.02044
0nM	0.00146
0nM	0.01387
0nM	0.00146
0nM	0.08395
0nM	0.00876
0nM	0.00584
0nM	0.00292
0nM	0.00438
0nM	0.01898
0nM	0.01533
0nM	0.01022
0nM	0.00146
0nM	0.01898
0nM	0.00292
0nM	0.05986
0nM	0.00146
0nM	0.01825
0nM	0.00146
0nM	0.01971
0nM	0.01606
0nM	0.01825
0nM	0.00365
0nM	0.01606
0nM	0.01825
0nM	0.00292
0nM	0.01314
0nM	0.01387
0nM	0.01533
0nM	0.00876
0nM	0.01825
0nM	0.01095
0nM	0.00949
0nM	0.00876
0nM	0.03431
0nM	0.01095
0nM	0.02409
0nM	0.00949
0nM	0.01241
0nM	0.00584
0nM	0.02117
0nM	0.0292
0nM	0.01825
0nM	0.00219
0nM	0.00438
0nM	0.00511
0nM	0.00657
0nM	0.01533
0nM	0.02117
0nM	0.0073
0nM	0.00584
0nM	0.00219
0nM	0.05621
0nM	0.00657
0nM	0.01022
0nM	0.0073
0nM	0.01752
0nM	0.00292
0nM	0.00438
0nM	0.00803
0nM	0.01971
0nM	0.00073
0nM	0.02555
0nM	0.00365
0nM	0.01606
0nM	0.00146
0nM	0.00219
0nM	0.02993
0nM	0.01022
0nM	0.04526
0nM	0.00803
0nM	0.02117
0nM	0.01679
0nM	0.00584
0nM	0.04088
0nM	0.00365
0nM	0.03723
0nM	0.00584
0nM	0.00365
0nM	0.00511
0nM	0.01314
0nM	0.00292
0nM	0.01825
0nM	0.01606
0nM	0.00292
0nM	0.01168
0nM	0.00949
0nM	0.01022
0nM	0.01679
0nM	0.00365
0nM	0.00657
0nM	0.00219
0nM	0.00146
0nM	0.00803
0nM	0.0146
0nM	0.0073
0nM	0.03942
0nM	0.01168
0nM	0.00657
0nM	0.00657
0nM	0.0219
0nM	0.03504
0nM	0.00949
0nM	0.01679
0nM	0.00292
0nM	0.02117
0nM	0.00146
0nM	0.00219
0nM	0.00657
0nM	0.00365
0nM	0.00219
0nM	0.01533
0nM	0.0146
0nM	0.00146
0nM	0.00657
0nM	0.01241
0nM	0.01387
0nM	0.00073
0nM	0.02774
0nM	0.00511
0nM	0.00438
0nM	0.00438
0nM	0.01314
0nM	0.01241
0nM	0.00146
0nM	0.01095
0nM	0.02847
0nM	0.02482
0nM	0.08906
0nM	0.00292
0nM	0.00365
0nM	0.00073
0nM	0.01241
0nM	0.01533
0nM	0.00292
0nM	0.00146
0nM	0.01314
0nM	0.02263
0nM	0.00657
0nM	0.02044
0nM	0.0511
0nM	0.00803
0nM	0.0511
0nM	0.02044
0nM	0.01241
0nM	0.03139
0nM	0.00803
0nM	0.01241
0nM	0.01606
0nM	0.00657
0nM	0.02774
0nM	0.00365
0nM	0.01314
0nM	0.00949
0nM	0.02044
0nM	0.00146
0nM	0.05256
0nM	0.00365
0nM	0.01971
0nM	0.00146
0nM	0.01679
0nM	0.02482
0nM	0.00219
0nM	0.00657
0nM	0.00146
0nM	0.01168
0nM	0.01387
0nM	0.00657
0nM	0.03285
0nM	0.00438
0nM	0.01971
0nM	0.01898
0nM	0.01168
0nM	0.00146
0nM	0.00657
0nM	0.04161
0nM	0.01533
0nM	0.02117
0nM	0.01533
0nM	0.03942
0nM	0.0146
0nM	0.00365
0nM	0.04234
0nM	0.00146
0nM	0.01022
0nM	0.00365
0nM	0.00803
0nM	0.05548
0nM	0.00511
0nM	0.02336
0nM	0.00146
0nM	0.00292
0nM	0.00146
0nM	0.00584
0nM	0.00949
0nM	0.01387
0nM	0.00219
0nM	0.03139
0nM	0.01898
0nM	0.01168
0nM	0.00292
0nM	0.04745
0nM	0.00584
0nM	0.0219
0nM	0.02993
0nM	0.07227
0nM	0.00073
0nM	0.01387
0nM	0.02701
0nM	0.00365
0nM	0.06351
0nM	0.02044
0nM	0.05621
0nM	0.00657
0nM	0.00292
0nM	0.0219
0nM	0.00365
0nM	0.01241
0nM	0.0146
0nM	0.00584
0nM	0.01606
0nM	0.01679
0nM	0.04088
0nM	0.01606
0nM	0.04672
0nM	0.03139
0nM	0.01168
0nM	0.00438
0nM	0.00803
0nM	0.02117
0nM	0.00365
0nM	0.02409
0nM	0.00438
0nM	0.02263
0nM	0.00292
0nM	0.02409
0nM	0.06862
0nM	0.00949
0nM	0.01022
0nM	0.02628
0nM	0.00438
0nM	0.02044
0nM	0.00365
0nM	0.00876
0nM	0.0146
0nM	0.00949
0nM	0.00365
0nM	0.07081
0nM	0.00146
0nM	0.06278
0nM	0.02044
0nM	0.02701
0nM	0.0073
0nM	0.00365
0nM	0.0146
0nM	0.02409
0nM	0.00292
0nM	0.00146
0nM	0.0073
0nM	0.00219
0nM	0.03796
0nM	0.00146
0nM	0.02628
0nM	0.0438
0nM	0.00365
0nM	0.02044
0nM	0.00949
0nM	0.00292
0nM	0.00438
0nM	0.00292
0nM	0.01022
0nM	0.01752
0nM	0.02482
0nM	0.01971
0nM	0.0146
0nM	0.02555
0nM	0.00365
0nM	0.00292
0nM	0.01533
0nM	0.00219
0nM	0.00657
0nM	0.00803
0nM	0.0146
0nM	0.02336
0nM	0.0146
0nM	0.0219
0nM	0.02117
0nM	0.00365
0nM	0.00657
0nM	0.01898
0nM	0.0073
0nM	0.00657
0nM	0.0365
0nM	0.00949
0nM	0.02701
0nM	0.00438
0nM	0.00146
0nM	0.0146
0nM	0.00511
0nM	0.01898
0nM	0.00146
0nM	0.00803
0nM	0.00146
0nM	0.01971
0nM	0.0146
0nM	0.01898
0nM	0.04672
0nM	0.01533
0nM	0.02847
0nM	0.00292
0nM	0.01752
0nM	0.04599
0nM	0.02628
0nM	0.01679
0nM	0.01387
0nM	0.01898
0nM	0.00438
0nM	0.00876
0nM	0.02482
0nM	0.01241
0nM	0.0073
0nM	0.01533
0nM	0.00949
0nM	0.00292
0nM	0.00146
0nM	0.0073
0nM	0.00803
0nM	0.00876
0nM	0.03358
0nM	0.03285
0nM	0.01533
0nM	0.01752
0nM	0.00219
0nM	0.00657
0nM	0.0073
0nM	0.03139
0nM	0.00146
0nM	0.00584
0nM	0.01168
0nM	0.03066
0nM	0.0146
0nM	0.00803
0nM	0.00584
0nM	0.00219
0nM	0.00073
0nM	0.01606
0nM	0.01971
0nM	0.00146
0nM	0.03504
0nM	0.04015
0nM	0.01095
0nM	0.01533
0nM	0.00657
0nM	0.00876
0nM	0.00803
0nM	0.02336
0nM	0.02701
0nM	0.01752
0nM	0.03212
0nM	0.01971
0nM	0.02847
0nM	0.01314
0nM	0.00219
0nM	0.00292
0nM	0.00219
0nM	0.01022
0nM	0.00949
0nM	0.02482
0nM	0.01898
0nM	0.02628
0nM	0.00365
0nM	0.01825
0nM	0.00146
0nM	0.00511
0nM	0.05402
0nM	0.00657
0nM	0.00438
0nM	0.01168
0nM	0.00657
0nM	0.00292
0nM	0.02044
0nM	0.00949
0nM	0.01314
0nM	0.02482
0nM	0.00438
0nM	0.00219
0nM	0.00511
0nM	0.01679
0nM	0.01022
0nM	0.02555
0nM	0.02409
0nM	0.00146
0nM	0.02555
0nM	0.01095
0nM	0.00803
0nM	0.01168
0nM	0.01679
0nM	0.01241
0nM	0.01606
0nM	0.01314
0nM	0.01314
0nM	0.00292
0nM	0.00949
0nM	0.00365
0nM	0.02117
0nM	0.01095
0nM	0.00584
0nM	0.01387
0nM	0.01095
0nM	0.02628
0nM	0.02482
0nM	0.01022
0nM	0.02628
0nM	0.02263
0nM	0.02993
0nM	0.0146
0nM	0.02701
0nM	0.00657
0nM	0.01752
0nM	0.00876
0nM	0.00146
0nM	0.00292
0nM	0.0219
0nM	0.0146
0nM	0.01752
0nM	0.00803
0nM	0.00219
0nM	0.01168
0nM	0.03066
0nM	0.01898
0nM	0.01095
0nM	0.00073
0nM	0.01387
0nM	0.02774
0nM	0.00219
0nM	0.0146
0nM	0.00657
0nM	0.05621
0nM	0.00511
0nM	0.08176
0nM	0.00292
0nM	0.01241
0nM	0.03139
0nM	0.0073
0nM	0.01606
0nM	0.0073
0nM	0.01387
0nM	0.00219
0nM	0.02628
0nM	0.01095
0nM	0.02336
0nM	0.08395
0nM	0.02555
0nM	0.01314
0nM	0.00803
0nM	0.00584
0nM	0.01387
0nM	0.00365
0nM	0.01095
0nM	0.02263
0nM	0.02482
0nM	0.00219
0nM	0.04234
0nM	0.00438
0nM	0.00511
0nM	0.01168
0nM	0.00292
0nM	0.00584
0nM	0.00511
0nM	0.00365
0nM	0.02774
0nM	0.00803
0nM	0.01022
0nM	0.01022
0nM	0.01022
0nM	0.01752
0nM	0.02044
0nM	0.00657
0nM	0.01168
0nM	0.01533
0nM	0.00146
0nM	0.02482
0nM	0.00511
0nM	0.01095
0nM	0.00584
0nM	0.02993
0nM	0.01095
0nM	0.01241
0nM	0.00438
0nM	0.02993
0nM	0.00146
0nM	0.0146
0nM	0.01241
0nM	0.00584
0nM	0.09052
0nM	0.02555
0nM	0.00146
0nM	0.00219
0nM	0.00803
0nM	0.00219
0nM	0.00365
0nM	0.00949
0nM	0.04307
0nM	0.02774
0nM	0.00219
0nM	0.00876
0nM	0.00657
0nM	0.00949
0nM	0.00876
0nM	0.0073
0nM	0.0146
0nM	0.00292
0nM	0.00292
0nM	0.03066
0nM	0.03796
0nM	0.00292
0nM	0.07519
0nM	0.00803
0nM	0.05694
0nM	0.00511
0nM	0.00219
0nM	0.00146
0nM	0.0073
0nM	0.00511
0nM	0.04672
0nM	0.00365
0nM	0.04015
0nM	0.00073
0nM	0.00657
0nM	0.04088
0nM	0.00657
0nM	0.01606
0nM	0.00438
0nM	0.0073
0nM	0.01387
0nM	0.00803
0nM	0.00365
0nM	0.0073
0nM	0.02993
0nM	0.00292
0nM	0.00949
0nM	0.03358
0nM	0.05329
0nM	0.00073
0nM	0.0219
0nM	0.01168
0nM	0.03358
0nM	0.00292
0nM	0.00949
0nM	0.01533
0nM	0.00876
0nM	0.01314
0nM	0.00657
0nM	0.00073
0nM	0.04161
0nM	0.00438
0nM	0.01606
0nM	0.01022
0nM	0.0073
0nM	0.00073
0nM	0.10877
0nM	0.01022
0nM	0.02263
0nM	0.00438
0nM	0.03285
0nM	0.04015
0nM	0.0073
0nM	0.01095
0nM	0.0073
0nM	0.02847
0nM	0.02044
0nM	0.00073
0nM	0.00584
0nM	0.0146
0nM	0.03869
0nM	0.00146
0nM	0.00438
0nM	0.02701
0nM	0.0073
0nM	0.01168
0nM	0.01752
0nM	0.00365
0nM	0.00438
0nM	0.01679
0nM	0.04161
0nM	0.02847
0nM	0.00073
0nM	0.01825
0nM	0.01022
0nM	0.01825
0nM	0.01679
0nM	0.0073
0nM	0.00803
0nM	0.00511
0nM	0.01387
0nM	0.01022
0nM	0.01022
0nM	0.05329
0nM	0.00438
0nM	0.0584
0nM	0.01898
0nM	0.07081
0nM	0.01825
0nM	0.00803
0nM	0.00438
0nM	0.04015
0nM	0.00511
0nM	0.01314
0nM	0.0073
0nM	0.00219
0nM	0.01022
0nM	0.00438
0nM	0.08176
0nM	0.00438
0nM	0.01679
0nM	0.01898
0nM	0.00073
0nM	0.00146
0nM	0.02555
0nM	0.00292
0nM	0.0073
0nM	0.03577
0nM	0.02555
0nM	0.00438
0nM	0.00876
0nM	0.00584
0nM	0.02701
0nM	0.00219
0nM	0.00438
0nM	0.04161
0nM	0.00146
0nM	0.00511
0nM	0.04307
0nM	0.01825
0nM	0.01168
0nM	0.01022
0nM	0.01679
0nM	0.00511
0nM	0.00657
0nM	0.00292
0nM	0.01168
0nM	0.00292
0nM	0.01533
0nM	0.07738
0nM	0.00657
0nM	0.00219
0nM	0.0146
0nM	0.01241
0nM	0.00292
0nM	0.01679
0nM	0.00949
0nM	0.01825
0nM	0.01971
0nM	0.02993
0nM	0.00438
0nM	0.02336
0nM	0.01825
0nM	0.00584
0nM	0.01752
0nM	0.01314
0nM	0.00584
0nM	0.01095
0nM	0.00511
0nM	0.0073
0nM	0.01898
0nM	0.02482
0nM	0.00146
0nM	0.03577
0nM	0.00584
0nM	0.03577
0nM	0.01241
0nM	0.02117
0nM	0.00219
0nM	0.00073
0nM	0.00146
0nM	0.01022
0nM	0.01387
0nM	0.00219
0nM	0.00146
0nM	0.00292
0nM	0.03358
0nM	0.00219
0nM	0.00949
0nM	0.00876
0nM	0.00219
0nM	0.0073
0nM	0.00584
0nM	0.00219
0nM	0.00219
0nM	0.01971
0nM	0.02701
0nM	0.01533
0nM	0.01168
0nM	0.00292
0nM	0.01095
0nM	0.0073
0nM	0.01387
0nM	0.00657
0nM	0.03869
0nM	0.00511
0nM	0.01825
0nM	0.02482
0nM	0.02628
0nM	0.00365
0nM	0.00511
0nM	0.01022
0nM	0.00438
0nM	0.00292
0nM	0.01387
0nM	0.00438
0nM	0.01168
0nM	0.0073
0nM	0.00219
0nM	0.00365
0nM	0.00292
0nM	0.00219
0nM	0.02555
0nM	0.01606
0nM	0.01387
0nM	0.00219
0nM	0.00073
0nM	0.02847
0nM	0.00292
0nM	0.01314
0nM	0.03723
0nM	0.00438
0nM	0.01679
0nM	0.00219
0nM	0.03139
0nM	0.00949
0nM	0.00803
0nM	0.01241
0nM	0.03212
0nM	0.00803
0nM	0.05183
0nM	0.01533
0nM	0.0073
0nM	0.09271
0nM	0.03066
0nM	0.02555
0nM	0.04818
0nM	0.00803
0nM	0.01168
0nM	0.00584
0nM	0.01898
0nM	0.01095
0nM	0.00584
0nM	0.0073
0nM	0.00073
0nM	0.01533
0nM	0.0146
0nM	0.01533
0nM	0.00584
0nM	0.01168
0nM	0.04088
0nM	0.00584
0nM	0.01241
0nM	0.00584
0nM	0.0146
0nM	0.00073
0nM	0.00511
0nM	0.00584
0nM	0.01971
0nM	0.00584
0nM	0.0073
0nM	0.00949
0nM	0.02628
0nM	0.0073
0nM	0.00146
0nM	0.00876
0nM	0.0073
0nM	0.01825
0nM	0.00657
0nM	0.00949
0nM	0.00803
0nM	0.01971
0nM	0.00219
0nM	0.00292
0nM	0.01679
0nM	0.01241
0nM	0.00146
0nM	0.01241
0nM	0.03504
0nM	0.01825
0nM	0.05402
0nM	0.01679
0nM	0.00657
0nM	0.00657
0nM	0.00365
0nM	0.00438
0nM	0.06716
0nM	0.00657
0nM	0.01241
0nM	0.0146
0nM	0.00511
0nM	0.00876
0nM	0.00146
0nM	0.00657
0nM	0.00365
0nM	0.00073
0nM	0.00146
0nM	0.00803
0nM	0.02628
0nM	0.03723
0nM	0.01971
0nM	0.01825
0nM	0.00146
0nM	0.05037
0nM	0.01022
0nM	0.02628
0nM	0.0511
0nM	0.01679
0nM	0.00803
0nM	0.00146
0nM	0.01168
0nM	0.04964
0nM	0.00657
0nM	0.01241
0nM	0.04453
0nM	0.0146
0nM	0.02117
0nM	0.01971
0nM	0.00438
0nM	0.00584
0nM	0.0219
0nM	0.0146
0nM	0.00438
0nM	0.00146
0nM	0.0219
0nM	0.01314
0nM	0.01095
0nM	0.00292
0nM	0.00511
0nM	0.0073
0nM	0.01387
0nM	0.00949
0nM	0.01314
0nM	0.01898
0nM	0.01898
0nM	0.0438
0nM	0.02482
0nM	0.05475
0nM	0.05037
0nM	0.02847
0nM	0.01387
0nM	0.01533
0nM	0.00511
0nM	0.00876
0nM	0.00511
0nM	0.00292
0nM	0.00438
0nM	0.01752
0nM	0.03066
0nM	0.01241
0nM	0.02482
0nM	0.00365
0nM	0.06351
0nM	0.00438
0nM	0.00876
0nM	0.00219
0nM	0.04088
0nM	0.01679
0nM	0.00876
0nM	0.01387
0nM	0.01022
0nM	0.00146
0nM	0.00657
0nM	0.02409
0nM	0.00219
0nM	0.03942
0nM	0.04891
0nM	0.01679
0nM	0.02044
0nM	0.01022
0nM	0.01752
0nM	0.00438
0nM	0.01679
0nM	0.00219
0nM	0.02263
0nM	0.00584
0nM	0.01168
0nM	0.02555
0nM	0.00584
0nM	0.01095
0nM	0.03577
0nM	0.0365
0nM	0.0073
0nM	0.01314
0nM	0.0146
0nM	0.02701
0nM	0.0073
0nM	0.01606
0nM	0.00511
0nM	0.00803
0nM	0.02263
0nM	0.04599
0nM	0.01825
0nM	0.00219
0nM	0.06351
0nM	0.01825
0nM	0.00292
0nM	0.01314
0nM	0.00219
0nM	0.0146
0nM	0.00511
0nM	0.01679
0nM	0.04526
0nM	0.01898
0nM	0.00657
0nM	0.00292
0nM	0.02117
0nM	0.02044
0nM	0.01095
0nM	0.00146
0nM	0.01241
0nM	0.01314
0nM	0.01971
0nM	0.00438
0nM	0.01022
0nM	0.00438
0nM	0.00876
0nM	0.01533
0nM	0.01898
0nM	0.01168
0nM	0.03066
0nM	0.01898
0nM	0.00365
0nM	0.00292
0nM	0.00949
0nM	0.00292
0nM	0.01533
0nM	0.02628
0nM	0.01752
0nM	0.02482
0nM	0.00219
0nM	0.00146
0nM	0.00876
0nM	0.02847
0nM	0.00292
0nM	0.01241
0nM	0.01241
0nM	0.00803
0nM	0.03796
0nM	0.01387
0nM	0.01971
0nM	0.00876
0nM	0.05767
0nM	0.00292
0nM	0.00803
0nM	0.00292
0nM	0.00876
0nM	0.00803
0nM	0.00511
0nM	0.00365
0nM	0.00219
0nM	0.01387
0nM	0.01387
0nM	0.03212
0nM	0.02482
0nM	0.02263
0nM	0.03869
0nM	0.02555
0nM	0.03796
0nM	0.00292
0nM	0.00657
0nM	0.01825
0nM	0.02847
0nM	0.01533
0nM	0.01241
0nM	0.00292
0nM	0.01168
0nM	0.00803
0nM	0.00365
0nM	0.01314
0nM	0.00146
0nM	0.00219
0nM	0.00146
0nM	0.0073
0nM	0.05767
0nM	0.0803
0nM	0.04453
0nM	0.00803
0nM	0.01095
0nM	0.0073
0nM	0.01314
0nM	0.00876
0nM	0.01022
0nM	0.00219
0nM	0.03796
0nM	0.08249
0nM	0.00365
0nM	0.00146
0nM	0.00949
0nM	0.00657
0nM	0.01095
0nM	0.01168
0nM	0.00657
0nM	0.02993
0nM	0.00949
0nM	0.00292
0nM	0.00365
0nM	0.04161
0nM	0.01679
0nM	0.0292
0nM	0.0073
0nM	0.00803
0nM	0.03723
0nM	0.05402
0nM	0.00073
0nM	0.01752
0nM	0.00073
0nM	0.02628
0nM	0.00584
0nM	0.04015
0nM	0.0292
0nM	0.02482
0nM	0.00146
0nM	0.00584
0nM	0.00365
0nM	0.01022
0nM	0.04745
0nM	0.02117
0nM	0.00657
0nM	0.00511
0nM	0.00219
0nM	0.03504
0nM	0.00949
0nM	0.00584
0nM	0.00219
0nM	0.01606
0nM	0.00803
0nM	0.00511
0nM	0.00584
0nM	0.01168
0nM	0.01168
0nM	0.01898
0nM	0.00146
0nM	0.01387
0nM	0.00146
0nM	0.00803
0nM	0.00365
0nM	0.01241
0nM	0.04161
0nM	0.00584
0nM	0.00365
0nM	0.00219
0nM	0.00876
0nM	0.02774
0nM	0.00438
0nM	0.01898
0nM	0.00949
0nM	0.01095
0nM	0.00365
0nM	0.01606
0nM	0.04891
0nM	0.00219
0nM	0.0073
0nM	0.00584
0nM	0.01095
0nM	0.00146
0nM	0.00511
0nM	0.02993
0nM	0.00584
0nM	0.01168
0nM	0.00511
0nM	0.03577
0nM	0.0876
0nM	0.06643
0nM	0.02847
0nM	0.01241
0nM	0.00511
0nM	0.02044
0nM	0.00219
0nM	0.03358
0nM	0.03869
0nM	0.03869
0nM	0.00876
0nM	0.00219
0nM	0.01606
0nM	0.01022
0nM	0.00146
0nM	0.01095
0nM	0.01022
0nM	0.07957
0nM	0.0073
0nM	0.01971
0nM	0.00803
0nM	0.00365
0nM	0.00365
0nM	0.00292
0nM	0.02555
0nM	0.00365
0nM	0.01168
0nM	0.00511
0nM	0.00292
0nM	0.01168
0nM	0.00803
0nM	0.0365
0nM	0.01533
0nM	0.02701
0nM	0.01095
0nM	0.01533
0nM	0.00073
0nM	0.0511
0nM	0.02482
0nM	0.01168
0nM	0.01095
0nM	0.0073
0nM	0.01168
0nM	0.01679
0nM	0.02044
0nM	0.00876
0nM	0.0146
0nM	0.01314
0nM	0.01387
0nM	0.00219
0nM	0.01387
0nM	0.00219
0nM	0.00292
0nM	0.00876
0nM	0.00876
0nM	0.02482
0nM	0.0073
0nM	0.00365
0nM	0.01825
0nM	0.00584
0nM	0.00584
0nM	0.00292
0nM	0.00584
0nM	0.00949
0nM	0.05548
0nM	0.00511
0nM	0.00146
0nM	0.0073
0nM	0.00073
0nM	0.00584
0nM	0.02555
0nM	0.05548
0nM	0.00292
0nM	0.00219
0nM	0.02482
0nM	0.0219
0nM	0.01095
0nM	0.00146
0nM	0.02044
0nM	0.00292
0nM	0.01387
0nM	0.01606
0nM	0.0292
0nM	0.03212
0nM	0.01752
0nM	0.03723
0nM	0.01971
0nM	0.00146
0nM	0.00657
0nM	0.00292
0nM	0.01533
0nM	0.00803
0nM	0.03504
0nM	0.03358
0nM	0.0219
0nM	0.00438
0nM	0.00949
0nM	0.01241
0nM	0.00584
0nM	0.01752
0nM	0.01241
0nM	0.0219
0nM	0.03869
0nM	0.02555
0nM	0.00146
0nM	0.01314
0nM	0.02993
0nM	0.00876
0nM	0.02336
0nM	0.00657
0nM	0.01606
0nM	0.00803
0nM	0.00438
0nM	0.01752
0nM	0.00073
0nM	0.00146
0nM	0.0365
0nM	0.01168
0nM	0.01314
0nM	0.01971
0nM	0.06497
0nM	0.00511
0nM	0.00146
0nM	0.01168
0nM	0.02409
0nM	0.00876
0nM	0.00511
0nM	0.00438
0nM	0.01022
0nM	0.01241
0nM	0.04891
0nM	0.00438
0nM	0.04234
0nM	0.00803
0nM	0.0073
0nM	0.01022
0nM	0.0073
0nM	0.01095
0nM	0.00511
0nM	0.01825
0nM	0.00876
0nM	0.03285
0nM	0.0073
0nM	0.01825
0nM	0.00584
0nM	0.00365
0nM	0.03577
0nM	0.00511
0nM	0.0657
0nM	0.00219
0nM	0.00511
0nM	0.00365
0nM	0.00803
0nM	0.02774
0nM	0.01752
0nM	0.00219
0nM	0.01241
0nM	0.00219
0nM	0.00219
0nM	0.01387
0nM	0.02628
0nM	0.00365
0nM	0.06059
0nM	0.01168
0nM	0.00949
0nM	0.00292
0nM	0.01095
0nM	0.02993
0nM	0.01752
0nM	0.00657
0nM	0.01241
0nM	0.01168
0nM	0.00584
0nM	0.03577
0nM	0.02263
0nM	0.00584
0nM	0.00146
0nM	0.00511
0nM	0.01606
0nM	0.02847
0nM	0.00365
0nM	0.01314
0nM	0.00876
0nM	0.02555
0nM	0.01898
0nM	0.01533
0nM	0.01898
0nM	0.01168
0nM	0.02628
0nM	0.01752
0nM	0.00292
0nM	0.00876
0nM	0.02774
0nM	0.00146
0nM	0.00876
0nM	0.02701
0nM	0.00511
0nM	0.02555
0nM	0.02701
0nM	0.01752
0nM	0.00511
0nM	0.00146
0nM	0.00657
0nM	0.00365
0nM	0.00219
0nM	0.00219
0nM	0.00146
0nM	0.02336
0nM	0.0146
0nM	0.01606
0nM	0.00511
0nM	0.0146
0nM	0.00584
0nM	0.01606
0nM	0.00219
0nM	0.01168
0nM	0.02336
0nM	0.02263
0nM	0.01825
0nM	0.00365
0nM	0.00146
0nM	0.01168
0nM	0.01752
0nM	0.05986
0nM	0.00511
0nM	0.03577
0nM	0.00803
0nM	0.02409
0nM	0.02701
0nM	0.04599
0nM	0.0073
0nM	0.01314
0nM	0.00292
0nM	0.00438
0nM	0.0219
0nM	0.04161
0nM	0.00803
0nM	0.01314
0nM	0.0146
0nM	0.02409
0nM	0.00292
0nM	0.03577
0nM	0.0073
0nM	0.03796
0nM	0.0292
0nM	0.00584
0nM	0.01168
0nM	0.00584
0nM	0.00146
0nM	0.02628
0nM	0.01387
0nM	0.00657
0nM	0.0146
0nM	0.01679
0nM	0.00584
0nM	0.00438
0nM	0.01095
0nM	0.05548
0nM	0.00219
0nM	0.00146
0nM	0.0438
0nM	0.01241
0nM	0.03066
0nM	0.00584
0nM	0.00219
0nM	0.00438
0nM	0.00073
0nM	0.02555
0nM	0.00219
0nM	0.00511
0nM	0.00803
0nM	0.00584
0nM	0.00292
0nM	0.02263
0nM	0.02847
0nM	0.02409
0nM	0.00365
0nM	0.01825
0nM	0.00146
0nM	0.00146
0nM	0.01825
0nM	0.01606
0nM	0.03869
0nM	0.02482
0nM	0.00292
0nM	0.00365
0nM	0.00146
0nM	0.00657
0nM	0.01898
0nM	0.00365
0nM	0.00438
0nM	0.00365
0nM	0.02555
0nM	0.0219
0nM	0.00219
0nM	0.02117
0nM	0.00438
0nM	0.01387
0nM	0.04672
0nM	0.00073
0nM	0.00876
0nM	0.02263
0nM	0.00511
0nM	0.00584
0nM	0.00146
0nM	0.01606
0nM	0.00584
0nM	0.01314
0nM	0.01168
0nM	0.00876
0nM	0.00511
0nM	0.0073
0nM	0.00803
0nM	0.00876
0nM	0.0073
0nM	0.04015
0nM	0.01825
0nM	0.00365
0nM	0.0511
0nM	0.01241
0nM	0.02117
0nM	0.02117
0nM	0.01825
0nM	0.00219
0nM	0.01533
0nM	0.00657
0nM	0.02701
0nM	0.03796
0nM	0.03577
0nM	0.02044
0nM	0.00365
0nM	0.01095
0nM	0.04672
0nM	0.00146
0nM	0.0073
0nM	0.01898
0nM	0.02555
0nM	0.02774
0nM	0.01752
0nM	0.01314
0nM	0.0292
0nM	0.03504
0nM	0.01679
0nM	0.01387
0nM	0.00803
0nM	0.01095
0nM	0.01241
0nM	0.00803
0nM	0.02847
0nM	0.02774
0nM	0.04453
0nM	0.05037
0nM	0.01387
0nM	0.01314
0nM	0.01533
0nM	0.0073
0nM	0.00584
0nM	0.00584
0nM	0.01241
0nM	0.00657
0nM	0.00146
0nM	0.00438
0nM	0.00584
0nM	0.01241
0nM	0.01314
0nM	0.03285
0nM	0.00584
0nM	0.01387
0nM	0.00438
0nM	0.03139
0nM	0.00657
0nM	0.06132
0nM	0.0219
0nM	0.00292
0nM	0.02044
0nM	0.00292
0nM	0.00292
0nM	0.01971
0nM	0.01095
0nM	0.01168
0nM	0.01971
0nM	0.02409
0nM	0.00511
0nM	0.02847
0nM	0.02263
0nM	0.01825
0nM	0.02263
0nM	0.02701
0nM	0.01387
0nM	0.01606
0nM	0.01387
0nM	0.01533
0nM	0.01387
0nM	0.00949
0nM	0.02409
0nM	0.02701
0nM	0.00876
0nM	0.00876
0nM	0.0073
0nM	0.04088
0nM	0.01095
0nM	0.02482
0nM	0.01533
0nM	0.03066
0nM	0.0146
0nM	0.02774
0nM	0.01168
0nM	0.01971
0nM	0.00292
0nM	0.00292
0nM	0.00584
0nM	0.04234
0nM	0.00511
0nM	0.00219
0nM	0.00876
0nM	0.04088
0nM	0.0365
0nM	0.05329
0nM	0.03796
0nM	0.00876
0nM	0.01314
0nM	0.00876
0nM	0.01971
0nM	0.00803
0nM	0.00438
0nM	0.00949
0nM	0.00438
0nM	0.00876
0nM	0.02117
0nM	0.01168
0nM	0.00511
0nM	0.01533
0nM	0.01314
0nM	0.00292
0nM	0.02409
0nM	0.01095
0nM	0.00657
0nM	0.02044
0nM	0.04161
0nM	0.0584
0nM	0.0073
0nM	0.01533
0nM	0.01168
0nM	0.00876
0nM	0.01168
0nM	0.02993
0nM	0.01241
0nM	0.02263
0nM	0.01241
0nM	0.01606
0nM	0.00292
0nM	0.00219
0nM	0.00876
0nM	0.01241
0nM	0.05256
0nM	0.00219
0nM	0.00438
0nM	0.00438
0nM	0.00949
0nM	0.04088
0nM	0.01095
0nM	0.02117
0nM	0.00292
0nM	0.00584
0nM	0.01095
0nM	0.00438
0nM	0.01752
0nM	0.00219
0nM	0.00146
0nM	0.00365
0nM	0.01533
0nM	0.00365
0nM	0.00584
0nM	0.00949
0nM	0.02555
0nM	0.00365
0nM	0.00584
0nM	0.01606
0nM	0.00219
0nM	0.00803
0nM	0.00292
0nM	0.00657
0nM	0.00949
0nM	0.00803
0nM	0.00438
0nM	0.01387
0nM	0.00949
0nM	0.03869
0nM	0.00584
0nM	0.02336
0nM	0.01095
0nM	0.00292
0nM	0.00949
0nM	0.01752
0nM	0.02701
0nM	0.02555
0nM	0.03431
0nM	0.02701
0nM	0.00584
0nM	0.01022
0nM	0.0073
0nM	0.01095
0nM	0.01168
0nM	0.03504
0nM	0.01606
0nM	0.00146
0nM	0.00657
0nM	0.0073
0nM	0.00292
0nM	0.00146
0nM	0.00292
0nM	0.00219
0nM	0.0146
0nM	0.00073
0nM	0.00219
0nM	0.02409
0nM	0.00949
0nM	0.01898
0nM	0.00876
0nM	0.00803
0nM	0.00803
0nM	0.00438
0nM	0.01606
0nM	0.01168
0nM	0.01241
0nM	0.00292
0nM	0.04453
0nM	0.00803
0nM	0.00803
0nM	0.00584
0nM	0.00584
0nM	0.00438
0nM	0.01241
0nM	0.00584
0nM	0.00292
0nM	0.00876
0nM	0.01752
0nM	0.00803
0nM	0.00511
0nM	0.01314
0nM	0.00146
0nM	0.00292
0nM	0.00803
0nM	0.00219
0nM	0.01095
0nM	0.01168
0nM	0.00584
0nM	0.00584
0nM	0.02117
0nM	0.02555
0nM	0.00365
0nM	0.01022
0nM	0.0073
0nM	0.00876
0nM	0.00657
0nM	0.01533
0nM	0.00146
0nM	0.03212
0nM	0.00657
0nM	0.03212
0nM	0.00438
0nM	0.00803
0nM	0.00657
0nM	0.00657
0nM	0.00219
0nM	0.00219
0nM	0.00365
0nM	0.05037
0nM	0.00146
0nM	0.02117
0nM	0.03504
0nM	0.0657
0nM	0.02993
0nM	0.00803
0nM	0.02701
0nM	0.00146
0nM	0.00438
0nM	0.0146
0nM	0.00365
0nM	0.0219
0nM	0.00219
0nM	0.0292
0nM	0.00146
0nM	0.01314
0nM	0.00219
0nM	0.01168
0nM	0.02117
0nM	0.0073
0nM	0.00584
0nM	0.00584
0nM	0.00803
0nM	0.01606
0nM	0.00584
0nM	0.04234
0nM	0.01241
0nM	0.01971
0nM	0.00146
0nM	0.01387
0nM	0.00511
0nM	0.00219
0nM	0.00365
0nM	0.00365
0nM	0.00365
0nM	0.00365
0nM	0.01387
0nM	0.02336
0nM	0.00657
0nM	0.00803
0nM	0.00292
0nM	0.00876
0nM	0.01971
0nM	0.00511
0nM	0.00292
0nM	0.02044
0nM	0.02263
0nM	0.01022
0nM	0.00146
0nM	0.02701
0nM	0.01168
0nM	0.01533
0nM	0.00073
0nM	0.0073
0nM	0.01752
0nM	0.01241
0nM	0.00219
0nM	0.00146
0nM	0.01314
0nM	0.01898
0nM	0.00438
0nM	0.0219
0nM	0.00219
0nM	0.03066
0nM	0.01022
0nM	0.07519
0nM	0.01752
0nM	0.02555
0nM	0.00365
0nM	0.02482
0nM	0.01241
0nM	0.00292
0nM	0.0511
0nM	0.00584
0nM	0.0292
0nM	0.03796
0nM	0.0073
0nM	0.0073
0nM	0.01606
[truncated: 80,303 more rows]

## Sheet: Fig4_HP1
Tclosed(s)
0.02482
0.00949
0.02847
0.04453
0.04161
0.01387
0.03723
0.00219
0.01752
0.00657
0.01971
0.01971
0.00438
0.01168
0.01314
0.0657
0.03066
0.00803
0.03869
0.00146
0.01387
0.00949
0.00219
0.00292
0.05256
0.00365
0.00511
0.00511
0.00657
0.01095
0.0073
0.00219
0.02044
0.01898
0.01314
0.01022
0.02117
0.0073
0.01314
0.04234
0.01971
0.04453
0.01533
0.00292
0.00438
0.05183
0.02263
0.02117
0.00219
0.01387
0.01606
0.01752
0.00292
0.01168
0.00803
0.03139
0.01314
0.01825
0.03212
0.00657
0.00292
0.01241
0.04526
0.00584
0.03504
0.00292
0.05037
0.00365
0.00438
0.00438
0.00803
0.01241
0.01022
0.06351
0.06132
0.01387
0.00438
0.00365
0.02482
0.03504
0.04818
0.01241
0.0073
0.0146
0.00219
0.02701
0.00219
0.02117
0.00657
0.01971
0.04818
0.00438
0.05037
0.03942
0.02993
0.05183
0.00292
0.03212
0.01387
0.01241
0.00219
0.01606
0.03212
0.00438
0.0073
0.01606
0.00803
0.00438
0.00219
0.0438
0.0073
0.00365
0.0365
0.02044
0.00219
0.01095
0.02409
0.00146
0.00438
0.01387
0.01387
0.00803
0.00876
0.0073
0.00584
0.00949
0.02774
0.0438
0.00657
0.01168
0.00365
0.01168
0.01095
0.01022
0.00803
0.00949
0.03066
0.00219
0.00949
0.00292
0.00365
0.00949
0.02336
0.03723
0.08103
0.02336
0.0219
0.00438
0.02993
0.02263
0.01606
0.00511
0.0073
0.00292
0.01168
0.00365
0.00511
0.02701
0.01606
0.00511
0.01387
0.01679
0.00511
0.00511
0.02044
0.01387
0.02628
0.00292
0.00146
0.00949
0.00511
0.01095
0.06059
0.04672
0.00365
0.00584
0.0073
0.00219
0.02847
0.03796
0.00511
0.00511
0.00803
0.02409
0.01241
0.05256
0.00657
0.00949
0.0292
0.0146
0.01022
0.02628
0.02482
0.00438
0.01679
0.01679
0.04453
0.03723
0.0292
0.00803
0.01533
0.01314
0.00438
0.02701
0.00876
0.00657
0.02701
0.01533
0.02336
0.00219
0.01533
0.00803
0.00219
0.02263
0.00584
0.00876
0.04818
0.01241
0.00292
0.00365
0.04015
0.00584
0.00803
0.00511
0.08395
0.02117
0.00219
0.00657
0.00219
0.0146
0.02263
0.01679
0.02701
0.00511
0.00219
0.00438
0.02993
0.02847
0.01898
0.03139
0.00803
0.00438
0.03504
0.02701
0.00438
0.01022
0.02336
0.00365
0.00949
0.00146
0.04526
0.01314
0.00365
0.00292
0.04891
0.02774
0.00511
0.01314
0.04307
0.01095
0.02555
0.01825
0.0219
0.00803
0.01095
0.00146
0.02701
0.0219
0.00292
0.01533
0.07081
0.00292
0.00511
0.02044
0.01679
0.00219
0.00292
0.04015
0.03431
0.01752
0.00949
0.0073
0.01898
0.03577
0.03431
0.00438
0.01314
0.01022
0.00365
0.00876
0.00657
0.01314
0.00365
0.01679
0.00219
0.01241
0.02847
0.00146
0.01752
0.01095
0.01095
0.01095
0.02336
0.00876
0.01022
0.01168
0.00292
0.00511
0.00438
0.01971
0.00219
0.00438
0.02628
0.01971
0.03723
0.00584
0.00365
0.01533
0.0146
0.00292
0.04891
0.01095
0.00219
0.01241
0.02847
0.03212
0.01971
0.01241
0.00876
0.00584
0.03066
0.00803
0.02555
0.03139
0.05548
0.03577
0.00511
0.00876
0.07227
0.00584
0.05256
0.01241
0.01825
0.03212
0.00146
0.00438
0.00365
0.00511
0.01168
0.04672
0.01533
0.01606
0.04234
0.01168
0.00365
0.01168
0.00292
0.02044
0.02701
0.00219
0.01022
0.05621
0.00876
0.00949
0.01898
0.00803
0.01898
0.03577
0.00438
0.02482
0.0292
0.00365
0.02409
0.00949
0.02993
0.07227
0.00438
0.01314
0.00219
0.00803
0.00438
0.00292
0.00657
0.06643
0.02263
0.073
0.00803
0.01022
0.01679
0.00219
0.02117
0.0438
0.00949
0.00803
0.03942
0.02263
0.0073
0.0146
0.00511
0.06789
0.00876
0.01095
0.01314
0.02409
0.04161
0.00438
0.01022
0.00511
0.00657
0.82782
0.08103
0.02993
0.0146
0.01971
0.02044
0.00073
0.00657
0.04307
4.16684
1.32787
2.39805
0.75701
0.00511
0.00438
0.01533
0.01679
0.92929
0.35478
2.82218
0.80154
1.23078
4.5479
0.78913
0.0803
0.04891
0.01095
0.01971
0.01752
0.02117
0.00584
0.01825
0.01533
0.00876
0.00511
0.04745
0.01095
0.00584
0.01825
0.00876
0.00365
0.03139
0.01387
0.00365
0.01679
0.02701
0.0073
0.02555
0.02482
0.00438
0.00584
0.00657
0.00657
0.02044
0.00292
0.00292
0.00146
0.09417
0.00438
0.03431
0.01314
0.03066
0.01314
0.00219
0.01314
0.00146
0.04015
0.01387
0.05694
0.02701
0.01314
0.00876
0.01898
0.00657
0.07008
0.00657
0.00511
0.02555
0.03942
0.01168
0.00657
0.00584
0.00511
0.21754
0.02993
0.00876
0.01752
0.01241
0.0073
0.01898
0.03504
0.12483
0.0365
0.00803
0.00803
0.00876
0.00073
0.02336
0.00584
0.0219
0.00146
0.01679
0.00803
0.02336
0.03212
0.01679
0.03212
0.00292
0.00803
0.01241
0.0511
0.01898
0.02555
0.00803
0.00219
0.00146
0.03577
0.00438
0.01314
0.01971
0.05329
0.0292
0.00292
0.00219
0.04672
0.00292
0.07884
0.00365
0.01314
0.00146
0.01314
0.01095
0.01022
0.01022
0.03139
0.04015
0.00949
0.01095
0.00438
0.04307
0.07884
0.01971
0.00292
0.01971
0.01533
0.00657
0.03504
0.00219
0.00657
0.01314
0.01168
0.03942
0.01022
0.02336
0.02117
0.01825
0.03139
0.0146
0.00803
0.00511
0.00073
0.00803
0.02263
0.00219
0.02336
0.01606
0.01314
0.02482
0.00219
0.02701
0.01898
0.00876
0.0146
0.01606
0.00584
0.02847
0.02628
0.00073
0.02336
0.00292
0.00292
0.01387
0.02628
0.00876
0.00219
0.01168
0.01241
0.0146
0.00146
0.00876
0.00584
0.00146
0.00146
0.02628
0.00146
0.0073
0.02555
0.01387
0.01971
0.00438
0.00511
0.02117
0.01679
0.00146
0.00657
0.0146
0.02482
0.00219
0.00657
0.03285
0.00292
0.02409
0.05621
0.01095
0.02044
0.00146
0.01168
0.01314
0.02409
0.01825
0.02555
0.00146
0.01168
0.02628
0.00146
0.00803
0.00438
0.00657
0.00292
0.03285
0.00292
0.02628
0.01606
0.00146
0.01095
0.03212
0.02044
0.00438
0.01825
0.00219
0.02336
0.00292
0.0146
0.00292
0.02117
0.00511
0.00803
0.02044
0.00219
0.00438
0.02409
0.01095
0.00219
0.00438
0.00219
0.01095
0.00292
0.00803
0.01095
0.03942
0.00365
0.02847
0.00219
0.00365
0.02628
0.03869
0.0511
0.01752
0.06059
0.02117
0.03139
0.02993
0.03066
0.04818
0.00365
0.00365
0.00219
0.00584
0.00949
0.01314
0.02774
0.00292
0.01168
0.0365
0.00219
0.01314
0.01314
0.01387
0.0146
0.00292
0.06497
0.00438
0.03139
0.00365
0.01971
0.00803
0.00584
0.01314
0.00949
0.00949
0.00803
0.00365
0.02117
0.01168
0.00292
0.00146
0.00949
0.00365
0.00365
0.0219
0.01022
0.0219
0.00584
0.01898
0.01095
0.00365
0.00657
0.00584
0.03139
0.03285
0.0146
0.00292
0.00657
0.02409
0.00584
0.01095
0.0073
0.28324
0.01606
0.0292
0.01971
0.08249
0.01533
0.03358
0.00657
0.03577
0.01095
0.00292
0.00511
0.01533
0.00511
0.00219
0.01679
0.00584
0.0803
0.01168
0.00803
0.01314
0.02774
0.00292
0.01533
0.01022
0.02847
0.00438
0.03431
0.00365
0.02482
0.02993
0.03796
0.02117
0.03139
0.01606
0.00438
0.02044
0.01095
0.01387
0.01825
0.00219
0.00438
0.00657
0.02117
0.05475
0.02847
0.01168
0.03139
0.00292
0.01095
0.0073
0.03504
0.0292
0.03869
0.03212
0.01241
0.00073
0.01533
0.13578
0.00365
0.01533
0.01022
0.00876
0.03212
0.00365
0.01752
0.00803
0.00146
0.0073
0.00657
0.00876
0.01752
0.0146
0.02482
0.0438
0.01533
0.03431
0.02628
0.00365
0.04088
0.01168
0.01898
0.0073
0.01095
0.06132
0.02409
0.01241
0.00876
0.01533
0.02263
0.03212
0.01533
0.01752
0.00657
0.01168
0.00949
0.02701
0.05183
0.03066
0.00146
0.00365
0.00292
0.01679
0.00803
0.00438
0.00219
0.02628
0.00365
0.00657
0.03358
0.00584
0.00511
0.00511
0.00292
0.01022
0.00292
0.00584
0.01752
0.05329
0.00073
0.00949
0.00511
0.01314
0.02701
0.0365
0.01241
0.02628
0.00803
0.0073
0.01898
0.0292
0.01095
0.00657
0.04015
0.01679
0.04526
0.02774
0.0219
0.00803
0.02774
0.03139
0.00292
0.04964
0.01168
0.00219
0.02701
0.04526
0.01971
0.02482
0.0146
0.01314
0.03942
0.01022
0.04964
0.00292
0.01095
0.01168
0.00292
0.02993
0.00511
0.00876
0.0146
0.02774
0.01095
0.03577
0.00949
0.00438
0.00949
0.00292
0.01168
0.00949
0.01022
0.0073
0.00657
0.0219
0.01095
0.01095
0.01387
0.01314
0.00146
0.04161
0.00511
0.00876
0.05037
0.01022
0.00219
0.03212
0.03504
0.00657
0.02482
0.00146
0.01022
0.0073
0.01387
0.00438
0.0292
0.01168
0.00876
0.01898
0.00876
0.02847
0.01168
0.02044
0.00219
0.01022
0.02117
0.01168
0.00657
0.00511
0.01971
0.02701
0.02044
0.00292
0.02409
0.00949
0.02482
0.00365
0.01971
0.03285
0.00584
0.00219
0.00657
0.00876
0.00146
0.00365
0.0219
0.01679
0.00292
0.00219
0.00219
0.0073
0.00584
0.00438
0.00073
0.03212
0.01241
0.01022
0.02117
0.04307
0.01168
0.00584
0.0073
0.00146
0.00949
0.02409
0.02847
0.03285
0.00365
0.02409
0.00146
0.00657
0.03212
0.0365
0.01825
0.03066
0.01679
0.01022
0.0146
0.05621
0.00292
0.00876
0.04891
0.0073
0.05256
0.00511
0.00876
0.00365
0.00073
0.01679
0.02482
0.02774
0.01387
0.06497
0.02847
0.00657
0.02774
0.02336
0.05256
0.03358
0.01898
0.01022
0.02628
0.02409
0.00584
0.00876
0.01825
0.00146
0.00292
0.0219
0.00803
0.04672
0.01387
0.01971
0.01022
0.01022
0.00657
0.01533
0.00949
0.02774
0.02117
0.00219
0.09636
0.05402
2.50317
0.44019
2.4017
0.51684
0.00949
0.00219
0.00584
0.0219
0.02628
0.01314
0.02336
0.01825
0.00584
0.01022
0.00949
0.00438
0.02628
0.00657
0.02774
0.00438
0.03358
0.00438
0.0219
0.0073
0.02044
0.0219
0.01241
0.00949
0.00219
0.03723
0.04964
0.02701
0.00876
0.03577
0.02701
0.00292
0.09198
0.01314
0.01898
0.00584
0.02263
0.00511
0.00876
0.00146
0.00803
0.02336
0.08322
0.02774
0.02847
0.00146
0.02409
0.03285
0.00876
0.00511
0.00146
0.00292
0.00219
0.00584
0.01679
0.01679
0.01898
0.04453
0.00365
0.00219
0.01825
0.00876
0.0438
0.00292
0.01387
0.0073
0.00219
0.03504
0.03723
0.02555
0.00365
0.02409
0.0584
0.01971
0.02336
0.00949
0.02117
0.01022
0.00657
0.03577
0.01679
0.0292
0.01898
0.00949
0.00511
0.02847
0.00803
0.05037
0.00949
0.00292
0.01022
0.00511
0.00219
0.00438
0.01022
0.01022
0.01606
0.00584
0.00292
0.01606
0.02701
0.01606
0.02409
0.00949
0.03504
0.00146
0.0365
0.02847
0.0219
0.00876
0.02701
0.03431
0.01314
0.01533
0.05986
0.00219
0.01241
0.01606
0.00511
0.00438
0.00438
0.00949
0.03066
0.00876
0.00438
0.01314
0.01752
0.01095
0.0073
0.03431
0.01241
0.00876
0.02482
0.01533
0.01606
0.02044
0.04234
0.01606
0.0073
0.0146
0.04161
0.01825
0.00219
0.05183
0.00146
0.00803
0.00292
0.01606
0.00365
0.00949
0.00219
0.02044
0.0146
0.04088
0.01533
0.01022
0.01168
0.00365
0.02409
0.00292
0.00511
0.04891
0.02555
0.0146
0.01971
0.03139
0.0146
0.01314
0.04745
0.00365
0.00657
0.00803
0.01022
0.00876
0.01606
0.00292
0.03577
0.03723
0.01022
0.0219
0.00438
0.0073
0.00876
0.00511
0.00219
0.00438
0.01387
0.04161
0.01679
0.0073
0.0219
0.04161
0.02774
0.00292
0.00365
0.00292
0.04234
0.00365
0.00876
0.02774
0.01606
0.03796
0.01168
0.00365
0.02847
0.05402
0.0146
0.03066
0.00292
0.00365
0.00657
0.03285
0.00438
0.03285
0.0146
0.01752
0.03066
0.00876
0.00073
0.02409
0.03139
0.01022
0.01314
0.00219
0.04307
0.01241
0.02409
0.01679
0.00949
0.0073
0.02044
0.00146
0.00292
0.10147
0.00511
0.0219
0.00803
0.01679
0.04015
0.0073
0.02701
0.00803
0.0073
0.01752
0.01898
0.03285
0.00365
0.00511
0.00876
0.01898
0.01095
0.05767
0.01168
0.02482
0.0146
0.00657
0.00803
0.00657
0.01241
0.01168
0.03139
0.01168
0.01752
0.01533
0.00657
0.00219
0.01095
0.00438
0.0146
0.05256
0.02555
0.04453
0.00584
0.00657
0.00949
0.02628
0.05037
0.06132
0.02044
0.04745
0.0146
0.01898
0.01679
0.0073
0.08614
0.01387
0.02336
0.03358
0.05183
0.01095
0.03577
0.00219
0.00876
0.03942
0.00219
0.00584
0.02993
0.02774
0.03942
0.00219
0.03431
0.03285
0.00219
0.01314
0.00511
0.00657
0.01095
0.00365
0.00803
0.00292
0.00584
0.01314
0.00146
0.00219
0.02628
0.01825
0.00949
0.04599
0.06497
0.00219
0.00438
0.03504
0.01022
0.04672
0.00511
0.00803
0.00876
0.00073
0.00219
0.00365
0.03139
0.00584
0.00657
0.0365
0.02628
0.01898
0.00657
0.00876
0.08614
0.01241
0.00511
0.01752
0.00292
0.02336
0.01241
0.00292
0.04234
0.01095
0.00219
0.01168
0.01387
0.01168
0.00438
0.00876
0.00073
0.00292
0.01825
0.04526
0.01679
0.00438
0.05037
0.0219
0.00657
0.00657
0.00438
0.0146
0.04745
0.00365
0.0073
0.03504
0.01533
0.0584
0.01533
0.01022
0.03066
0.01387
0.00292
0.0073
0.00876
0.00949
0.01168
0.00365
0.00803
0.04161
0.01168
0.06205
0.01752
0.0146
0.03796
0.01971
0.00876
0.01898
0.00584
0.03577
0.00146
0.06424
0.00146
0.01387
0.00365
0.0292
0.00146
0.01606
0.02044
0.01387
0.00511
0.0292
0.01752
0.02847
0.01752
0.00949
0.00876
0.0146
0.00876
0.04234
0.02263
0.03942
0.00657
0.00365
0.00511
0.0219
0.00584
0.01095
0.02409
0.00292
0.00584
0.02117
0.00511
0.01971
0.00365
0.01533
0.01752
0.02044
0.02044
0.00511
0.01022
0.0365
0.00511
0.00292
0.00292
0.02044
0.0073
0.02628
0.00876
0.01241
0.01022
0.02336
0.01533
0.00438
0.00584
0.00073
0.00876
0.02336
0.00584
0.0146
0.10731
0.0073
0.00657
0.01314
0.00803
0.00219
0.03139
0.04745
0.06716
0.01022
0.03504
0.05183
0.01606
0.04745
0.02628
0.02044
0.00511
0.01022
0.01387
0.02336
0.00803
0.02701
0.01314
0.00146
0.00657
0.04526
0.04891
0.01533
0.02044
0.00219
0.00511
0.00438
0.01241
0.0219
0.01022
0.02555
0.02117
0.02044
0.02555
0.02482
0.00803
0.00511
0.00073
0.00292
0.00584
0.0073
0.0073
0.01168
0.01022
0.03504
0.00803
0.00292
0.02409
0.01971
0.07446
0.0146
0.04599
0.00219
0.0146
0.00219
0.00876
0.01679
0.00876
0.01898
0.02774
0.01679
0.01314
0.00292
0.01825
0.00876
0.02701
0.00657
0.0146
0.00657
0.01679
0.00073
0.00803
0.00438
0.01825
0.01095
0.07227
0.00292
0.01971
0.01898
0.00657
0.05621
0.09782
0.00146
0.01387
0.03139
0.00292
0.02774
0.00365
0.01825
0.01022
0.04088
0.02555
0.02774
0.00365
0.00949
0.03504
0.00657
0.00219
0.0073
0.01022
0.02336
0.00292
0.00584
0.00657
0.00146
0.01241
0.02044
0.0146
0.00219
0.01022
0.00657
0.03796
0.16936
1.61914
1.21399
4.58075
0.02117
0.00584
0.00365
0.01533
0.04526
0.03139
0.0657
0.00365
0.05183
0.01022
0.03504
0.00949
0.03869
0.02117
0.00292
0.03285
0.01825
0.00146
0.00292
0.04745
0.04015
0.00511
0.00511
0.00292
0.00219
0.03066
0.00876
0.00365
0.00292
0.02555
0.00292
0.01387
0.04964
0.00292
0.00146
0.00292
0.03066
0.02336
0.00584
0.00949
0.02482
0.02263
0.01022
0.02044
0.00219
0.01752
0.0146
0.00219
0.00949
0.01825
0.0073
0.00876
0.01606
0.00365
0.02701
0.0073
0.01387
0.00657
0.0073
0.02993
0.00219
0.04088
0.05767
0.01095
0.04161
0.04161
0.01095
0.06278
0.00803
0.05402
0.00511
0.02774
0.02044
0.10366
0.01168
0.03796
0.01314
0.0073
0.01022
0.02263
0.02774
0.04161
0.0073
0.00292
0.0365
0.02263
0.01606
0.0146
0.01241
0.01387
0.01387
0.00584
0.03431
0.00876
0.00657
0.01314
0.01314
0.00292
0.00146
0.04599
0.00949
0.00146
0.02701
0.01971
0.00292
0.03431
0.00438
0.03212
0.06278
0.00657
0.01825
0.01168
0.00365
0.00803
0.03723
0.02336
0.02847
0.00511
0.00584
0.07592
0.03066
0.0219
2.83824
0.71978
0.00146
0.01314
0.0073
0.00803
0.00657
0.00219
0.00438
0.00146
0.0219
0.00146
0.02044
0.00584
0.00073
0.00876
0.01022
0.00438
0.00292
0.08395
0.00146
0.01898
0.01241
0.07519
0.01241
0.00876
0.00803
0.02117
0.01533
0.01022
0.00657
0.00584
0.02628
0.0146
0.04964
0.0511
0.00876
0.01095
0.01387
0.04672
0.00219
0.00657
0.02847
0.0292
0.01095
0.02263
0.00146
0.00219
0.04672
0.02044
0.00219
0.00803
0.00219
0.01606
0.0073
0.00949
0.03942
0.00803
0.01241
0.01825
0.00073
0.03358
0.09417
0.00511
0.00292
0.00292
0.01825
0.01095
0.00219
0.00292
0.01314
0.00803
0.0365
0.0073
0.00292
0.02847
0.02774
0.00438
0.00219
0.01606
0.02263
0.00584
0.0146
0.01022
0.00073
0.01241
0.00584
0.03942
0.04891
0.00146
0.02336
0.02482
0.01971
0.01825
0.00949
0.00438
0.00584
0.00803
0.00365
0.01314
0.00146
0.01387
0.01314
0.04599
0.01387
0.00438
0.02774
0.00876
0.02482
0.00803
0.00584
0.02117
0.00511
0.01314
0.00146
0.01095
0.02555
0.04453
0.02482
0.01241
0.0292
0.01606
0.06789
0.0219
0.02336
0.01898
0.00219
0.00876
0.04307
0.01971
0.00438
0.04453
0.00584
0.02263
0.00365
0.03723
0.01168
0.02409
0.02701
0.05183
0.02044
0.10585
0.00876
0.04234
0.03942
0.00146
0.01095
0.00511
0.00219
0.02774
0.0219
0.00219
0.00657
0.00584
0.0146
0.01314
0.02263
0.03358
0.03431
0.04015
0.00438
0.01314
0.0365
0.03212
0.01533
0.01679
0.00876
0.00584
0.00438
0.00219
0.00146
0.00292
0.01095
0.02628
0.01095
0.0073
0.01095
0.0146
0.00657
0.00657
0.00438
0.01241
0.00292
0.0146
0.04015
0.01095
0.03139
0.01533
0.01898
0.00657
0.01533
0.01168
0.00584
0.01387
0.03431
0.01679
0.01679
0.00949
0.01095
0.00803
0.04453
0.01533
0.01679
0.0073
0.00803
0.03431
0.03723
0.00803
0.01387
0.00511
0.01752
0.00584
0.01752
0.00219
0.01387
0.01095
0.02409
0.01314
0.00876
0.00876
0.00657
0.00219
0.06935
0.01679
0.01168
0.00584
0.02628
0.00219
0.04672
0.02409
0.02263
0.00073
0.00219
0.00803
0.00146
0.09125
0.02336
0.02117
0.00584
0.05767
2.2338
3.5332
0.00657
0.05256
0.01168
0.0219
0.01241
0.00949
0.00292
0.00438
0.01679
0.04234
0.03869
0.02044
0.03285
0.00511
0.00438
0.00657
0.02117
[truncated: 20,023 more rows]

## Sheet: Fig4_HP2
Tclosed(s)
0.00414324
0.000828649
0.00994378
0.00497189
0.0174016
0.00911514
0.0232022
0.00745784
0.0016573
0.00497189
0.0016573
0.0157443
0.00662919
0.00497189
0.00248595
0.0174016
0.00662919
0.00497189
0.0174016
0.00828649
0.00662919
0.00828649
0.00994378
0.0116011
0.00414324
0.0124297
0.000828649
0.00580054
0.0323173
0.00497189
0.00248595
0.0256881
0.00828649
0.00331459
0.0198876
0.0314886
0.0107724
0.00828649
0.0240308
0.0116011
0.0331459
0.0265168
0.00662919
0.00580054
0.0207162
0.0016573
0.00911514
0.0198876
0.00248595
0.0016573
0.00662919
0.0223735
0.0016573
0.000828649
0.0016573
0.0248595
0.00414324
0.0256881
0.0016573
0.0124297
0.00248595
0.00248595
0.00331459
0.0480616
0.0107724
0.0016573
0.0174016
0.00994378
0.0182303
0.0265168
0.0149157
0.03066
0.00828649
0.00994378
0.0149157
0.00828649
0.00911514
0.00828649
0.0223735
0.00580054
0.014087
0.0207162
0.014087
0.00580054
0.0157443
0.0016573
0.00497189
0.00497189
0.0273454
0.0016573
0.0762357
0.0348032
0.0116011
0.0207162
0.0397751
0.00248595
0.00580054
0.00580054
0.00331459
0.014087
0.0223735
0.0016573
0.014087
0.0107724
0.00828649
0.00745784
0.0149157
0.00497189
0.00662919
0.00331459
0.0182303
0.0223735
0.00248595
0.00994378
0.0372892
0.00994378
0.0190589
0.0107724
0.00497189
0.0016573
0.0149157
0.00662919
0.00745784
0.000828649
0.0273454
0.0107724
0.000828649
0.0256881
0.0016573
0.00497189
0.0339746
0.00248595
0.0182303
0.00331459
0.00828649
0.00911514
0.0016573
0.00662919
0.0107724
0.0016573
0.00248595
0.00580054
0.0182303
0.00414324
0.0016573
0.00414324
0.0348032
0.00911514
0.0314886
0.0116011
0.0422611
0.00331459
0.0157443
0.00662919
0.0016573
0.0016573
0.00580054
0.0157443
0.00248595
0.000828649
0.00497189
0.00580054
0.00497189
0.00497189
0.00497189
0.0240308
0.03066
0.0016573
0.0215449
0.0207162
0.00414324
0.00994378
0.00497189
0.000828649
0.0364605
0.0198876
0.0124297
0.0016573
0.00497189
0.0174016
0.0290027
0.0232022
0.0016573
0.00497189
0.00745784
0.00248595
0.00331459
0.0256881
0.047233
0.00248595
0.0190589
0.00331459
0.0157443
0.0281741
0.00248595
0.016573
0.00994378
0.00662919
0.00994378
0.0016573
0.00414324
0.00745784
0.0215449
0.00248595
0.0290027
0.00248595
0.0149157
0.00497189
0.00662919
0.016573
0.00248595
0.0016573
0.00497189
0.00745784
0.00248595
0.0232022
0.00331459
0.0107724
0.014087
0.0190589
0.014087
0.00828649
0.00414324
0.0107724
0.00580054
0.0016573
0.0016573
0.0107724
0.0016573
0.0232022
0.0124297
0.00745784
0.0016573
0.03066
0.00580054
0.00828649
0.0132584
0.00248595
0.0016573
0.014087
0.0149157
0.0298314
0.00828649
0.00580054
0.00662919
0.000828649
0.0198876
0.016573
0.0356319
0.0016573
0.0107724
0.00248595
0.0364605
0.00662919
0.00662919
0.00414324
0.00828649
0.00994378
0.00414324
0.0182303
0.0256881
0.000828649
0.0364605
0.0348032
0.00994378
0.00911514
0.00580054
0.00994378
0.0356319
0.00828649
0.0256881
0.0124297
0.0223735
0.0107724
0.00828649
0.047233
0.0116011
0.00662919
0.00331459
0.0207162
0.00911514
0.0107724
0.0182303
0.00580054
0.0198876
0.00745784
0.0240308
0.00331459
0.00414324
0.00745784
0.00745784
0.00414324
0.00414324
0.00580054
0.00745784
0.0016573
0.00745784
0.00497189
0.0646346
0.0397751
0.0265168
0.000828649
0.00911514
0.00580054
0.00497189
0.00414324
0.0207162
0.00911514
0.0348032
0.00497189
0.00497189
0.00662919
0.0174016
0.00662919
0.00911514
0.00414324
0.00580054
0.0596627
0.0538622
0.0240308
0.00414324
0.0149157
0.00497189
0.0248595
0.014087
0.000828649
0.00248595
0.00497189
0.000828649
0.00331459
0.00331459
0.00497189
0.00248595
0.00414324
0.00911514
0.0016573
0.00331459
0.0016573
0.00414324
0.00662919
0.0265168
0.0207162
0.0132584
0.00580054
0.000828649
0.0016573
0.00414324
0.0016573
0.014087
0.0157443
0.0016573
0.0232022
0.000828649
0.00994378
0.014087
0.00994378
0.0016573
0.0281741
0.0232022
0.0124297
0.00911514
0.0016573
0.00414324
0.00994378
0.00497189
0.0182303
0.016573
0.0240308
0.00580054
0.0157443
0.044747
0.0207162
0.00580054
0.00414324
0.0273454
0.00414324
0.0157443
0.0016573
0.000828649
0.00745784
0.0116011
0.00414324
0.0149157
0.0314886
0.0132584
0.0157443
0.0298314
0.00662919
0.00331459
0.0016573
0.0198876
0.0381178
0.000828649
0.0116011
0.0298314
0.00994378
0.0016573
0.0016573
0.0464043
0.00331459
0.0132584
0.0986092
0.00497189
0.00662919
0.0240308
0.016573
0.00248595
0.0174016
0.016573
0.00745784
0.0331459
0.00414324
0.00497189
0.0240308
0.00662919
0.00828649
0.00580054
0.075407
0.00662919
0.0364605
0.00662919
0.00828649
0.00331459
0.0132584
0.014087
0.00828649
0.0696065
0.00911514
0.0157443
0.0174016
0.00662919
0.00662919
0.0149157
0.0157443
0.0132584
0.00248595
0.00248595
0.00331459
0.00662919
0.000828649
0.00331459
0.00745784
0.0132584
0.0157443
0.0281741
0.00745784
0.0157443
0.00497189
0.0107724
0.0414324
0.016573
0.0016573
0.00331459
0.00331459
0.0107724
0.00911514
0.0107724
0.0207162
0.00662919
0.00497189
0.0016573
0.014087
0.0016573
0.00248595
0.00662919
0.0364605
0.00414324
0.0016573
0.0157443
0.00331459
0.016573
0.00414324
0.0132584
0.0580054
0.00248595
0.00580054
0.0207162
0.00497189
0.00911514
0.00911514
0.00414324
0.00248595
0.016573
0.0124297
0.0149157
0.00828649
0.0107724
0.00331459
0.0124297
0.0116011
0.00662919
0.0016573
0.00331459
0.0157443
0.0331459
0.00580054
0.00331459
0.0348032
0.00331459
0.0107724
0.0497189
0.00994378
0.0132584
0.00331459
0.00662919
0.00911514
0.00414324
0.0016573
0.00828649
0.0190589
0.0174016
0.00331459
0.00580054
0.0174016
0.00580054
0.0281741
0.0182303
0.0223735
0.0116011
0.0116011
0.00248595
0.0016573
0.0364605
0.00331459
0.00331459
0.000828649
0.00662919
0.0356319
0.00414324
0.0107724
0.0207162
0.0198876
0.0132584
0.00662919
0.00662919
0.00662919
0.014087
0.0107724
0.00580054
0.0124297
0.00248595
0.0132584
0.014087
0.00248595
0.014087
0.0273454
0.00248595
0.00497189
0.00828649
0.00828649
0.00248595
0.0356319
0.00497189
0.0132584
0.014087
0.0348032
0.0016573
0.00662919
0.0290027
0.00331459
0.00248595
0.00580054
0.0223735
0.00248595
0.0248595
0.014087
0.0240308
0.0323173
0.00331459
0.0348032
0.00248595
0.00580054
0.0016573
0.0016573
0.0497189
0.0174016
0.00414324
0.0107724
0.0016573
0.0116011
0.0016573
0.0182303
0.00248595
0.014087
0.00580054
0.00248595
0.0157443
0.00828649
0.0198876
0.00994378
0.00497189
0.014087
0.0240308
0.00497189
0.0182303
0.00331459
0.000828649
0.00994378
0.0198876
0.00828649
0.0265168
0.00662919
0.00248595
0.00497189
0.00662919
0.0314886
0.00248595
0.00662919
0.00497189
0.0215449
0.0207162
0.00662919
0.00414324
0.0281741
0.0364605
0.0016573
0.0016573
0.0240308
0.0116011
0.0174016
0.00911514
0.0182303
0.00497189
0.0149157
0.0198876
0.00580054
0.0116011
0.0107724
0.00414324
0.00248595
0.0256881
0.00414324
0.00911514
0.0157443
0.00662919
0.00248595
0.00745784
0.000828649
0.0190589
0.0240308
0.0107724
0.0215449
0.00745784
0.00331459
0.0406038
0.016573
0.00745784
0.0232022
0.00248595
0.00911514
0.06132
0.00580054
0.016573
0.00331459
0.0223735
0.00497189
0.00994378
0.0107724
0.00828649
0.00662919
0.00414324
0.0256881
0.00248595
0.0016573
0.0331459
0.00414324
0.0281741
0.0132584
0.00248595
0.00248595
0.00994378
0.00662919
0.0414324
0.0265168
0.0016573
0.0132584
0.00414324
0.0132584
0.0016573
0.00248595
0.0132584
0.000828649
0.00248595
0.00745784
0.0132584
0.0198876
0.0190589
0.00828649
0.0198876
0.0016573
0.00331459
0.0207162
0.00662919
0.00331459
0.0016573
0.0182303
0.00994378
0.0107724
0.0016573
0.0190589
0.00580054
0.014087
0.00745784
0.00497189
0.00248595
0.0190589
0.0248595
0.0016573
0.0016573
0.00331459
0.0116011
0.00414324
0.0016573
0.00414324
0.00580054
0.00911514
0.00331459
0.00414324
0.000828649
0.0538622
0.00414324
0.00662919
0.0016573
0.0281741
0.00580054
0.00497189
0.0149157
0.014087
0.03066
0.00911514
0.0116011
0.0132584
0.0116011
0.00580054
0.03066
0.0107724
0.00331459
0.0198876
0.0207162
0.0215449
0.0107724
0.0497189
0.0016573
0.00248595
0.0124297
0.00580054
0.00994378
0.00828649
0.00248595
0.00331459
0.0223735
0.0124297
0.00911514
0.00580054
0.0016573
0.00911514
0.0124297
0.0174016
0.00745784
0.0248595
0.00497189
0.0223735
0.00828649
0.00248595
0.00745784
0.00662919
0.0174016
0.0149157
0.00828649
0.0439184
0.00331459
0.00331459
0.0215449
0.0016573
0.00497189
0.00248595
0.00994378
0.0107724
0.0132584
0.000828649
0.0240308
0.00580054
0.0430897
0.0223735
0.0016573
0.0016573
0.0107724
0.00828649
0.0215449
0.0132584
0.0281741
0.0132584
0.0430897
0.0281741
0.0132584
0.014087
0.0878368
0.0356319
0.0124297
0.0016573
0.0016573
0.0149157
0.0124297
0.0348032
0.00580054
0.0422611
0.0107724
0.00828649
0.00414324
0.00414324
0.00911514
0.0240308
0.00745784
0.00580054
0.0215449
0.00580054
0.0422611
0.00745784
0.00248595
0.0248595
0.0207162
0.00248595
0.00414324
0.00662919
0.014087
0.000828649
0.0480616
0.00414324
0.0207162
0.0116011
0.00248595
0.0298314
0.00911514
0.00994378
0.0464043
0.0016573
0.0016573
0.00580054
0.00248595
0.0116011
0.0256881
0.0513762
0.0016573
0.0207162
0.00414324
0.00248595
0.00580054
0.00662919
0.00994378
0.00248595
0.00414324
0.00911514
0.00248595
0.000828649
0.0265168
0.0273454
0.00828649
0.00248595
0.00745784
0.0273454
0.0174016
0.000828649
0.00580054
0.0174016
0.0348032
0.0256881
0.0207162
0.0116011
0.000828649
0.00497189
0.0149157
0.00497189
0.0016573
0.00911514
0.0174016
0.0016573
0.0116011
0.0198876
0.0157443
0.00580054
0.00248595
0.00414324
0.00248595
0.00414324
0.0107724
0.016573
0.0455757
0.0174016
0.0124297
0.00331459
0.00745784
0.00248595
0.00497189
0.0016573
0.00331459
0.00745784
0.00745784
0.00497189
0.0124297
0.0016573
0.0182303
0.0265168
0.0795503
0.00331459
0.0149157
0.0174016
0.0348032
0.0016573
0.00248595
0.00414324
0.0397751
0.0116011
0.0298314
0.00248595
0.00497189
0.00911514
0.000828649
0.00580054
0.00497189
0.0314886
0.00828649
0.00828649
0.0298314
0.0356319
0.00497189
0.00248595
0.00331459
0.00248595
0.00497189
0.0273454
0.00497189
0.00911514
0.0223735
0.0107724
0.0422611
0.00414324
0.0215449
0.0488903
0.00331459
0.00994378
0.0248595
0.014087
0.0256881
0.000828649
0.00414324
0.00580054
0.00662919
0.0265168
0.0124297
0.0107724
0.00994378
0.00414324
0.0190589
0.0290027
0.00662919
0.00248595
0.0116011
0.00828649
0.0281741
0.0240308
0.0298314
0.00580054
0.00911514
0.00414324
0.016573
0.00745784
0.00745784
0.0124297
0.0323173
0.0497189
0.00414324
0.00414324
0.0356319
0.00994378
0.00497189
0.0174016
0.00331459
0.0124297
0.00497189
0.00911514
0.00580054
0.0397751
0.00828649
0.0248595
0.000828649
0.00828649
0.0182303
0.0132584
0.0273454
0.00911514
0.0157443
0.00662919
0.00662919
0.00580054
0.000828649
0.00248595
0.0223735
0.00994378
0.00248595
0.0439184
0.00911514
0.00745784
0.0016573
0.0016573
0.00580054
0.0107724
0.00828649
0.00497189
0.00828649
0.016573
0.00497189
0.0223735
0.0149157
0.00248595
0.00662919
0.00745784
0.00331459
0.00497189
0.0215449
0.000828649
0.0157443
0.0116011
0.0513762
0.00828649
0.0215449
0.0182303
0.0132584
0.0016573
0.0016573
0.0248595
0.0190589
0.00580054
0.0157443
0.00994378
0.00331459
0.00414324
0.00331459
0.00828649
0.0016573
0.00497189
0.000828649
0.00911514
0.0116011
0.0149157
0.0389465
0.0190589
0.0132584
0.00414324
0.00828649
0.014087
0.00745784
0.00331459
0.0016573
0.00331459
0.00248595
0.00331459
0.00662919
0.00248595
0.0248595
0.0223735
0.0116011
0.0107724
0.00828649
0.00248595
0.0016573
0.0157443
0.014087
0.00248595
0.0174016
0.0157443
0.00745784
0.0116011
0.0339746
0.00662919
0.00745784
0.00414324
0.0190589
0.00331459
0.0107724
0.0339746
0.0273454
0.0530335
0.00994378
0.00414324
0.0314886
0.00662919
0.00248595
0.00414324
0.0157443
0.00248595
0.00580054
0.0323173
0.0016573
0.0190589
0.0016573
0.016573
0.0107724
0.00662919
0.00414324
0.00745784
0.00414324
0.00745784
0.0174016
0.000828649
0.0124297
0.00911514
0.00248595
0.0116011
0.00662919
0.0497189
0.0016573
0.00331459
0.00828649
0.00662919
0.000828649
0.0381178
0.0149157
0.00662919
0.00331459
0.0174016
0.0116011
0.0132584
0.0729211
0.0248595
0.00248595
0.00745784
0.0116011
0.00331459
0.0198876
0.00828649
0.00580054
0.00662919
0.0215449
0.0174016
0.00248595
0.0016573
0.0232022
0.0248595
0.00662919
0.00994378
0.00414324
0.00911514
0.016573
0.0016573
0.0248595
0.0488903
0.0157443
0.00497189
0.00911514
0.0124297
0.00248595
0.00331459
0.014087
0.00331459
0.00414324
0.00331459
0.0190589
0.0157443
0.00248595
0.0223735
0.0356319
0.0364605
0.0116011
0.0016573
0.0132584
0.00580054
0.00662919
0.00828649
0.0215449
0.0157443
0.0174016
0.0522049
0.00248595
0.0215449
0.00414324
0.0107724
0.0124297
0.0132584
0.0116011
0.00662919
0.00331459
0.00745784
0.00497189
0.03066
0.00248595
0.00414324
0.0149157
0.044747
0.00662919
0.0265168
0.0298314
0.00331459
0.00331459
0.00248595
0.00662919
0.0149157
0.0290027
0.016573
0.0149157
0.0397751
0.0116011
0.000828649
0.00248595
0.00745784
0.014087
0.0107724
0.00414324
0.0215449
0.0182303
0.0124297
0.0455757
0.00580054
0.0124297
0.0149157
0.00662919
0.00828649
0.00994378
0.00580054
0.0107724
0.03066
0.00497189
0.00828649
0.00580054
0.0265168
0.00497189
0.00248595
0.0223735
0.00331459
0.0190589
0.0149157
0.0389465
0.00662919
0.0116011
0.0157443
0.0190589
0.00248595
0.00248595
0.0290027
0.00580054
0.0132584
0.0132584
0.0190589
0.0174016
0.0232022
0.00580054
0.0174016
0.00580054
0.00745784
0.0149157
0.00580054
0.0314886
0.0116011
0.0016573
0.00911514
0.00745784
0.00331459
0.0016573
0.0190589
0.00414324
0.000828649
0.0157443
0.00662919
0.0323173
0.00994378
0.00331459
0.00497189
0.0016573
0.00497189
0.00662919
0.0290027
0.0207162
0.0132584
0.000828649
0.00745784
0.0397751
0.00248595
0.00911514
0.00745784
0.0621486
0.0281741
0.00911514
0.00248595
0.0124297
0.014087
0.0190589
0.014087
0.00248595
0.03066
0.0132584
0.0240308
0.0356319
0.014087
0.0190589
0.0016573
0.00828649
0.0488903
0.00331459
0.00248595
0.00580054
0.00248595
0.0107724
0.00331459
0.00828649
0.00248595
0.0149157
0.0107724
0.0638059
0.0198876
0.00248595
0.00248595
0.0124297
0.0149157
0.0116011
0.00580054
0.00994378
0.00248595
0.00745784
0.0389465
0.00497189
0.00994378
0.00331459
0.00911514
0.00414324
0.016573
0.00331459
0.00745784
0.044747
0.0406038
0.00248595
0.00331459
0.00828649
0.00331459
0.0198876
0.00911514
0.0356319
0.00745784
0.0273454
0.0016573
0.0116011
0.00248595
0.00248595
0.0248595
0.00580054
0.016573
0.0198876
0.0215449
0.00497189
0.00497189
0.00414324
0.0290027
0.0132584
0.0124297
0.0265168
0.0190589
0.0132584
0.0016573
0.00828649
0.00745784
0.016573
0.00248595
0.0132584
0.00911514
0.0182303
0.0132584
0.00414324
0.00248595
0.00248595
0.0016573
0.0364605
0.00414324
0.0455757
0.0132584
0.0281741
0.0116011
0.00497189
0.0265168
0.00911514
0.0248595
0.0132584
0.016573
0.0016573
0.016573
0.014087
0.0397751
0.0124297
0.0124297
0.0016573
0.0116011
0.00580054
0.00414324
0.0215449
0.0430897
0.00248595
0.016573
0.0132584
0.0124297
0.016573
0.0016573
0.0190589
0.0174016
0.00662919
0.016573
0.00248595
0.00497189
0.016573
0.00497189
0.0240308
0.016573
0.00828649
0.0016573
0.0248595
0.0182303
0.0207162
0.000828649
0.00745784
0.0381178
0.0149157
0.00414324
0.00911514
0.00414324
0.0182303
0.0016573
0.00248595
0.00580054
0.0331459
0.000828649
0.00911514
0.0207162
0.0298314
0.0182303
0.00580054
0.000828649
0.00497189
0.00911514
0.0381178
0.00994378
0.00828649
0.0290027
0.0016573
0.00580054
0.00331459
0.00662919
0.00248595
0.0124297
0.00331459
0.0116011
0.0232022
0.000828649
0.0207162
0.0016573
0.00662919
0.0298314
0.0223735
0.0116011
0.00331459
0.0174016
0.0149157
0.0240308
0.00414324
0.0406038
0.0190589
0.00248595
0.03066
0.00580054
0.0157443
0.00497189
0.0016573
0.00580054
0.00248595
0.0132584
0.00994378
0.00911514
0.00497189
0.0223735
0.00745784
0.0016573
0.00745784
0.00745784
0.0182303
0.00745784
0.00414324
0.0223735
0.00994378
0.0016573
0.0116011
0.0232022
0.014087
0.00331459
0.0107724
0.0107724
0.0016573
0.00911514
0.0198876
0.00662919
0.00414324
0.0016573
0.0207162
0.014087
0.0430897
0.00414324
0.0016573
0.0149157
0.00248595
0.000828649
0.0182303
0.0232022
0.016573
0.00414324
0.00911514
0.00580054
0.00497189
0.0016573
0.00580054
0.0116011
0.00497189
0.00248595
0.0107724
0.0223735
0.0364605
0.00580054
0.0215449
0.0149157
0.00248595
0.0414324
0.0273454
0.00414324
0.000828649
0.00331459
0.0903227
0.00248595
0.03066
0.00248595
0.00911514
0.0116011
0.0107724
0.00331459
0.016573
0.00331459
0.0149157
0.0190589
0.0107724
0.0016573
0.0149157
0.0223735
0.00248595
0.00414324
0.00414324
0.00414324
0.00994378
0.0149157
0.00994378
0.00497189
0.00331459
0.0348032
0.00248595
0.0215449
0.0157443
0.0107724
0.0149157
0.00414324
0.0132584
0.0323173
0.0016573
0.00414324
0.00580054
0.0190589
0.0016573
0.0132584
0.0240308
0.00580054
0.00248595
0.0803789
0.014087
0.0174016
0.00580054
0.00911514
0.00580054
0.0124297
0.00662919
0.0339746
0.0580054
0.00331459
0.0248595
0.0281741
0.0174016
0.00248595
0.0497189
0.00248595
0.00911514
0.0124297
0.0273454
0.00331459
0.0149157
0.0016573
0.00580054
0.014087
0.0016573
0.00911514
0.0157443
0.000828649
0.0439184
0.014087
0.0513762
0.00911514
0.00911514
0.00580054
0.0124297
0.0364605
0.00497189
0.00580054
0.00580054
0.0207162
0.0389465
0.0016573
0.000828649
0.03066
0.00994378
0.00414324
0.00994378
0.00911514
0.0232022
0.0215449
0.0198876
0.00497189
0.014087
0.00497189
0.00331459
0.0124297
0.0223735
0.00248595
0.00745784
0.00994378
0.0273454
0.00248595
0.00745784
0.00331459
0.00580054
0.00497189
0.0281741
0.0124297
0.0339746
0.00248595
0.00828649
0.0679492
0.0406038
0.00662919
0.000828649
0.00248595
0.00580054
0.00248595
0.016573
0.0265168
0.00414324
0.0016573
0.0016573
0.0182303
0.0132584
0.00745784
0.00662919
0.00497189
0.00248595
0.00911514
0.0248595
0.0149157
0.0107724
0.00828649
0.00331459
0.0190589
0.0248595
0.0273454
0.00745784
0.00580054
0.00331459
0.00414324
0.0406038
0.0016573
0.0124297
0.0124297
0.0248595
0.044747
0.00414324
0.00994378
0.00745784
0.00248595
0.00745784
0.00414324
0.0107724
0.0406038
0.0016573
0.00745784
0.00248595
0.0174016
0.0149157
0.0116011
0.0157443
0.00497189
0.0364605
0.00580054
0.00994378
0.016573
0.00497189
0.00331459
0.0124297
0.0132584
0.0182303
0.0016573
0.016573
0.00745784
0.00414324
0.00248595
0.00828649
0.0149157
0.00248595
0.0116011
0.0223735
0.00911514
0.00414324
0.00331459
0.00828649
0.0281741
0.0149157
0.00248595
0.000828649
0.00331459
0.0190589
0.0016573
0.00580054
0.0406038
0.0190589
0.00828649
0.00745784
0.014087
0.0389465
0.00994378
0.00911514
0.0157443
0.0124297
0.00828649
0.00911514
0.0157443
0.0182303
0.0116011
0.00248595
0.0016573
0.0124297
0.00497189
0.00580054
0.0240308
0.00745784
0.00662919
0.00331459
0.0281741
0.0248595
0.0182303
0.00580054
0.00994378
0.000828649
0.00248595
0.0116011
0.0513762
0.00580054
0.00497189
0.0223735
0.0911514
0.0016573
0.00580054
0.0132584
0.00911514
0.00580054
0.0430897
0.00331459
0.00580054
0.00248595
0.00662919
0.0339746
0.00248595
0.000828649
0.00414324
0.00497189
0.0116011
0.00745784
0.0232022
0.00248595
0.00331459
0.0372892
0.0372892
0.0149157
0.00745784
0.0132584
0.0215449
0.0107724
0.0124297
0.0182303
0.00580054
0.00745784
0.0016573
0.016573
0.00414324
0.0422611
0.00745784
0.00497189
0.00331459
0.0232022
0.0157443
0.0464043
0.00248595
0.00745784
0.00911514
0.0016573
0.0256881
0.00911514
0.0116011
0.0762357
0.00331459
0.0364605
0.0198876
0.0215449
0.0124297
0.016573
0.0116011
0.00497189
0.00994378
0.0223735
0.0555195
0.00580054
0.00331459
0.0256881
0.0240308
0.00497189
0.0290027
0.0240308
0.0381178
0.00248595
0.00911514
0.00331459
0.00331459
0.014087
0.00497189
0.00331459
0.0016573
0.0107724
0.03066
0.00414324
0.00911514
0.0149157
0.00331459
0.0273454
0.00580054
0.00662919
0.0149157
0.014087
0.0604914
0.0339746
0.0654632
0.0232022
0.00248595
0.00248595
0.00414324
0.00828649
0.0182303
0.00248595
0.0016573
0.00331459
0.00911514
0.0016573
0.0364605
0.00248595
0.00662919
0.0430897
0.00248595
0.0381178
0.0124297
0.0414324
0.00331459
0.00331459
0.0124297
0.014087
0.00331459
0.00828649
0.0124297
0.0174016
0.00331459
0.00994378
0.00911514
0.0132584
0.0356319
0.075407
0.00414324
0.0016573
0.047233
0.0314886
0.0107724
0.00331459
0.00248595
0.0215449
0.00248595
0.00248595
0.00248595
0.00994378
0.0248595
0.014087
0.0331459
0.0132584
0.0223735
0.00248595
0.00580054
0.0215449
0.0116011
0.0016573
0.0223735
0.0016573
0.0215449
0.00331459
0.0124297
0.00248595
0.0223735
0.000828649
0.00497189
0.0290027
0.0273454
0.00911514
0.0323173
0.00497189
0.00414324
0.047233
0.0298314
0.0149157
0.00248595
0.00662919
0.0182303
0.0149157
0.0116011
0.0107724
0.00414324
0.0273454
0.0232022
0.00745784
0.0124297
0.00248595
0.0331459
0.0149157
0.00828649
0.0339746
0.00497189
0.0323173
0.00497189
0.00497189
0.0381178
0.0107724
0.00828649
0.00662919
0.00580054
0.00580054
0.0397751
0.0406038
0.0016573
0.00414324
0.00248595
0.0016573
0.0116011
0.00580054
0.0157443
0.00414324
0.0223735
0.00497189
0.00331459
0.00580054
0.0522049
0.00248595
0.0223735
0.0232022
0.00414324
0.00414324
0.00248595
0.00994378
0.00745784
0.00994378
0.00994378
0.0290027
0.0455757
0.00497189
0.0190589
0.00580054
0.0480616
0.0132584
0.00331459
0.00828649
0.0207162
0.0314886
0.0124297
0.00911514
0.000828649
0.00248595
0.0298314
0.0016573
0.06132
0.00745784
0.00331459
0.0174016
[truncated: 46,354 more rows]

## Sheet: Fig4_HP3
Tclosed(s)
0.02044
0.01095
0.02336
0.00219
0.00511
0.01606
0.00511
0.00146
0.01387
0.03942
0.00146
0.0146
0.00511
0.05329
0.02774
0.00219
0.02482
0.00365
0.04234
0.00584
0.00803
0.00219
0.04161
0.00219
0.01898
0.03869
0.02336
0.03577
0.00657
0.02847
0.00803
0.00949
0.00365
0.02117
0.01022
0.00292
0.06059
0.01606
0.01022
0.0219
0.0219
0.01606
0.00292
0.03504
0.02336
0.01825
0.00292
0.01752
0.00657
0.00803
0.01022
0.00292
0.01022
0.00365
0.02774
0.00292
0.02409
0.05183
0.00365
0.04015
0.00876
0.01022
0.00803
0.01825
0.01241
0.01241
0.02117
0.02555
0.02263
0.03358
0.00584
0.01022
0.00073
0.00292
0.04818
0.02044
0.00511
0.04234
0.00146
0.01022
0.02044
0.00657
0.02482
0.00584
0.00584
0.06278
0.01387
0.01971
0.01387
0.00803
0.01825
0.00803
0.01971
0.00876
0.02555
0.0292
0.03139
0.04818
0.00365
0.00511
0.00219
0.00219
0.04234
0.0219
0.01168
0.00803
0.00073
0.00292
0.01241
0.0438
0.01022
0.00438
0.00876
0.02336
0.00365
0.01971
0.04745
0.00073
0.03139
0.00511
0.00876
0.01898
0.02482
0.0146
0.00146
0.00657
0.00803
0.00584
0.02555
0.00292
0.00876
0.01679
0.00365
0.0073
0.00584
0.02482
0.00876
0.00292
0.03577
0.00657
0.00219
0.01241
0.03431
0.01971
0.00292
0.00365
0.03504
0.00292
0.00584
0.01168
0.00803
0.01606
0.03358
0.01022
0.00292
0.00803
0.00219
0.00876
0.00438
0.01387
0.0511
0.03869
0.00657
0.01314
0.00949
0.00657
0.01241
0.00511
0.00219
0.01314
0.02555
0.00803
0.0292
0.00219
0.02847
0.00146
0.00803
0.00365
0.00292
0.01898
0.0511
0.00584
0.00584
0.00803
0.00292
0.00219
0.06278
0.01387
0.00803
0.04161
0.01533
0.00146
0.01752
0.02117
0.00657
0.03358
0.02044
0.01314
0.00146
0.00219
0.00584
0.01533
0.00292
0.01168
0.00219
0.00438
0.00584
0.00219
0.00657
0.01314
0.00803
0.01679
0.00511
0.00584
0.0146
0.02044
0.0146
0.02482
0.01314
0.00584
0.00803
0.04891
0.00876
0.03431
0.03212
0.00219
0.04161
0.0219
0.0219
0.0365
0.03212
0.02774
0.00365
0.00657
0.00219
0.00292
0.00438
0.00146
0.01314
0.01387
0.01898
0.00949
0.00438
0.01022
0.02263
0.02044
0.01241
0.00292
0.0365
0.01679
0.00657
0.01168
0.00219
0.01095
0.00584
0.01022
0.01022
0.01022
0.01533
0.06789
0.00584
0.00438
0.01387
0.00511
0.00876
0.01095
0.00803
0.03577
0.0073
0.00438
0.0073
0.00292
0.01022
0.0219
0.01387
0.00511
0.00657
0.01168
0.14308
0.3285
0.01825
0.01387
0.00146
0.01022
0.03942
0.00292
0.04088
0.00146
0.01168
0.0073
0.0073
0.01241
0.00803
0.05913
0.05913
0.02774
0.05548
0.00584
0.00365
0.01168
0.00584
0.0219
0.01168
0.02044
0.0292
0.01314
0.01825
0.02847
0.05256
0.00584
0.04307
0.02044
0.00146
0.04599
0.0073
0.00438
0.06351
0.01606
0.02409
0.03066
0.01898
0.00146
0.01606
0.00219
0.02117
0.00219
0.01387
0.00876
0.01095
0.01387
0.02482
0.01314
0.01241
0.01606
0.00219
0.04526
0.01606
0.01387
0.01971
0.00584
0.00584
0.0073
0.01606
0.00146
0.00949
0.01533
0.08322
0.03723
0.00146
0.03139
0.00511
0.00146
0.01752
0.0292
0.02847
0.00146
0.01606
0.02117
0.00511
0.00803
0.00584
0.00657
0.01241
0.0073
0.01898
0.00365
0.00146
0.0146
0.00584
0.00511
0.00365
0.00292
0.00511
0.0146
0.00146
0.00219
0.00146
0.01533
0.00073
0.01387
0.00146
0.00657
0.0146
0.0219
0.00292
0.03942
0.00219
0.01095
0.00438
0.0219
0.02774
0.00657
0.00292
0.00511
0.01387
0.00365
0.00584
0.01387
0.00365
0.00146
0.00146
0.01241
0.01898
0.00438
0.00146
0.01752
0.01752
0.01533
0.00949
0.04964
0.00949
0.05256
0.0073
0.00949
0.01533
0.02117
0.02482
0.03285
0.02701
0.01095
0.05329
0.00949
0.03139
0.02628
0.00146
0.00511
0.01752
0.03066
0.00511
0.03139
0.01095
0.00219
0.01314
0.00949
0.01387
0.00657
0.03796
0.00438
0.01752
0.03066
0.00511
0.03285
0.02117
0.01168
0.01679
0.00365
0.01022
0.00219
0.02993
0.02117
0.01168
0.00657
0.02263
0.00511
0.01095
0.02336
0.00292
0.00511
0.02336
0.03212
0.01095
0.00438
0.00584
0.00949
0.00438
0.00511
0.00511
0.00219
0.00219
0.00073
0.01752
0.02117
0.0073
0.00219
0.00876
0.0219
0.01314
0.00803
0.05767
0.01752
0.00584
0.0146
0.02336
0.03504
0.01022
0.00073
0.00949
0.02044
0.02044
0.00657
0.0657
0.04599
0.01095
0.01095
0.00219
0.01825
0.01533
0.00657
0.01168
0.00657
0.02847
0.00219
0.04745
0.00292
0.03723
0.00365
0.04526
0.03066
0.02555
0.01022
0.02409
0.0146
0.00511
0.01095
0.04088
0.00146
0.08614
0.0219
0.02555
0.00292
0.00949
0.00511
0.00438
0.01022
0.00073
0.00438
0.03431
0.00146
0.03723
0.00584
0.0365
0.01095
0.01752
0.01387
0.02409
0.00146
0.00292
0.00292
0.03723
0.00146
0.05402
0.01168
0.00438
0.01387
0.02263
0.03066
0.01314
0.00219
0.01095
0.01606
0.00219
0.00365
0.01022
0.00219
0.0073
0.00365
0.01387
0.00803
0.03577
0.0073
0.01533
0.01971
0.01168
0.01022
0.00511
0.00146
0.00438
0.00438
0.01752
0.04453
0.01314
0.00657
0.05694
0.02847
0.01314
0.01022
0.01095
0.00219
0.00146
0.00438
0.00073
0.00365
0.00949
0.00584
0.00803
0.00657
0.00511
0.04015
0.0073
0.10074
0.00584
0.00292
0.01898
0.01314
0.01241
0.01533
0.01387
0.00292
0.00438
0.01387
0.01095
0.00803
0.00219
0.00365
0.01825
0.00949
0.00584
0.0146
0.00365
0.00584
0.02409
0.0073
0.00292
0.01241
0.01606
0.00949
0.00146
0.01314
0.01095
0.00146
0.02628
0.00657
0.04818
0.00584
0.00219
0.00511
0.01168
0.00365
0.01168
0.00803
0.01168
0.03796
0.00292
0.05621
0.00949
0.01022
0.00219
0.00219
0.00146
0.03504
0.01168
0.02336
0.03285
0.02263
0.03212
0.03577
0.00073
0.01314
0.01241
0.02409
0.01314
0.00219
0.01533
0.00219
0.00657
0.02701
0.04672
0.01533
0.02701
0.00876
0.00292
0.00511
0.00584
0.01679
0.04088
0.02555
0.03869
0.04599
0.00146
0.01752
0.01241
0.00219
0.00584
0.00365
0.00803
0.01971
0.0073
0.01314
0.00073
0.04088
0.0073
0.03723
0.00803
0.04453
0.01898
0.00219
0.02336
0.00365
0.00803
0.02482
0.00657
0.00438
0.01387
0.01241
0.02336
0.02409
0.01533
0.00146
0.01241
0.00876
0.02482
0.01679
0.03066
0.01971
0.05256
0.04672
0.0073
0.00803
0.01606
0.00876
0.01095
0.01606
0.00146
0.00584
0.00438
0.01898
0.00657
0.0073
0.00876
0.01168
0.00803
0.01679
0.02847
0.02847
0.0146
0.01022
0.01679
0.00365
0.00146
0.00438
0.01533
0.0146
0.00949
0.00219
0.01314
0.01387
0.00949
0.00438
0.00511
0.01533
0.04161
0.00511
0.01898
0.00511
0.00438
0.00292
0.03066
0.00292
0.00219
0.00949
0.01168
0.0292
0.00803
0.00876
0.00876
0.02482
0.04745
0.01314
0.00876
0.00146
0.01825
0.00949
0.00584
0.01752
0.00146
0.01095
0.00073
0.01314
0.01387
0.01606
0.0073
0.02482
0.01168
0.01095
0.0073
0.02993
0.02336
0.01679
0.02117
0.00438
0.05475
0.00657
0.03504
0.00292
0.01168
0.00584
0.00292
0.00219
0.04088
0.00146
0.00073
0.00219
0.03723
0.00511
0.0073
0.02044
0.00292
0.00803
0.01825
0.02263
0.00438
0.01168
1.40963
0.63875
0.0219
0.00146
0.02409
0.02336
0.00584
0.00511
0.01533
0.01241
0.02336
0.00146
0.00949
0.00876
0.01168
0.00876
0.01314
0.00146
0.00949
0.00803
0.00146
0.00657
0.03504
0.0073
0.00584
0.03285
0.00803
0.02409
0.00146
0.00949
0.04964
0.00146
0.02044
0.02628
0.01095
0.01095
0.00876
0.02117
0.01533
0.01022
0.0146
0.03139
0.0146
0.00292
0.01168
0.00511
0.00292
0.00219
0.00292
0.01022
0.04964
0.01095
0.0146
0.02482
0.01314
0.01825
0.00219
0.01022
0.00219
0.01825
0.01606
0.0073
0.05767
0.00365
0.01679
0.0511
0.0146
0.02117
0.04161
0.00657
0.0365
0.01022
0.00073
0.0365
0.00365
0.00657
0.02847
0.00876
0.00365
0.0219
0.01095
0.0146
0.00146
0.01022
0.02336
0.04453
0.00219
0.02555
0.02555
0.03504
0.00292
0.00219
0.00584
0.0292
0.03285
0.03285
0.00511
0.02044
0.00365
0.02628
0.03723
0.00146
0.00584
0.03577
0.00146
0.00219
0.02847
0.01095
0.02482
0.00584
0.00876
0.05986
0.00511
0.02409
0.02701
0.00657
0.03577
0.00584
0.01387
0.00365
0.01095
0.01679
0.00803
0.00511
0.04891
0.03358
0.00949
0.00438
0.00365
0.00949
0.00146
0.00803
0.01241
0.00292
0.02263
0.00292
0.00803
0.01387
0.02774
0.0146
0.00511
0.02701
0.00438
0.04526
0.01387
0.0219
0.00292
0.00511
0.01314
0.01825
0.00365
0.03796
0.00292
0.0511
0.00219
0.02409
0.07373
0.00657
0.02993
0.03139
0.04964
0.00219
0.05183
0.03942
0.01022
0.04818
0.00438
0.03431
0.00219
0.00219
0.00949
0.01022
0.02263
0.03504
0.00438
0.03285
0.04818
0.00949
0.00438
0.03285
0.0146
0.00438
0.01168
0.00803
0.01752
0.01022
0.00292
0.03869
0.00803
0.00657
0.0073
0.01022
0.02701
0.01095
0.00876
0.00584
0.00949
0.00949
0.03139
0.02555
0.00292
0.00146
0.00511
0.01095
0.01168
0.00146
0.00219
0.01095
0.01898
0.00219
0.01898
0.00219
0.00219
0.01533
0.00219
0.00876
0.04526
0.00146
0.00657
0.02336
0.01825
0.00438
0.01387
0.0365
0.0073
0.01241
0.00876
0.00292
0.02701
0.01971
0.00511
0.00803
0.0511
0.03212
0.00365
0.01533
0.01533
0.0146
0.01314
0.00146
0.00438
0.00438
0.00803
0.00511
0.00219
0.01022
0.03066
0.01314
0.01095
0.00876
0.00584
0.00949
0.00073
0.01241
0.00365
0.02409
0.00219
0.00657
0.00073
0.01533
0.0219
0.02117
0.01971
0.00876
0.00292
0.03066
0.00146
0.46647
0.00949
0.04015
0.0146
0.01606
0.00511
0.04453
0.01022
0.00803
0.00292
0.01825
0.00219
0.00219
0.03431
0.00657
0.00949
0.00876
0.07154
0.00949
0.00292
0.03504
0.00949
0.03723
0.04088
0.00146
0.00146
0.04964
0.00511
0.02993
0.01898
0.00876
0.00657
0.00949
0.0292
0.02555
0.00292
0.00657
0.0146
0.01314
0.01168
0.01971
0.02482
0.01241
0.00949
0.01022
0.02847
0.00146
0.00657
0.0146
0.0292
0.00803
0.01241
0.01168
0.00511
0.00219
0.00365
0.00438
0.03431
0.0365
0.00949
0.00146
0.06132
0.02555
0.00584
0.02044
0.00292
0.00073
0.00657
0.00584
0.0146
0.05329
0.00876
0.00511
0.04234
0.0073
0.02044
0.00803
0.00511
0.03139
0.00657
0.01168
0.01752
0.02555
0.03504
0.01752
0.0073
0.00438
0.00146
0.02336
0.00803
0.02409
0.0219
0.03066
0.00876
0.00438
0.00511
0.01825
0.00219
0.04307
0.02482
0.00657
0.00876
0.00292
0.0073
0.01679
0.00146
0.01752
0.03285
0.01387
0.00438
0.01533
0.01095
0.00584
0.01241
0.08541
0.00365
0.00584
0.01533
0.03212
0.01971
0.00803
0.02993
0.00511
0.01533
0.01022
0.00657
0.00365
0.03139
0.00803
0.00219
0.0219
0.04672
0.00876
0.0511
0.04599
0.03431
0.00438
0.00292
0.02117
0.00803
0.01606
0.01533
0.0146
0.01314
0.00365
0.00511
0.03577
0.04088
0.00584
0.00876
0.00219
0.01314
0.00511
0.01752
0.04526
0.00511
0.04818
0.01679
0.00803
0.01606
0.00219
0.00292
0.00438
0.03723
0.05256
0.02774
0.01387
0.00073
0.02628
0.00584
0.01679
0.00949
0.00219
0.00146
0.00146
0.00584
0.03431
0.03504
0.01314
0.02336
0.00657
0.00876
0.00511
0.00073
0.00292
0.05475
0.0073
0.01825
0.04088
0.00219
0.0219
0.00073
0.02336
0.02263
0.00657
0.01971
0.00292
0.01022
0.00657
0.02409
0.03212
0.0803
0.01387
0.01095
0.06059
0.03285
0.0584
0.0073
0.03066
0.00219
0.00438
0.05329
0.02847
0.00146
0.01825
0.00292
0.00292
0.00438
0.0073
0.01022
0.00146
0.00584
0.00073
0.0073
0.02993
0.01168
0.00073
0.01606
0.01095
0.02117
0.00657
0.02044
0.00292
0.00146
0.01387
0.01825
0.02117
0.00876
0.00511
0.01022
0.00365
0.01168
0.01606
0.01606
0.00219
0.00803
0.02263
0.03285
0.00949
0.00438
0.03504
0.03577
0.06205
0.00365
0.01095
0.01168
0.01971
0.00657
0.04015
0.0657
0.01387
0.00949
0.01971
0.01314
0.01387
0.01022
0.03212
0.0292
0.02482
0.00584
0.01752
0.03577
0.00146
0.01022
0.00657
0.01022
0.00365
0.00292
0.03285
0.04599
0.01022
0.00146
0.00584
0.01971
0.01168
0.01022
0.00146
0.0073
0.00146
0.01606
4.57199
0.00292
0.0657
0.00657
0.02409
0.03504
0.01314
0.03796
0.01314
0.00146
0.01898
0.00876
0.00949
0.00438
0.00876
0.00438
0.0146
0.00584
0.04234
0.01022
0.0292
0.01241
0.00657
0.03212
0.00438
0.03796
0.00292
0.01825
0.00365
0.00657
0.00949
0.00949
0.01314
0.04015
0.02847
0.00146
0.00292
0.00803
0.03723
0.00438
0.00146
0.00365
0.00584
0.00803
0.01022
0.0146
0.04161
0.03723
0.02628
0.00511
0.00438
0.01241
0.01241
0.03577
0.02044
0.00365
0.00292
0.01022
0.00584
0.01533
0.07519
0.01095
0.00438
0.00073
0.00876
0.00292
0.00146
0.00146
0.00292
0.00657
0.03796
0.01679
0.0073
0.00584
0.00365
0.01241
0.00292
0.01533
0.00219
0.01606
0.00438
0.0219
0.01241
0.02263
0.00292
0.03431
0.01168
0.00438
0.0219
0.0219
0.00803
0.00511
0.02774
0.00365
0.01241
0.01168
0.00219
0.01387
0.01095
0.02044
0.01898
0.01387
0.00365
0.00438
0.0073
0.01533
0.01168
0.01095
0.01168
0.00365
0.00511
0.05986
0.00219
0.00219
0.00876
0.05329
0.00146
0.02482
0.0292
0.02044
0.00511
0.01752
0.0073
0.01168
0.01022
0.01168
0.04088
0.03504
0.02701
0.04307
0.02555
0.00584
0.01095
0.01387
0.01752
0.00438
0.01095
0.0146
0.02628
0.01022
0.00584
0.0073
0.01971
0.0365
0.00511
0.01606
0.03577
0.03869
0.00146
0.00584
0.00438
0.00511
0.00292
0.01168
0.0219
0.00438
0.00292
0.00511
0.00219
0.00438
0.00219
0.00365
0.04745
0.0146
0.00657
0.01825
0.0073
0.00438
0.02409
0.02044
0.0073
0.02628
0.0219
0.0146
0.00219
0.02628
0.00146
0.00365
0.00292
0.02336
0.01606
0.00292
0.00146
0.0219
0.0073
0.02117
0.01314
0.00438
0.01095
0.01095
0.00365
0.00365
0.00511
0.0073
0.02628
0.00365
0.00219
0.00584
0.00292
0.06789
0.03139
0.04015
0.01971
0.02409
0.00511
0.01241
0.00292
0.00511
0.0073
0.0073
0.04161
0.01752
0.00219
0.00292
0.00438
0.07738
0.0365
0.03066
0.02482
0.01387
0.01095
0.02263
0.02044
0.00292
0.00219
0.06643
0.00073
0.05329
0.06789
0.00584
0.0146
0.07154
0.00219
0.00511
0.00584
0.01898
0.01752
0.0146
0.01095
0.00511
0.01387
0.01022
0.00146
0.00073
0.01387
0.01022
0.00292
0.00438
0.00657
0.03358
0.01679
0.00803
0.04818
0.01606
0.00584
0.01095
0.00876
0.00365
0.0073
0.01022
0.00949
0.01825
0.02774
0.07519
0.0146
0.04453
0.02482
0.00876
0.05475
0.00146
0.00584
0.00219
0.00584
0.02117
0.01533
0.00584
0.00876
0.00146
0.03139
0.00949
0.03431
0.00292
0.01095
0.02628
0.01898
0.01533
0.02117
0.00876
0.01095
0.00219
0.00438
0.0073
0.02263
0.01533
0.03796
0.00365
0.00292
0.00292
0.00949
0.00365
0.00584
0.03285
0.00657
0.00365
0.0584
0.00219
0.01387
0.02044
0.04818
0.00292
0.01533
0.00876
0.03358
1.80456
0.01241
0.00657
0.0073
0.01606
0.05037
0.0292
0.0073
0.00438
0.00438
0.03504
0.02555
0.05256
0.01314
0.00803
0.00438
0.00511
0.02482
0.00292
0.02555
0.00365
0.0219
0.00146
0.05037
0.02336
0.00146
0.00219
0.0365
0.00584
0.00292
0.01022
0.00584
0.02482
0.00146
0.03285
0.0219
0.04818
0.01314
0.00511
0.01022
0.00584
0.00584
0.00292
0.05329
0.03285
0.01606
0.00146
0.00219
0.01314
0.00584
0.01679
0.01387
0.00949
0.01387
0.01825
0.00438
0.01971
0.00438
0.01679
0.02044
0.0292
0.0146
0.01679
0.00511
0.01022
0.00438
0.00146
0.00438
0.01241
0.01314
0.0219
0.00365
0.02555
0.00365
0.02336
0.00584
0.01022
0.0146
0.00146
0.0073
0.00949
0.03431
0.01679
0.04818
0.01971
0.0146
0.02993
0.00219
0.01533
0.03066
0.00438
0.01241
0.01022
0.00219
0.01314
0.00438
0.00292
0.01898
0.00876
0.00876
0.01095
0.00876
0.01022
0.00292
0.00438
0.04088
0.00365
0.03066
0.00511
0.02336
0.00073
0.03066
0.00511
0.00876
0.00292
0.02701
0.00146
0.00949
0.00219
0.01679
0.07519
0.01825
0.02044
0.0073
0.01606
0.00292
0.00584
0.0073
0.01387
0.05913
0.03139
0.01533
0.01095
0.00292
0.00219
0.00073
0.02409
0.00292
0.03942
0.00292
0.01314
0.01022
0.0219
0.01314
0.00949
0.02409
0.01241
0.02482
0.00657
0.00365
0.00146
0.07446
0.01533
0.02409
0.00438
0.01533
0.01387
0.01095
0.0657
0.00584
0.00584
0.00949
0.00146
0.0073
0.01752
0.01825
0.00219
0.00584
0.02701
0.02847
0.00365
0.01241
0.01241
0.0073
0.00438
0.02482
0.04307
0.03504
0.01095
0.00292
0.01606
0.00438
0.00219
0.00073
0.02993
0.00146
0.00584
0.01533
0.02847
0.00803
0.0146
0.01168
0.00657
0.0219
0.00657
0.00073
0.01241
0.00219
0.00292
0.00073
0.0073
0.02555
0.0073
0.01314
0.01752
0.01095
0.02774
0.00438
0.00219
0.02701
0.02263
0.00438
0.01095
0.00803
0.00146
0.00365
0.01022
0.01533
0.01241
0.01095
0.00584
0.0438
0.00438
0.00292
0.00584
0.03066
0.01095
0.0365
0.04453
0.02555
0.01022
0.05183
0.01533
0.01314
0.03431
0.00438
0.02336
0.00803
0.01314
0.00365
0.01533
0.00292
0.0073
0.00219
0.00146
0.00219
0.00657
0.00438
0.00292
0.00803
0.01825
0.01022
0.01606
0.00219
0.01022
0.00219
0.0146
0.00292
0.01314
0.00438
0.00292
0.01606
0.00146
0.01168
0.01971
0.01095
0.00876
0.0073
0.02263
0.02628
0.00292
0.00584
0.00219
0.00219
0.02774
0.05329
0.04453
0.0073
0.00292
0.00657
0.02336
0.00438
0.01679
0.05183
0.0146
0.02701
0.03504
0.00146
0.01387
0.01752
0.00803
0.00803
0.01606
0.01095
0.01533
0.01022
0.02336
0.03066
0.02263
0.0073
0.0073
0.00146
0.02409
0.00657
0.02701
0.04307
0.01752
0.00803
0.00438
0.0146
0.01606
0.01387
0.0073
0.00584
0.00146
0.01022
0.00146
0.03431
0.0146
0.00657
0.04745
0.02336
0.02263
0.00146
0.0292
0.01095
0.01752
[truncated: 21,187 more rows]
